# Supplementary material for: ERAD components Derlin-1 and Derlin-2 are essential for postnatal brain development and motor function
Source: iScience. 2021 Jun 19;24(7):102758. doi: 10.1016/j.isci.2021.102758 (PMC8324814; doi:10.1016/j.isci.2021.102758)
Supplement: Table S1. Gene list whose expression level changed by more than 1.5-fold or less than 0.67-fold at postnatal day 28 in the cerebellum of Derlin-1-deficient mice, related to figure 4 [file mmc2.xlsx]

## Sheet: Sheet1
Table S1.
Gene list whose expression level is >1.5-fold increased in the cerebellum in Derl1NesCre mice at postnatal day 28.					Gene list whose expression level is <0.67-fold reduced in the cerebellum in Derl1NesCre mice at postnatal day 28.
ProbeName	GeneSymbol	GeneName	EntrezGeneID		ProbeName	GeneSymbol	GeneName	EntrezGeneID
A_52_P235347	Fgf21	fibroblast growth factor 21	56636		A_51_P243709	Tssc1	tumor suppressing subtransferable candidate 1	380752
A_51_P137419	Cst7	cystatin F (leukocystatin)	13011		A_55_P2737412	Asap1	ArfGAP with SH3 domain, ankyrin repeat and PH domain1	13196
A_55_P2181386	Adm2	adrenomedullin 2	223780		A_52_P91346	Mier1	mesoderm induction early response 1 homolog (Xenopus laevis	71148
A_55_P1960735	Gdf15	growth differentiation factor 15	23886		A_51_P432229	Gstt4	glutathione S-transferase, theta 4	75886
A_55_P2118441	Mx1	MX dynamin-like GTPase 1	17857		A_55_P2054082	Chst9	carbohydrate (N-acetylgalactosamine 4-0) sulfotransferase 9	71367
A_51_P140710	Ccl3	chemokine (C-C motif) ligand 3	20302		A_52_P294834	Ces2f	carboxylesterase 2F	71903
A_55_P2009988	Trib3	tribbles homolog 3 (Drosophila)	228775		A_55_P2771227	Gm31115	predicted gene, 31115	102633240
A_51_P303424	Itgax	integrin alpha X	16411		A_66_P139113	Otof	otoferlin	83762
A_55_P2016462	Cxcl10	chemokine (C-X-C motif) ligand 10	15945		A_52_P627269	Ces2b	carboxyesterase 2B	234669
A_55_P2090214	Cyb5r2	cytochrome b5 reductase 2	320635		A_51_P127718	Sh3bgr	SH3-binding domain glutamic acid-rich protein	50795
A_51_P509997	Cox6a2	cytochrome c oxidase subunit VIa polypeptide 2	12862		A_66_P126981	2700070H01Rik	RIKEN cDNA 2700070H01 gene	72609
A_55_P1988384	Slc7a3	solute carrier family 7 (cationic amino acid transporter, y+ system), member 3	11989		A_55_P1975215	Npas4	neuronal PAS domain protein 4	225872
A_55_P2065424	Sstr2	somatostatin receptor 2	20606		A_51_P187625	Cabp2	calcium binding protein 2	29866
A_51_P328416	9330179D12Rik	RIKEN cDNA 9330179D12 gene	77558		A_51_P340027	Pappa	pregnancy-associated plasma protein A	18491
A_55_P1982890	Psmb11	proteasome (prosome, macropain) subunit, beta type, 11	73902		A_52_P313102	Yipf7	Yip1 domain family, member 7	75581
A_55_P2720450	Llgl1	lethal giant larvae homolog 1 (Drosophila)	16897		A_55_P2087182	Car4	carbonic anhydrase 4	12351
A_55_P2040549	Phox2b	paired-like homeobox 2b	18935		A_55_P2509988	Gm12596	predicted gene 12596	101055769
A_52_P257812	Lpl	lipoprotein lipase	16956		A_55_P2177290	Krt77	keratin 77	406220
A_55_P2549154	LOC102642471	uncharacterized LOC102642471	102642471		A_55_P2003060	E130202H07Rik	RIKEN cDNA E130202H07 gene	328443
A_65_P06862	Mcm10	minichromosome maintenance deficient 10 (S. cerevisiae)	70024		A_51_P297925	Zc3h12a	zinc finger CCCH type containing 12A	230738
A_66_P126235	Gm34168	predicted gene, 34168	102637329		A_65_P13353	LOC102634296	uncharacterized protein CXorf49 homolog	102634296
A_51_P246653	Clec7a	C-type lectin domain family 7, member a	56644		A_55_P2076941	Lrr1	leucine rich repeat protein 1	69706
A_51_P509573	Ccl4	chemokine (C-C motif) ligand 4	20303		A_55_P2005549	Tnn	tenascin N	329278
A_51_P136508	Avp	arginine vasopressin	11998		A_51_P128397	Nr4a3	nuclear receptor subfamily 4, group A, member 3	18124
A_55_P2550400	Gm31409	predicted gene, 31409	102633625		A_55_P2161475	Pvrl4	poliovirus receptor-related 4	71740
A_55_P2618431	Aldh1l2	aldehyde dehydrogenase 1 family, member L2	216188		A_66_P132573	Mgat4d	MGAT4 family, member C	67555
A_51_P167292	Chil3	chitinase-like 3	12655		A_51_P309733	Cyp11a1	cytochrome P450, family 11, subfamily a, polypeptide 1	13070
A_55_P1986247	Fut1	fucosyltransferase 1	14343		A_55_P2804604	Ehf	ets homologous factor	13661
A_66_P116372	Soat2	sterol O-acyltransferase 2	223920		A_51_P194149	Ttr	transthyretin	22139
A_51_P330428	Eif4ebp1	eukaryotic translation initiation factor 4E binding protein 1	13685		A_55_P2118525	H60c	histocompatibility 60c	670558
A_52_P180373	Mpeg1	macrophage expressed gene 1	17476		A_55_P2716676	1700088E04Rik	RIKEN cDNA 1700088E04 gene	27660
A_51_P167979	Kcnt2	potassium channel, subfamily T, member 2	240776		A_51_P154485	Fcrla	Fc receptor-like A	98752
A_55_P2935500	Cd180	CD180 antigen	17079		A_51_P494315	Olfr1313	olfactory receptor 1313	258257
A_51_P134812	Chac1	ChaC, cation transport regulator 1	69065		A_55_P2910184	Fos	FBJ osteosarcoma oncogene	14281
A_52_P602847	Glycam1	glycosylation dependent cell adhesion molecule 1	14663		A_66_P114693	Bpifa3	BPI fold containing family A, member 3	73388
A_51_P292008	Gpx3	glutathione peroxidase 3	14778		A_51_P106249	Cmtm2b	CKLF-like MARVEL transmembrane domain containing 2B	75502
A_51_P199475	Siglecf	sialic acid binding Ig-like lectin F	233186		A_55_P2935246	Suds3	suppressor of defective silencing 3 homolog (S. cerevisiae)	71954
A_55_P2744945	Gm29904	predicted gene, 29904	102631607		A_66_P119623	Ackr4	atypical chemokine receptor 4	252837
A_55_P2066578	Ifi204	interferon activated gene 204	15951		A_55_P2852578	Stap2	signal transducing adaptor family member 2	106766
A_66_P137584	Gm12022	predicted gene 12022	102633911		A_51_P332917	Enpp3	ectonucleotide pyrophosphatase/phosphodiesterase 3	209558
A_55_P1976204	Cdkn1a	cyclin-dependent kinase inhibitor 1A (P21)	12575		A_55_P2908530	Dusp1	dual specificity phosphatase 1	19252
A_55_P2717344	A730017C20Rik	RIKEN cDNA A730017C20 gene	225583		A_55_P2016174	Olfr586	olfactory receptor 586	259115
A_55_P2534182	Gm30898	predicted gene, 30898	102632954		A_66_P110694	C730014E05Rik	RIKEN cDNA C730014E05 gene	319990
A_55_P2141474	Magi2	membrane associated guanylate kinase, WW and PDZ domain containing 2	50791		A_55_P2360845	4930598N05Rik	RIKEN cDNA 4930598N05 gene	75375
A_51_P480136	Cryba2	crystallin, beta A2	12958		A_51_P474151	Awat2	acyl-CoA wax alcohol acyltransferase 2	245532
A_55_P2072233	Zcchc12	zinc finger, CCHC domain containing 12	72693		A_51_P329300	Slc2a13	solute carrier family 2 (facilitated glucose transporter), member 13	239606
A_52_P375076	Hyou1	hypoxia up-regulated 1	12282		A_55_P2014124	Gjb3	gap junction protein, beta 3	14620
A_51_P436813	5430405H02Rik	RIKEN cDNA 5430405H02 gene	74487		A_55_P2729383	Sfpq	splicing factor proline/glutamine rich (polypyrimidine tract binding protein associated)	71514
A_55_P2089076	Msmp	microseminoprotein, prostate associated	100039672		A_52_P439407	Sema3e	sema domain, immunoglobulin domain (Ig), short basic domain, secreted, (semaphorin) 3E	20349
A_66_P132414	A830018L16Rik	RIKEN cDNA A830018L16 gene	320492		A_55_P2500722	Klf10	Kruppel-like factor 10	21847
A_51_P510156	Lcn2	lipocalin 2	16819		A_55_P2189858	3021401L19Rik	RIKEN cDNA 3021401L19 gene	70700
A_51_P242967	Piwil2	piwi-like RNA-mediated gene silencing 2	57746		A_51_P303160	Arg1	arginase, liver	11846
A_52_P196979	Trim66	tripartite motif-containing 66	330627		A_55_P2917755	Nlrp9a	NLR family, pyrin domain containing 9A	233001
A_55_P2233373	D930023I05Rik	RIKEN cDNA D930023I05 gene	320608		A_55_P2032955	Pabpn1l	poly(A)binding protein nuclear 1-like	382035
A_55_P2738574	Zc3hav1	zinc finger CCCH type, antiviral 1	78781		A_52_P75348	Spdl1	spindle apparatus coiled-coil protein 1	70385
A_52_P249514	Ccl12	chemokine (C-C motif) ligand 12	20293		A_66_P104661	4921528I07Rik	RIKEN cDNA 4921528I07 gene	77049
A_55_P2935041	A330015K06Rik	RIKEN cDNA A330015K06 gene	102637797		A_66_P131376	A230028O05Rik	RIKEN cDNA A230028O05 gene	319487
A_55_P2719704	Irgm1	immunity-related GTPase family M member 1	15944		A_55_P2727803	4930447F24Rik	RIKEN cDNA 4930447F24 gene	76873
A_51_P123262	Lamp5	lysosomal-associated membrane protein family, member 5	76161		A_51_P335146	H60a	histocompatibility 60a	15101
A_51_P423911	Dach2	dachshund 2 (Drosophila)	93837		A_51_P230098	Pbk	PDZ binding kinase	52033
A_51_P108459	Gpr65	G-protein coupled receptor 65	14744		A_51_P101146	Serpinb2	serine (or cysteine) peptidase inhibitor, clade B, member 2	18788
A_55_P2809744	Ddn	dendrin	13199		A_55_P2003824	Asgr1	asialoglycoprotein receptor 1	11889
A_51_P257419	Lhx2	LIM homeobox protein 2	16870		A_51_P245558	Scnn1g	sodium channel, nonvoltage-gated 1 gamma	20278
A_55_P2100586	Cass4	Cas scaffolding protein family member 4	320664		A_51_P472762	Harbi1	harbinger transposase derived 1	241547
A_52_P316857	B230209E15Rik	RIKEN cDNA B230209E15 gene	319752		A_55_P2488339	Rslcan18	regulator of sex-limitation candidate 18	432770
A_66_P137861	Tlr1	toll-like receptor 1	21897		A_55_P2935337	9530036O11Rik	RIKEN cDNA 9530036O11Rik	654796
A_51_P130095	Fcgr2b	Fc receptor, IgG, low affinity IIb	14130		A_52_P347898	Sost	sclerostin	74499
A_51_P159453	Serpina3n	serine (or cysteine) peptidase inhibitor, clade A, member 3N	20716		A_52_P313098	Gip	gastric inhibitory polypeptide	14607
A_52_P298824	Slc7a11	solute carrier family 7 (cationic amino acid transporter, y+ system), member 11	26570		A_55_P1952256	Ccnb1	cyclin B1	268697
A_55_P2717404	Trim2	tripartite motif-containing 2	80890		A_66_P125042	Zfa-ps	zinc finger protein, autosomal, pseudogene	22639
A_66_P103185	Olfr1418	olfactory receptor 1418	258227		A_55_P2029319	Cd70	CD70 antigen	21948
A_51_P365612	Rfx5	regulatory factor X, 5 (influences HLA class II expression)	53970		A_55_P2727233	1700116H05Rik	RIKEN cDNA 1700116H05 gene	73622
A_66_P110461	BC018473	cDNA sequence BC018473	193217		A_55_P1958487	Tgm5	transglutaminase 5	74176
A_52_P536796	Hpgds	hematopoietic prostaglandin D synthase	54486		A_52_P324882	Aoah	acyloxyacyl hydrolase	27052
A_66_P117032	C4b	complement component 4B (Chido blood group)	12268		A_55_P2050747	4930557B15Rik	RIKEN cDNA 4930557B15 gene	75290
A_55_P2040485	Ms4a4a	membrane-spanning 4-domains, subfamily A, member 4A	666907		A_66_P140574	6530403H02Rik	RIKEN cDNA 6530403H02 gene	320739
A_55_P2727095	1700027F06Rik	RIKEN cDNA 1700027F06 gene	72268		A_51_P113195	Upk1b	uroplakin 1B	22268
A_66_P136960	Gm20257	caspase 8 pseudogene	100504501		A_66_P120837	Top2a	topoisomerase (DNA) II alpha	21973
A_51_P198114	Neurl3	neuralized homolog 3 homolog (Drosophila)	214854		A_55_P2718707	Des	desmin	13346
A_65_P13146	Bcat1	branched chain aminotransferase 1, cytosolic	12035		A_51_P200930	4931417E11Rik	RIKEN cDNA 4931417E11 gene	66740
A_52_P638459	Ccl5	chemokine (C-C motif) ligand 5	20304		A_52_P21550	Gcnt1	glucosaminyl (N-acetyl) transferase 1, core 2	14537
A_55_P1957459	Lilrb4	leukocyte immunoglobulin-like receptor, subfamily B, member 4	14728		A_55_P2124712	Ces2c	carboxylesterase 2C	234671
A_52_P210002	Trav3-4	T cell receptor alpha variable 3-4	211027		A_55_P2544789	LOC102642825	uncharacterized LOC102642825	102642825
A_55_P2101021	Lao1	L-amino acid oxidase 1	100470		A_52_P78714	Lama4	laminin, alpha 4	16775
A_66_P134704	Gm4952	predicted gene 4952	240549		A_51_P313503	Olfr577	olfactory receptor 577	259113
A_66_P129370	Shox2	short stature homeobox 2	20429		A_55_P2766239	Rbm3	RNA binding motif protein 3	19652
A_55_P2051229	Gpr132	G protein-coupled receptor 132	56696		A_55_P2126950	Zfp467	zinc finger protein 467	68910
A_55_P2744772	Treml2	triggering receptor expressed on myeloid cells-like 2	328833		A_55_P2113703	Spib	Spi-B transcription factor (Spi-1/PU.1 related)	272382
A_55_P2016034	Nlrc5	NLR family, CARD domain containing 5	434341		A_66_P100364	Entpd1	ectonucleoside triphosphate diphosphohydrolase 1	12495
A_55_P2086433	Oasl1	2'-5' oligoadenylate synthetase-like 1	231655		A_55_P2733552	Cd33	CD33 antigen	12489
A_66_P127056	LOC102632465	uncharacterized LOC102632465	102632465		A_51_P508770	Mmp17	matrix metallopeptidase 17	23948
A_52_P566129	Slc16a14	solute carrier family 16 (monocarboxylic acid transporters), member 14	71781		A_55_P2719040	B3gnt7	UDP-GlcNAc:betaGal beta-1,3-N-acetylglucosaminyltransferase 7	227327
A_55_P2608445	Phf20	PHD finger protein 20	228829		A_55_P2909088	Gm34561	predicted gene, 34561	102637856
A_55_P2514493	Axdnd1	axonemal dynein light chain domain containing 1	77352		A_55_P2112315	6330444E15Rik	RIKEN cDNA 6330444E15 gene	442797
A_52_P452689	Atf3	activating transcription factor 3	11910		A_66_P105864	Gm36529	predicted gene, 36529	102640479
A_52_P432245	Cbln4	cerebellin 4 precursor protein	228942		A_66_P133040	4930559C10Rik	RIKEN cDNA 4930559C10 gene	75295
A_55_P2758403	Slc10a4	solute carrier family 10 (sodium/bile acid cotransporter family), member 4	231290		A_55_P2308283	Gm16062	predicted gene 16062	100504104
A_55_P1962918	Ifi205	interferon activated gene 205	226695		A_66_P139159	Hras	Harvey rat sarcoma virus oncogene	15461
A_55_P2745402	C4a	complement component 4A (Rodgers blood group)	625018		A_55_P2569342	Gm36916	predicted gene, 36916	102640986
A_66_P119534	Zbtb16	zinc finger and BTB domain containing 16	235320		A_55_P2322120	Gm5617	predicted gene 5617	434402
A_52_P467389	Slc15a3	solute carrier family 15, member 3	65221		A_66_P107256	Kcna10	potassium voltage-gated channel, shaker-related subfamily, member 10	242151
A_51_P246066	Slamf9	SLAM family member 9	98365		A_55_P2259660	AK155734	cDNA sequence AK155734	101055498
A_52_P288284	Hif3a	hypoxia inducible factor 3, alpha subunit	53417		A_52_P671399	B3galt2	UDP-Gal:betaGlcNAc beta 1,3-galactosyltransferase, polypeptide 2	26878
A_51_P511250	Fam46b	family with sequence similarity 46, member B	100342		A_55_P2074144	Tmprss11e	transmembrane protease, serine 11e	243084
A_55_P2487504	Cd84	CD84 antigen	12523		A_55_P2033715	Olfr131	olfactory receptor 131	258867
A_55_P2715446	Dock2	dedicator of cyto-kinesis 2	94176		A_51_P269687	Pole2	polymerase (DNA directed), epsilon 2 (p59 subunit)	18974
A_66_P130040	B930099G20	uncharacterized protein B930099G20	328945		A_55_P2073895	Mina	myc induced nuclear antigen	67014
A_55_P2359560	C230073G13Rik	RIKEN cDNA C230073G13 gene	320430		A_51_P437692	Zp3r	zona pellucida 3 receptor	22789
A_55_P2714841	Clic4	chloride intracellular channel 4 (mitochondrial)	29876		A_52_P50529	Nlrp12	NLR family, pyrin domain containing 12	378425
A_55_P2017347	Krtap11-1	keratin associated protein 11-1	16693		A_51_P363749	Irf6	interferon regulatory factor 6	54139
A_52_P445858	Ccdc108	coiled-coil domain containing 108	241116		A_55_P2565142	LOC102641953	uncharacterized LOC102641953	102641953
A_52_P803471	LOC101056001	uncharacterized LOC101056001	101056001		A_66_P116077	Platr5	pluripotency associated transcript 5	78650
A_55_P1992954	Ddr2	discoidin domain receptor family, member 2	18214		A_55_P2283254	LOC102633880	uncharacterized LOC102633880	102633880
A_51_P499838	Bst1	bone marrow stromal cell antigen 1	12182		A_55_P2113690	Raph1	Ras association (RalGDS/AF-6) and pleckstrin homology domains 1	77300
A_51_P362627	Tnnt1	troponin T1, skeletal, slow	21955		A_55_P2211982	Smr2	submaxillary gland androgen regulated protein 2	20600
A_55_P2741734	Parp3	poly (ADP-ribose) polymerase family, member 3	235587		A_51_P239654	Nr4a1	nuclear receptor subfamily 4, group A, member 1	15370
A_66_P132591	4933429O19Rik	RIKEN cDNA 4933429O19 gene	66770		A_55_P2403620	Gm10389	predicted gene 10389	100038608
A_55_P2114953	Usp18	ubiquitin specific peptidase 18	24110		A_55_P2795189	A330076C08Rik	RIKEN cDNA A330076C08 gene	100503592
A_55_P1963017	Stfa1	stefin A1	20861		A_55_P2719135	Hkdc1	hexokinase domain containing 1	216019
A_51_P286737	Ccl2	chemokine (C-C motif) ligand 2	20296		A_52_P426039	Dnah8	dynein, axonemal, heavy chain 8	13417
A_55_P2437763	8430431K14Rik	RIKEN cDNA 8430431K14 gene	78103		A_52_P135469	Ndst1	N-deacetylase/N-sulfotransferase (heparan glucosaminyl) 1	15531
A_51_P386829	Gm5577	predicted gene 5577	434064		A_51_P298578	2010111I01Rik	RIKEN cDNA 2010111I01 gene	72061
A_55_P2717304	Nktr	natural killer tumor recognition sequence	18087		A_66_P124834	Gm20735	predicted gene, 20735	319574
A_51_P174723	Cd86	CD86 antigen	12524		A_55_P1979407	Pom121l2	POM121 membrane glycoprotein-like 2 (rat)	195236
A_51_P262515	Phf11a	PHD finger protein 11A	219131		A_52_P642197	Mapk10	mitogen-activated protein kinase 10	26414
A_55_P2129047	Tlr7	toll-like receptor 7	170743		A_55_P2126601	Gm42192	predicted gene, 42192	105247008
A_55_P2521690	Aktip	thymoma viral proto-oncogene 1 interacting protein	14339		A_55_P2508998	2610016A17Rik	RIKEN cDNA 2610016A17 gene	100503074
A_66_P114705	Adamts6	a disintegrin-like and metallopeptidase (reprolysin type) with thrombospondin type 1 motif, 6	108154		A_55_P2080436	Gm31135	predicted gene, 31135	102633271
A_66_P120642	Trappc2l	trafficking protein particle complex 2-like	59005		A_66_P134392	LOC102631612	uncharacterized LOC102631612	102631612
A_66_P112921	Abca1	ATP-binding cassette, sub-family A (ABC1), member 1	11303		A_55_P2104412	Gm10081	predicted gene 10081	384732
A_66_P101758	Vmn1r201	vomeronasal 1 receptor 201	171255		A_52_P87503	Hbq1b	hemoglobin, theta 1B	544763
A_55_P2150962	Cpne7	copine VII	102278		A_66_P107920	Rap1gapos	RAP1 GTPase activating protein, opposite strand	69808
A_55_P2074688	Hoxc4	homeobox C4	15423		A_51_P190199	Pnma1	paraneoplastic antigen MA1	70481
A_55_P2893418	Gm29941	predicted gene, 29941	102631657		A_52_P660363	4932441J04Rik	RIKEN cDNA 4932441J04 gene	319216
A_55_P2044932	Gpr84	G protein-coupled receptor 84	80910		A_66_P137493	Spink14	serine peptidase inhibitor, Kazal type 14	433178
A_55_P2759665	Gm15517	predicted gene 15517	628854		A_55_P1970149	Rnf17	ring finger protein 17	30054
A_66_P124254	Gm9910	predicted gene 9910	791371		A_51_P424471	Cnih3	cornichon homolog 3 (Drosophila)	72978
A_55_P2067583	Cd68	CD68 antigen	12514		A_66_P107747	Gm32312	predicted gene, 32312	102634817
A_55_P2088237	Cyp27b1	cytochrome P450, family 27, subfamily b, polypeptide 1	13115		A_55_P2106255	Mbnl3	muscleblind-like 3 (Drosophila)	171170
A_51_P372743	Frmpd3	FERM and PDZ domain containing 3	245643		A_51_P419103	2310007L24Rik	RIKEN cDNA 2310007L24 gene	75573
A_55_P1978424	Bcl2a1d	B cell leukemia/lymphoma 2 related protein A1d	12047		A_55_P2510167	Gm19299	predicted gene, 19299	100502636
A_55_P2744251	Irf7	interferon regulatory factor 7	54123		A_66_P118213	Nr4a2	nuclear receptor subfamily 4, group A, member 2	18227
A_51_P151126	Cd52	CD52 antigen	23833		A_51_P154056	Olfr1489	olfactory receptor 1489	258628
A_55_P1955736	Ptpn5	protein tyrosine phosphatase, non-receptor type 5	19259		A_51_P226711	Ptf1a	pancreas specific transcription factor, 1a	19213
A_55_P2382345	4933435E02Rik	RIKEN cDNA 4933435E02 gene	71291		A_55_P2564840	Gm15230	predicted gene 15230	102631592
A_52_P46410	Uvssa	UV stimulated scaffold protein A	71101		A_51_P490337	Tmem190	transmembrane protein 190	78052
A_55_P2743349	Derl3	Der1-like domain family, member 3	70377		A_55_P2160451	Stk26	serine/threonine kinase 26	70415
A_65_P15571	Mid1	midline 1	17318		A_55_P2717493	Rbm44	RNA binding motif protein 44	329207
A_55_P2721414	Parp12	poly (ADP-ribose) polymerase family, member 12	243771		A_55_P2042844	Nkx2-9	NK2 homeobox 9	18094
A_55_P2808072	Chodl	chondrolectin	246048		A_55_P2043699	Tmc1	transmembrane channel-like gene family 1	13409
A_52_P487686	BC100530	cDNA sequence BC100530	100034684		A_51_P491635	Ly6g6e	lymphocyte antigen 6 complex, locus G6E	70274
A_52_P367463	Pola2	polymerase (DNA directed), alpha 2	18969		A_52_P328350	Ryr3	ryanodine receptor 3	20192
A_52_P434055	Birc3	baculoviral IAP repeat-containing 3	11796		A_66_P115700	Fhad1os1	forkhead-associated (FHA) phosphopeptide binding domain 1, opposite strand 1	545691
A_55_P2714269	Opa3	optic atrophy 3	403187		A_55_P2733362	Tinagl1	tubulointerstitial nephritis antigen-like 1	94242
A_51_P214187	Slc6a3	solute carrier family 6 (neurotransmitter transporter, dopamine), member 3	13162		A_51_P453909	Cyp2f2	cytochrome P450, family 2, subfamily f, polypeptide 2	13107
A_55_P2721960	Tanc2	tetratricopeptide repeat, ankyrin repeat and coiled-coil containing 2	77097		A_51_P467268	Mak	male germ cell-associated kinase	17152
A_55_P2527867	Gm32970	predicted gene, 32970	102635699		A_51_P305311	Plau	plasminogen activator, urokinase	18792
A_55_P2811679	Cxcl1	chemokine (C-X-C motif) ligand 1	14825		A_51_P427624	Pgc	progastricsin (pepsinogen C)	109820
A_55_P2648840	Adam32	a disintegrin and metallopeptidase domain 32	353188		A_52_P139413	Tmem221	transmembrane protein 221	434325
A_55_P2502676	Slc17a9	solute carrier family 17, member 9	228993		A_66_P129387	Gm28979	predicted gene 28979	102633035
A_55_P2402577	Gm15850	predicted gene 15850	329253		A_55_P2112952	Vmn1r84	vomeronasal 1 receptor 84	171267
A_51_P406188	Asb10	ankyrin repeat and SOCS box-containing 10	117590		A_55_P2153411	Tmem217	transmembrane protein 217	71138
A_55_P2714514	Sharpin	SHANK-associated RH domain interacting protein	106025		A_55_P1994339	Dhrs7c	dehydrogenase/reductase (SDR family) member 7C	68460
A_65_P08424	6230400D17Rik	RIKEN cDNA 6230400D17 gene	76133		A_55_P2103706	Gm5593	predicted gene 5593	434175
A_66_P111543	Sorcs2	sortilin-related VPS10 domain containing receptor 2	81840		A_55_P2046657	Dio1	deiodinase, iodothyronine, type I	13370
A_52_P684813	Aars	alanyl-tRNA synthetase	234734		A_51_P343833	Traf1	TNF receptor-associated factor 1	22029
A_55_P2533932	Hsf5	heat shock transcription factor family member 5	327992		A_51_P199494	Cacna2d4	calcium channel, voltage-dependent, alpha 2/delta subunit 4	319734
A_52_P285194	Rtkn2	rhotekin 2	170799		A_55_P2073094	Trex2	three prime repair exonuclease 2	24102
A_55_P1957983	Tmem30c	transmembrane protein 30C	71027		A_66_P123350	A330087D11Rik	RIKEN cDNA A330087D11 gene	402759
A_66_P111258	Cplx4	complexin 4	225644		A_55_P2941327	F630111L10Rik	RIKEN cDNA F630111L10 gene	320463
A_52_P668882	D930015E06Rik	RIKEN cDNA D930015E06 gene	229473		A_52_P779430	LOC105246502	ataxin-2-like	105246502
A_55_P2729308	Gm41313	predicted gene, 41313	105245941		A_52_P646312	Plekha5	pleckstrin homology domain containing, family A member 5	109135
A_52_P374960	Ostn	osteocrin	239790		A_55_P2729878	Ltbp1	latent transforming growth factor beta binding protein 1	268977
A_55_P2311720	E330024J20Rik	RIKEN cDNA E330024J20 gene	320654		A_66_P126733	Wfdc16	WAP four-disulfide core domain 16	277345
A_66_P107081	Fkbp5	FK506 binding protein 5	14229		A_55_P2713680	Nxph1	neurexophilin 1	18231
A_52_P605556	Nxnl2	nucleoredoxin-like 2	75124		A_51_P465449	Mybpc3	myosin binding protein C, cardiac	17868
A_55_P2721174	Myo1b	myosin IB	17912		A_51_P415958	Rtp1	receptor transporter protein 1	239766
A_52_P184149	Mthfd2	methylenetetrahydrofolate dehydrogenase (NAD+ dependent), methenyltetrahydrofolate cyclohydrolase	17768		A_55_P2079890	Gm29243	predicted gene 29243	102636691
A_51_P285736	Pdcd1	programmed cell death 1	18566		A_66_P129143	Hrh3	histamine receptor H3	99296
A_55_P2060672	Hoxa3	homeobox A3	15400		A_51_P218924	1110008E08Rik	RIKEN cDNA 1110008E08 gene	68500
A_51_P386802	1700017G19Rik	RIKEN cDNA 1700017G19 gene	100040882		A_55_P2508125	Vaultrc5	vault RNA component 5	378472
A_55_P2713895	Arhgef10	Rho guanine nucleotide exchange factor (GEF) 10	234094		A_55_P2077706	Vmn2r5	vomeronasal 2, receptor 5	667060
A_55_P2085955	Dnajb11	DnaJ (Hsp40) homolog, subfamily B, member 11	67838		A_55_P2182835	Chrnb4	cholinergic receptor, nicotinic, beta polypeptide 4	108015
A_52_P117393	Tlr6	toll-like receptor 6	21899		A_51_P288746	Myo18b	myosin XVIIIb	74376
A_51_P444137	Syce1	synaptonemal complex central element protein 1	74075		A_52_P311194	LOC102637542	uncharacterized LOC102637542	102637542
A_51_P502859	Dgkh	diacylglycerol kinase, eta	380921		A_55_P2509974	6430562O15Rik	RIKEN cDNA 6430562O15 gene	320893
A_55_P2412349	AW111846	expressed sequence AW111846	102293		A_51_P182414	Cecr5	cat eye syndrome chromosome region, candidate 5	214932
A_66_P121172	Gm12159	predicted gene 12159	100504255		A_55_P2556031	Gm38636	predicted gene, 38636	102642800
A_55_P1985105	Hs3st4	heparan sulfate (glucosamine) 3-O-sulfotransferase 4	628779		A_55_P1978083	Dcaf17	DDB1 and CUL4 associated factor 17	75763
A_65_P10902	C77563	expressed sequence C77563	97857		A_52_P378900	Lpcat2b	lysophosphatidylcholine acyltransferase 2B	70902
A_55_P2000284	Phox2a	paired-like homeobox 2a	11859		A_55_P2025448	Gm29797	predicted gene, 29797	101056205
A_55_P2722278	Arhgef2	rho/rac guanine nucleotide exchange factor (GEF) 2	16800		A_52_P376169	Lypd6	LY6/PLAUR domain containing 6	320343
A_51_P212308	Cxadr	coxsackie virus and adenovirus receptor	13052		A_55_P2345825	1700013M08Rik	RIKEN cDNA 1700013M08 gene	75505
A_55_P2259248	AI835086	expressed sequence AI835086	105896		A_51_P239984	Exo1	exonuclease 1	26909
A_66_P119717	Lag3	lymphocyte-activation gene 3	16768		A_55_P2734172	Bod1l	biorientation of chromosomes in cell division 1-like	665775
A_52_P82704	Bcl11a	B cell CLL/lymphoma 11A (zinc finger protein)	14025		A_52_P517928	Lemd1	LEM domain containing 1	213409
A_55_P2135079	H2-M5	histocompatibility 2, M region locus 5	240095		A_55_P2152009	Tesc	tescalcin	57816
A_52_P533146	Ddit3	DNA-damage inducible transcript 3	13198		A_51_P229925	Chst7	carbohydrate (N-acetylglucosamino) sulfotransferase 7	60322
A_52_P340669	Bhlha15	basic helix-loop-helix family, member a15	17341		A_51_P154983	Zfp296	zinc finger protein 296	63872
A_51_P436342	Hoxb5	homeobox B5	15413		A_66_P126153	1700011M02Rik	RIKEN cDNA 1700011M02 gene	75443
A_55_P2720430	Nfe2l2	nuclear factor, erythroid derived 2, like 2	18024		A_55_P2055864	Dvl2	dishevelled 2, dsh homolog (Drosophila)	13543
A_55_P2052887	Olfr1303	olfactory receptor 1303	258397		A_51_P380432	Scx	scleraxis	20289
A_66_P130671	Gm16548	predicted gene 16548	100503816		A_51_P382512	Zfp418	zinc finger protein 418	232854
A_66_P110115	Extl1	exostoses (multiple)-like 1	56219		A_66_P117941	Gk5	glycerol kinase 5 (putative)	235533
A_55_P1962937	Trem2	triggering receptor expressed on myeloid cells 2	83433		A_55_P2503206	Prlr	prolactin receptor	19116
A_52_P258374	Cul4a	cullin 4A	99375		A_52_P12623	Bnipl	BCL2/adenovirus E1B 19kD interacting protein like	171388
A_52_P699664	Oprm1	opioid receptor, mu 1	18390		A_55_P1961444	Plcb2	phospholipase C, beta 2	18796
A_55_P2719120	Yars	tyrosyl-tRNA synthetase	107271		A_55_P1957188	Gm15104	predicted gene 15104	333588
A_55_P2325758	Gm38405	predicted gene, 38405	233561		A_51_P104687	Gh	growth hormone	14599
A_55_P2718267	Pm20d1	peptidase M20 domain containing 1	212933		A_55_P2173516	Arsi	arylsulfatase i	545260
A_55_P2080168	Dgkk	diacylglycerol kinase kappa	331374		A_55_P2509780	Olfr1077-ps1	olfactory receptor 1077, pseudogene 1	625853
A_55_P2505500	Muc2	mucin 2	17831		A_66_P126125	C130073E24Rik	RIKEN cDNA C130073E24 gene	319805
A_66_P122139	Glra1	glycine receptor, alpha 1 subunit	14654		A_55_P2048289	Tlr11	toll-like receptor 11	239081
A_66_P130918	Apoc2	apolipoprotein C-II	11813		A_52_P163201	Chadl	chondroadherin-like	214685
A_52_P601446	Trim27	tripartite motif-containing 27	19720		A_52_P661451	Gen1	Gen homolog 1, endonuclease (Drosophila)	209334
A_55_P2329825	BB086117	expressed sequence BB086117	105710		A_66_P126832	Fam92b	family with sequence similarity 92, member B	436062
A_51_P505132	Rsad2	radical S-adenosyl methionine domain containing 2	58185		A_66_P112278	Gm30489	predicted gene, 30489	102632411
A_55_P2720993	Robo2	roundabout homolog 2 (Drosophila)	268902		A_55_P2509569	4930571O06Rik	RIKEN cDNA 4930571O06 gene	78048
A_52_P418814	Pmch	pro-melanin-concentrating hormone	110312		A_52_P244506	Evc	Ellis van Creveld gene syndrome	59056
A_51_P475938	Mfsd6l	major facilitator superfamily domain containing 6-like	215723		A_55_P2734472	A730082K24Rik	RIKEN cDNA A730082K24 gene	101786
A_51_P450169	Dnajb13	DnaJ (Hsp40) related, subfamily B, member 13	69387		A_55_P2202357	0710001A04Rik	RIKEN cDNA 0710001A04 gene	68402
A_51_P275268	4933421I07Rik	RIKEN cDNA 4933421I07 gene	71162		A_52_P561205	Stard4	StAR-related lipid transfer (START) domain containing 4	170459
A_66_P102017	Kalrn	kalirin, RhoGEF kinase	545156		A_52_P228948	Rpgrip1	retinitis pigmentosa GTPase regulator interacting protein 1	77945
A_51_P445473	Fut7	fucosyltransferase 7	14347		A_55_P2161375	Galr1	galanin receptor 1	14427
A_55_P2181738	Lyz1	lysozyme 1	17110		A_55_P1977692	Znrf4	zinc and ring finger 4	20834
A_51_P518841	Fev	FEV (ETS oncogene family)	260298		A_55_P2169431	Gm10760	predicted gene 10760	634611
A_55_P2133195	Gm4951	predicted gene 4951	240327		A_51_P318830	Syt10	synaptotagmin X	54526
A_55_P2738723	Anxa3	annexin A3	11745		A_66_P107925	LOC102640035	uncharacterized LOC102640035	102640035
A_55_P1952056	Trp63	transformation related protein 63	22061		A_55_P2157770	Neu2	neuraminidase 2	23956
A_52_P11901	Ptprc	protein tyrosine phosphatase, receptor type, C	19264		A_51_P376299	Mchr1	melanin-concentrating hormone receptor 1	207911
A_55_P2718940	Trim7	tripartite motif-containing 7	94089		A_51_P459944	Tcf21	transcription factor 21	21412
A_51_P277431	Ccdc3	coiled-coil domain containing 3	74186		A_51_P324351	Mfi2	antigen p97 (melanoma associated) identified by monoclonal antibodies 133.2 and 96.5	30060
A_55_P2738589	Glb1	galactosidase, beta 1	12091		A_52_P196019	Tac1	tachykinin 1	21333
A_55_P2190994	Cdsn	corneodesmosin	386463		A_55_P2287611	4930519N06Rik	RIKEN cDNA 4930519N06 gene	75082
A_55_P2935625	Armcx2	armadillo repeat containing, X-linked 2	67416		A_66_P135135	Nkx2-2os	NK2 homeobox 2, opposite strand	100313531
A_55_P2736969	Gata3	GATA binding protein 3	14462		A_55_P2534278	Gm30442	predicted gene, 30442	102632345
A_55_P2134992	Golgb1	golgi autoantigen, golgin subfamily b, macrogolgin 1	224139		A_55_P2512795	Gm36049	predicted gene, 36049	102639828
A_52_P398925	Stfa2l1	stefin A2 like 1	268885		A_55_P1963369	Klhdc7a	kelch domain containing 7A	242721
A_55_P2117656	Slfn8	schlafen 8	276950		A_52_P88529	Pxylp1	2-phosphoxylose phosphatase 1	235534
A_55_P2732608	Capn2	calpain 2	12334		A_51_P484735	Olfr138	olfactory receptor 138	170648
A_55_P2738377	Gm12296	predicted gene 12296	100093714		A_55_P2360406	1700086P04Rik	RIKEN cDNA 1700086P04 gene	67349
A_55_P2172201	Zfp57	zinc finger protein 57	22715		A_55_P2507125	Nme7	NME/NM23 family member 7	171567
A_51_P474498	Tac4	tachykinin 4	93670		A_55_P2143489	Cyp4f37	cytochrome P450, family 4, subfamily f, polypeptide 37	677156
A_55_P2727664	Azi2	5-azacytidine induced gene 2	27215		A_55_P1971264	6530403M18Rik	RIKEN cDNA 6530403M18 gene	76212
A_51_P321341	Sult1a1	sulfotransferase family 1A, phenol-preferring, member 1	20887		A_51_P393014	Tex13a	testis expressed 13A	67944
A_66_P121765	Pycard	PYD and CARD domain containing	66824		A_55_P2006153	Gm11710	predicted gene 11710	100043123
A_55_P2847069	Synj1	synaptojanin 1	104015		A_52_P285872	Ncln	nicalin homolog (zebrafish)	103425
A_51_P212782	Il1b	interleukin 1 beta	16176		A_55_P2803316	Neil3	nei like 3 (E. coli)	234258
A_52_P233701	Cbln2	cerebellin 2 precursor protein	12405		A_52_P582296	Ccdc18	coiled-coil domain containing 18	73254
A_52_P489220	Pde4a	phosphodiesterase 4A, cAMP specific	18577		A_66_P131006	Olfr792	olfactory receptor 792	258150
A_51_P161812	Edar	ectodysplasin-A receptor	13608		A_51_P303749	Depdc1b	DEP domain containing 1B	218581
A_66_P125902	Tlr13	toll-like receptor 13	279572		A_55_P2727858	Kcnj9	potassium inwardly-rectifying channel, subfamily J, member 9	16524
A_55_P2011156	Kncn	kinocilin	654462		A_55_P2841962	4933424M12Rik	RIKEN cDNA 4933424M12 gene	67548
A_51_P471273	2900055J20Rik	RIKEN cDNA 2900055J20 gene	73001		A_66_P131766	Gm12530	predicted gene 12530	329851
A_51_P311919	Npy2r	neuropeptide Y receptor Y2	18167		A_66_P113599	Prss23os	protease, serine 23, opposite strand	69404
A_52_P652885	Zbtb46	zinc finger and BTB domain containing 46	72147		A_55_P2013223	S100z	S100 calcium binding protein, zeta	268686
A_55_P2714254	Rgs6	regulator of G-protein signaling 6	50779		A_51_P448618	Slc16a10	solute carrier family 16 (monocarboxylic acid transporters), member 10	72472
A_55_P2092889	LOC102641663	general transcription factor IIH subunit 1-like	102641663		A_55_P2509829	1700126H18Rik	RIKEN cDNA 1700126H18 gene	73639
A_52_P287692	Stk32c	serine/threonine kinase 32C	57740		A_52_P315719	Gpr22	G protein-coupled receptor 22	73010
A_66_P138427	Cdh13	cadherin 13	12554		A_55_P2041966	Dnajc5b	DnaJ (Hsp40) homolog, subfamily C, member 5 beta	66326
A_55_P2019601	Csprs	component of Sp100-rs	114564		A_66_P120361	C730027H18Rik	RIKEN cDNA C730027H18 gene	319572
A_55_P2838545	Gm32621	predicted gene, 32621	102635230		A_55_P2128591	Klk6	kallikrein related-peptidase 6	19144
A_52_P102722	D030025P21Rik	RIKEN cDNA D030025P21 gene	100303738		A_66_P113539	Rsrp1	arginine/serine rich protein 1	27981
A_55_P2150652	Socs6	suppressor of cytokine signaling 6	54607		A_55_P2147306	Robo3	roundabout homolog 3 (Drosophila)	19649
A_55_P2713630	Gas7	growth arrest specific 7	14457		A_52_P61691	Cd59b	CD59b antigen	333883
A_55_P2934712	P2ry6	pyrimidinergic receptor P2Y, G-protein coupled, 6	233571		A_51_P312615	Hist1h1t	histone cluster 1, H1t	107970
A_51_P344606	Prph	peripherin	19132		A_55_P2733967	Gm26588	predicted gene, 26588	102639841
A_55_P2609358	Ddx58	DEAD (Asp-Glu-Ala-Asp) box polypeptide 58	230073		A_55_P2734272	Dedd2	death effector domain-containing DNA binding protein 2	67379
A_55_P2537742	Gm14061	predicted gene 14061	102636130		A_52_P4095	Auh	AU RNA binding protein/enoyl-coenzyme A hydratase	11992
A_55_P2729243	Sirpb1b	signal-regulatory protein beta 1B	668101		A_52_P399584	Ckap2l	cytoskeleton associated protein 2-like	70466
A_51_P387123	Oasl2	2'-5' oligoadenylate synthetase-like 2	23962		A_55_P1953846	Abca8b	ATP-binding cassette, sub-family A (ABC1), member 8b	27404
A_52_P177324	Dlk1	delta-like 1 homolog (Drosophila)	13386		A_55_P2155136	Rtp2	receptor transporter protein 2	224055
A_55_P2717897	Exoc1	exocyst complex component 1	69940		A_66_P134009	4930529L06Rik	RIKEN cDNA 4930529L06 gene	78023
A_51_P102257	Tns1	tensin 1	21961		A_51_P142989	Zfp429	zinc finger protein 429	72807
A_51_P495780	Plin4	perilipin 4	57435		A_55_P2158011	Knstrn	kinetochore-localized astrin/SPAG5 binding	51944
A_55_P2757714	Gm2065	predicted gene 2065	102639511		A_55_P2141395	Ly6g6c	lymphocyte antigen 6 complex, locus G6C	68468
A_55_P2620989	D430041D05Rik	RIKEN cDNA D430041D05 gene	241589		A_52_P113518	Aldh1a3	aldehyde dehydrogenase family 1, subfamily A3	56847
A_55_P2640816	Kpna2	karyopherin (importin) alpha 2	16647		A_52_P387458	Slirp	SRA stem-loop interacting RNA binding protein	380773
A_55_P2733872	Itgad	integrin, alpha D	381924		A_51_P224013	Tk1	thymidine kinase 1	21877
A_66_P108066	9330169L03Rik	RIKEN cDNA 9330169L03 gene	77226		A_55_P2158565	Gm31907	predicted gene, 31907	102634286
A_55_P2599798	Cfap44	cilia and flagella associated protein 44	212517		A_55_P2107247	Tssk5	testis-specific serine kinase 5	73542
A_55_P2322064	F830005D05Rik	RIKEN cDNA F830005D05 gene	320797		A_52_P533030	Olfr237-ps1	olfactory receptor 237, pseudogene 1	258648
A_55_P2729603	Pcgf3	polycomb group ring finger 3	69587		A_52_P574274	Spatc1	spermatogenesis and centriole associated 1	74281
A_55_P2104011	Gm5767	predicted gene 5767	436336		A_55_P2042984	Nynrin	NYN domain and retroviral integrase containing	277154
A_51_P359570	Ifit3	interferon-induced protein with tetratricopeptide repeats 3	15959		A_55_P2744838	Aqp6	aquaporin 6	11831
A_55_P2644271	Mrrf	mitochondrial ribosome recycling factor	67871		A_55_P2743324	Fbxo47	F-box protein 47	72973
A_55_P2005838	Ticrr	TOPBP1-interacting checkpoint and replication regulator	77011		A_66_P110679	Gm33778	predicted gene, 33778	102636807
A_55_P2101055	Alpk1	alpha-kinase 1	71481		A_52_P654703	Trim69	tripartite motif-containing 69	70928
A_55_P1996181	Vmn2r80	vomeronasal 2, receptor 80	624765		A_52_P1115389	2310041K03Rik	RIKEN cDNA 2310041K03 gene	75681
A_66_P125683	Muc1	mucin 1, transmembrane	17829		A_66_P114756	Hopxos	HOP homeobox, opposite strand	102637820
A_55_P1972872	Ifit3b	interferon-induced protein with tetratricopeptide repeats 3B	667370		A_51_P132081	Rsl1	regulator of sex limited protein 1	380855
A_55_P2713960	Cpne5	copine V	240058		A_66_P111282	Pfpl	pore forming protein-like	56093
A_66_P105158	Cyp2d40	cytochrome P450, family 2, subfamily d, polypeptide 40	71754		A_55_P2096867	Gap43	growth associated protein 43	14432
A_55_P2088846	Ttll6	tubulin tyrosine ligase-like family, member 6	237930		A_55_P2729343	Cyth4	cytohesin 4	72318
A_55_P2730761	E430016F16Rik	RIKEN cDNA E430016F16 gene	414121		A_66_P109073	Gm39216	predicted gene, 39216	105243243
A_55_P2330215	A730090N16Rik	RIKEN cDNA A730090N16 gene	319798		A_52_P479269	Sdc1	syndecan 1	20969
A_55_P2023200	Miox	myo-inositol oxygenase	56727		A_51_P329811	Reg1	regenerating islet-derived 1	19692
A_55_P2493443	Abca6	ATP-binding cassette, sub-family A (ABC1), member 6	76184		A_55_P2074406	Ldoc1	leucine zipper, down-regulated in cancer 1	434784
A_55_P2714075	Tns3	tensin 3	319939		A_55_P2365902	C130033p17rik	uncharacterized LOC402769	402769
A_51_P101375	St6gal1	beta galactoside alpha 2,6 sialyltransferase 1	20440		A_66_P125538	Gpc5	glypican 5	103978
A_55_P2915597	Vmn1r39	vomeronasal 1 receptor 39	546903		A_55_P1954945	Lyg1	lysozyme G-like 1	69541
A_66_P139683	Zbp1	Z-DNA binding protein 1	58203		A_66_P130871	Hs3st6	heparan sulfate (glucosamine) 3-O-sulfotransferase 6	328779
A_55_P2135064	H2-M2	histocompatibility 2, M region locus 2	14990		A_66_P126715	Mpz	myelin protein zero	17528
A_55_P2158577	Nphp4	nephronophthisis 4 (juvenile) homolog (human)	260305		A_51_P150302	Crtam	cytotoxic and regulatory T cell molecule	54698
A_55_P2527535	Gm31606	predicted gene, 31606	102633888		A_51_P517745	Madcam1	mucosal vascular addressin cell adhesion molecule 1	17123
A_52_P300981	Apbb1ip	amyloid beta (A4) precursor protein-binding, family B, member 1 interacting protein	54519		A_55_P2713540	Tmprss5	transmembrane protease, serine 5 (spinesin)	80893
A_55_P1998666	Gm8154	predicted gene 8154	666539		A_55_P2482633	Piezo2	piezo-type mechanosensitive ion channel component 2	667742
A_55_P2734022	Palm	paralemmin	18483		A_66_P107287	Oscp1	organic solute carrier partner 1	230751
A_51_P102607	2310007H11Rik	RIKEN cDNA 2310007H11 gene	69498		A_52_P328825	Wdfy1	WD repeat and FYVE domain containing 1	69368
A_55_P2004562	Klra2	killer cell lectin-like receptor, subfamily A, member 2	16633		A_51_P392950	Sostdc1	sclerostin domain containing 1	66042
A_55_P2735595	Epb4.1l4b	erythrocyte protein band 4.1 like 4b	54357		A_66_P119876	9230110F15Rik	RIKEN cDNA 9230110F15 gene	77080
A_51_P438527	Cyb5r1	cytochrome b5 reductase 1	72017		A_66_P105921	A930014D07Rik	RIKEN cDNA A930014D07 gene	77947
A_66_P120300	Olfr666	olfactory receptor 666	259100		A_55_P2082180	Tnfrsf9	tumor necrosis factor receptor superfamily, member 9	21942
A_52_P425839	Retnlg	resistin like gamma	245195		A_51_P177371	Prnd	prion protein dublet	26434
A_51_P503896	Pycr1	pyrroline-5-carboxylate reductase 1	209027		A_55_P2178530	Gm13274	predicted gene 13274	100037413
A_51_P280446	Sdf2l1	stromal cell-derived factor 2-like 1	64136		A_66_P140612	Clec4b2	C-type lectin domain family 4, member b2	381809
A_51_P445726	Pirb	paired Ig-like receptor B	18733		A_55_P2195077	1700066D14Rik	RIKEN cDNA 1700066D14 gene	67925
A_55_P2637341	Sag	S-antigen, retina and pineal gland (arrestin)	20215		A_55_P1993213	Olfr161	olfactory receptor 161	258859
A_55_P2910661	Fgr	Gardner-Rasheed feline sarcoma viral (Fgr) oncogene homolog	14191		A_55_P2508243	Gm5833	predicted gene 5833	545363
A_55_P2736370	Fbxo10	F-box protein 10	269529		A_55_P2184108	Gm10589	predicted gene 10589	100037281
A_51_P501803	Hoxa2	homeobox A2	15399		A_52_P380465	Zfp748	zinc finger protein 748	212276
A_51_P313761	Shmt2	serine hydroxymethyltransferase 2 (mitochondrial)	108037		A_55_P2030848	4933416I08Rik	RIKEN cDNA 4933416I08 gene	71159
A_55_P2714763	Ppfibp1	PTPRF interacting protein, binding protein 1 (liprin beta 1)	67533		A_66_P132257	Gm36455	predicted gene, 36455	102640384
A_51_P212012	8430419K02Rik	RIKEN cDNA 8430419K02 gene	74518		A_55_P2842873	Svopl	SV2 related protein homolog (rat)-like	320590
A_51_P181517	Fcgr4	Fc receptor, IgG, low affinity IV	246256		A_52_P437488	Ccdc172	coiled-coil domain containing 172	75645
A_55_P2029488	Gm5544	predicted gene 5544	433632		A_55_P2488020	Zfp493	zinc finger protein 493	72958
A_66_P139410	Gm3279	predicted gene 3279	100041339		A_55_P2166685	Timm10b	translocase of inner mitochondrial membrane 10B	14356
A_55_P2037121	Tmem106a	transmembrane protein 106A	217203		A_66_P113325	5430427G11Rik	RIKEN cDNA 5430427G11 gene	71414
A_55_P2165869	Cebpb	CCAAT/enhancer binding protein (C/EBP), beta	12608		A_51_P247694	Adgrg3	adhesion G protein-coupled receptor G3	54672
A_55_P2006300	Krt12	keratin 12	268482		A_55_P1994144	Ccdc154	coiled-coil domain containing 154	207209
A_51_P112355	Igtp	interferon gamma induced GTPase	16145		A_55_P2269894	4833417C18Rik	RIKEN cDNA 4833417C18 gene	73906
A_66_P112564	Tmem192	transmembrane protein 192	73067		A_55_P2368570	C330018A13Rik	RIKEN cDNA C330018A13 gene	320805
A_51_P219266	Tmprss6	transmembrane serine protease 6	71753		A_51_P472955	Btbd16	BTB (POZ) domain containing 16	330660
A_55_P2509844	E130008D07Rik	RIKEN cDNA E130008D07 gene	545207		A_52_P1028612	Mageb16-ps1	melanoma antigen family B, 16, pseudogene 1	100039436
A_55_P2555095	Gm34189	predicted gene, 34189	102637355		A_52_P498086	Spi1	spleen focus forming virus (SFFV) proviral integration oncogene	20375
A_55_P2726051	Gm38508	predicted gene, 38508	102638344		A_55_P2147260	Sh2d4b	SH2 domain containing 4B	328381
A_55_P2719769	Dmd	dystrophin, muscular dystrophy	13405		A_66_P124316	LOC105243337	uncharacterized LOC105243337	105243337
A_65_P04909	Myo1d	myosin ID	338367		A_55_P2145465	D5Ertd577e	DNA segment, Chr 5, ERATO Doi 577, expressed	320549
A_55_P2578173	Gm35282	predicted gene, 35282	102638805		A_51_P174215	Dhrs2	dehydrogenase/reductase member 2	71412
A_66_P103325	Gm15939	predicted gene 15939	102632938		A_55_P2737722	Daam2	dishevelled associated activator of morphogenesis 2	76441
A_55_P2738942	Akna	AT-hook transcription factor	100182		A_52_P466928	Synj2bp	synaptojanin 2 binding protein	24071
A_55_P1996344	Dcst2	DC-STAMP domain containing 2	329702		A_51_P437079	5730559C18Rik	RIKEN cDNA 5730559C18 gene	67313
A_55_P2581670	Gm34360	predicted gene, 34360	102637590		A_52_P485630	1700120B22Rik	RIKEN cDNA 1700120B22 gene	641387
A_52_P137572	Pdzd4	PDZ domain containing 4	245469		A_51_P465211	Wfdc2	WAP four-disulfide core domain 2	67701
A_55_P2713520	Jakmip1	janus kinase and microtubule interacting protein 1	76071		A_55_P1979197	Tbata	thymus, brain and testes associated	65971
A_51_P243435	Hsd17b1	hydroxysteroid (17-beta) dehydrogenase 1	15485		A_52_P458249	Gm4763	predicted gene 4763	210155
A_66_P119038	2810442N19Rik	RIKEN cDNA 2810442N19 gene	72753		A_55_P2120897	Gm35550	predicted gene, 35550	102639179
A_55_P2911888	Ifit1	interferon-induced protein with tetratricopeptide repeats 1	15957		A_55_P2540874	Gm33729	predicted gene, 33729	102636739
A_51_P233583	Clec1b	C-type lectin domain family 1, member b	56760		A_66_P104747	Kirrel3os	kin of IRRE like 3 (Drosophila), opposite strand	442804
A_51_P460954	Ccl6	chemokine (C-C motif) ligand 6	20305		A_51_P214360	Vgll1	vestigial like 1 homolog (Drosophila)	170828
A_52_P715852	Gm34907	predicted gene, 34907	102638313		A_55_P2727549	Agk	acylglycerol kinase	69923
A_66_P106360	Btnl2	butyrophilin-like 2	547431		A_55_P2728861	4930513L16Rik	RIKEN cDNA 4930513L16 gene	78021
A_55_P2562690	Gm36204	predicted gene, 36204	102640034		A_55_P2713915	Abca13	ATP-binding cassette, sub-family A (ABC1), member 13	268379
A_55_P2731996	Sfmbt2	Scm-like with four mbt domains 2	353282		A_55_P2730866	1700008O03Rik	RIKEN cDNA 1700008O03 gene	69349
A_51_P193336	Nucb2	nucleobindin 2	53322		A_52_P81693	LOC100502592	proline-rich proteoglycan 2-like	100502592
A_55_P2315012	4930458D05Rik	RIKEN cDNA 4930458D05 gene	75802		A_66_P103773	E530001K10Rik	RIKEN cDNA E530001K10 gene	414123
A_55_P1990870	Mylk3	myosin light chain kinase 3	213435		A_51_P153995	Gp9	glycoprotein 9 (platelet)	54368
A_55_P2171508	Wipf1	WAS/WASL interacting protein family, member 1	215280		A_66_P108953	9430018G01Rik	RIKEN cDNA 9430018G01 gene	319812
A_55_P2719925	Klhl20	kelch-like 20	226541		A_55_P2001583	Tspan18	tetraspanin 18	241556
A_55_P2859294	Scfd2	Sec1 family domain containing 2	212986		A_66_P103946	9430019J16Rik	RIKEN cDNA 9430019J16 gene	77269
A_51_P147274	Clec4a3	C-type lectin domain family 4, member a3	73149		A_55_P2085370	Traf7	TNF receptor-associated factor 7	224619
A_51_P201751	Olfr870	olfactory receptor 870	57251		A_51_P234397	4930447K03Rik	RIKEN cDNA 4930447K03 gene	432745
A_55_P2720163	Primpol	primase and polymerase (DNA-directed)	408022		A_66_P118139	Cep112os2	centrosomal protein 112, opposite strand 2	629945
A_55_P2743632	Ispd	isoprenoid synthase domain containing	75847		A_51_P310862	Zfp455	zinc finger protein 455	218311
A_52_P51429	Dennd1c	DENN/MADD domain containing 1C	70785		A_51_P153132	Kcne2	potassium voltage-gated channel, Isk-related subfamily, gene 2	246133
A_51_P146753	Csf2rb2	colony stimulating factor 2 receptor, beta 2, low-affinity (granulocyte-macrophage)	12984		A_55_P2180536	Gsdma3	gasdermin A3	450219
A_66_P121015	Cntnap5a	contactin associated protein-like 5A	636808		A_51_P368823	Grb7	growth factor receptor bound protein 7	14786
A_55_P2713340	Pld1	phospholipase D1	18805		A_51_P315202	Gm26994	predicted gene, 26994	102640845
A_55_P2642439	Hnrnpm	heterogeneous nuclear ribonucleoprotein M	76936		A_55_P2803137	Kbtbd8	kelch repeat and BTB (POZ) domain containing 8	243574
A_52_P469306	Pax6	paired box 6	18508		A_55_P2092750	Car9	carbonic anhydrase 9	230099
A_55_P2810587	Herpud1	homocysteine-inducible, endoplasmic reticulum stress-inducible, ubiquitin-like domain member 1	64209		A_55_P2146837	Olfr481	olfactory receptor 481	258927
A_66_P129195	Asic3	acid-sensing (proton-gated) ion channel 3	171209		A_55_P2087295	Gm4022	predicted gene 4022	100042770
A_55_P2717842	Stt3a	STT3, subunit of the oligosaccharyltransferase complex, homolog A (S. cerevisiae)	16430		A_52_P354844	Eda2r	ectodysplasin A2 receptor	245527
A_65_P00756	Hook2	hook homolog 2 (Drosophila)	170833		A_51_P352720	Lmod2	leiomodin 2 (cardiac)	93677
A_55_P2787986	Egr3	early growth response 3	13655		A_51_P242446	Zscan20	zinc finger and SCAN domains 20	269585
A_66_P125513	Lctl	lactase-like	235435		A_52_P599789	Qrich2	glutamine rich 2	217341
A_51_P507832	Pik3cg	phosphoinositide-3-kinase, catalytic, gamma polypeptide	30955		A_52_P261262	Slamf7	SLAM family member 7	75345
A_51_P504991	Slfn9	schlafen 9	237886		A_55_P2535301	Gm32559	predicted gene, 32559	102635147
A_55_P2058540	Tdgf1	teratocarcinoma-derived growth factor 1	21667		A_55_P2089025	Slc23a2	solute carrier family 23 (nucleobase transporters), member 2	54338
A_66_P123547	Adss	adenylosuccinate synthetase, non muscle	11566		A_51_P291438	Tnc	tenascin C	21923
A_51_P164504	Apoc1	apolipoprotein C-I	11812		A_52_P554594	Tfap2e	transcription factor AP-2, epsilon	332937
A_51_P400543	Aif1	allograft inflammatory factor 1	11629		A_55_P2741988	Clca4a	chloride channel calcium activated 4A	99663
A_52_P590318	Cwf19l2	CWF19-like 2, cell cycle control (S. pombe)	244672		A_51_P452576	Zfp459	zinc finger protein 459	328274
A_55_P2061253	Pou4f2	POU domain, class 4, transcription factor 2	18997		A_51_P353934	Nkx2-4	NK2 homeobox 4	228731
A_55_P2178578	Tmprss4	transmembrane protease, serine 4	214523		A_51_P122055	Vwa7	von Willebrand factor A domain containing 7	27762
A_52_P238027	Lyz2	lysozyme 2	17105		A_55_P2282904	4930505M18Rik	RIKEN cDNA 4930505M18 gene	67641
A_66_P123986	4930515I15	uncharacterized protein 4930515I15	328633		A_51_P194658	Gk2	glycerol kinase 2	14626
A_51_P441687	Lrrc10	leucine rich repeat containing 10	237560		A_55_P1982410	Gpm6b	glycoprotein m6b	14758
A_52_P198837	Ccdc171	coiled-coil domain containing 171	320226		A_51_P510882	Adam12	a disintegrin and metallopeptidase domain 12 (meltrin alpha)	11489
A_66_P136651	Dner	delta/notch-like EGF-related receptor	227325		A_66_P101935	Krt6b	keratin 6B	16688
A_51_P436652	Ccl7	chemokine (C-C motif) ligand 7	20306		A_52_P214347	Cst11	cystatin 11	78240
A_51_P359636	Lgals3bp	lectin, galactoside-binding, soluble, 3 binding protein	19039		A_66_P126075	1700010I02Rik	RIKEN cDNA 1700010I02 gene	75476
A_55_P2727038	1700015C17Rik	RIKEN cDNA 1700015C17 gene	76928		A_66_P114167	E130116L18Rik	RIKEN cDNA E130116L18 gene	77870
A_65_P14340	Rbm47	RNA binding motif protein 47	245945		A_55_P2321185	4930488B22Rik	RIKEN cDNA 4930488B22 gene	74971
A_52_P271200	1700001C19Rik	RIKEN cDNA 1700001C19 gene	75462		A_51_P497379	Olfr30	olfactory receptor 30	18329
A_55_P2721494	Osmr	oncostatin M receptor	18414		A_55_P2007703	Nanog	Nanog homeobox	71950
A_51_P448140	Cd22	CD22 antigen	12483		A_55_P2822972	Apol11b	apolipoprotein L 11b	328563
A_52_P156251	Fam19a1	family with sequence similarity 19, member A1	320265		A_51_P493940	Izumo2	IZUMO family member 2	75510
A_55_P2072168	Olfr616	olfactory receptor 616	259103		A_51_P487913	2600006K01Rik	RIKEN cDNA 2600006K01 gene	70319
A_52_P686322	Hhipl1	hedgehog interacting protein-like 1	214305		A_55_P2735985	Zbtb8b	zinc finger and BTB domain containing 8b	215627
A_51_P382204	Pdzd7	PDZ domain containing 7	100503041		A_55_P2539783	Gm32344	predicted gene, 32344	102634860
A_55_P2722185	Cdc14a	CDC14 cell division cycle 14A	229776		A_51_P313397	1700121C10Rik	RIKEN cDNA 1700121C10 gene	67364
A_55_P2075258	LOC105247651	uncharacterized LOC105247651	105247651		A_55_P1983708	Insrr	insulin receptor-related receptor	23920
A_51_P257151	Adipor2	adiponectin receptor 2	68465		A_55_P2716821	Fam69b	family with sequence similarity 69, member B	56279
A_55_P2132132	Gm5532	predicted gene 5532	433367		A_55_P2486334	Ankrd60	ankyrin repeat domain 60	70065
A_66_P129992	Tor3a	torsin family 3, member A	30935		A_55_P2741740	Dio3os	deiodinase, iodothyronine type III, opposite strand	353504
A_52_P723367	Pou6f2	POU domain, class 6, transcription factor 2	218030		A_51_P151423	9230112D13Rik	RIKEN cDNA 9230112D13 gene	78243
A_52_P299771	Bcl2a1c	B cell leukemia/lymphoma 2 related protein A1c	12046		A_51_P420321	Ftmt	ferritin mitochondrial	67634
A_55_P2718178	Eva1a	eva-1 homolog A (C. elegans)	232146		A_51_P288802	Rhof	ras homolog gene family, member f	23912
A_52_P400234	Strip1	striatin interacting protein 1	229707		A_51_P334689	Uts2	urotensin 2	24111
A_51_P294555	Ifitm6	interferon induced transmembrane protein 6	213002		A_51_P228682	2310002L09Rik	RIKEN cDNA 2310002L09 gene	71886
A_55_P2823980	Rtn2	reticulon 2 (Z-band associated protein)	20167		A_55_P1994462	Avpr2	arginine vasopressin receptor 2	12000
A_52_P306327	Igf1	insulin-like growth factor 1	16000		A_51_P277075	Speer3	spermatogenesis associated glutamate (E)-rich protein 3	71026
A_66_P127797	2210411M09Rik	RIKEN cDNA 2210411M09 gene	70176		A_55_P2792294	Cyp51	cytochrome P450, family 51	13121
A_55_P1960053	Hvcn1	hydrogen voltage-gated channel 1	74096		A_55_P2646028	Pms1	postmeiotic segregation increased 1 (S. cerevisiae)	227099
A_55_P2071466	Ncf1	neutrophil cytosolic factor 1	17969		A_66_P104833	Slc30a8	solute carrier family 30 (zinc transporter), member 8	239436
A_51_P258372	Igsf6	immunoglobulin superfamily, member 6	80719		A_51_P359756	1700007B14Rik	RIKEN cDNA 1700007B14 gene	71831
A_51_P479204	Gm15708	predicted gene 15708	100504231		A_55_P2510252	Gm16291	predicted gene 16291	100503072
A_55_P1973229	Trim34b	tripartite motif-containing 34B	434218		A_55_P2132059	Gm553	predicted gene 553	227091
A_55_P2068615	Bpifb4	BPI fold containing family B, member 4	381399		A_55_P2715337	Chdh	choline dehydrogenase	218865
A_66_P138592	Gm12326	predicted gene 12326	102637142		A_55_P2313971	4930509E22Rik	RIKEN cDNA 4930509E22 gene	75120
A_66_P129777	Gm30234	predicted gene, 30234	102632061		A_55_P2040081	Gm6880	predicted gene 6880	628456
A_66_P129447	Gm11525	predicted gene 11525	100502635		A_66_P104301	Acpt	acid phosphatase, testicular	100503991
A_52_P996341	Mastl	microtubule associated serine/threonine kinase-like	67121		A_52_P523445	Cdhr5	cadherin-related family member 5	72040
A_52_P621991	Apaf1	apoptotic peptidase activating factor 1	11783		A_55_P2732698	A430010J10Rik	RIKEN cDNA A430010J10 gene	319665
A_51_P338262	Tnnt2	troponin T2, cardiac	21956		A_52_P174604	4930458B22Rik	RIKEN cDNA 4930458B22 gene	67635
A_55_P2004007	LOC102639543	pyrin domain-containing protein 3-like	102639543		A_66_P137344	Gm30892	predicted gene, 30892	102632946
A_66_P101499	AW822252	expressed sequence AW822252	331578		A_55_P2717538	Serpini1	serine (or cysteine) peptidase inhibitor, clade I, member 1	20713
A_55_P2813013	Anapc1	anaphase promoting complex subunit 1	17222		A_51_P464146	Sowahb	sosondowah ankyrin repeat domain family member B	78088
A_55_P2483019	Lrrc72	leucine rich repeat containing 72	71156		A_55_P2561970	Gm36594	predicted gene, 36594	102640559
A_55_P2766016	LOC102635529	uncharacterized LOC102635529	102635529		A_55_P2246147	D7Ertd495e	DNA segment, Chr 7, ERATO Doi 495, expressed	52359
A_55_P2713345	Zfp26	zinc finger protein 26	22688		A_55_P2739735	Ube2g2	ubiquitin-conjugating enzyme E2G 2	22213
A_51_P143296	Myh8	myosin, heavy polypeptide 8, skeletal muscle, perinatal	17885		A_51_P273888	Cbln3	cerebellin 3 precursor protein	56410
A_66_P108173	4930502E09Rik	RIKEN cDNA 4930502E09 gene	74995		A_66_P127841	Tnk1	tyrosine kinase, non-receptor, 1	83813
A_52_P228621	Tnfrsf1b	tumor necrosis factor receptor superfamily, member 1b	21938		A_55_P1999102	Pi16	peptidase inhibitor 16	74116
A_55_P2080258	Gm1971	predicted gene 1971	100038680		A_51_P248181	Skint7	selection and upkeep of intraepithelial T cells 7	328505
A_55_P2716012	Efr3a	EFR3 homolog A (S. cerevisiae)	76740		A_66_P127174	LOC328448	uncharacterized LOC328448	328448
A_66_P105080	Gprin2	G protein regulated inducer of neurite outgrowth 2	432839		A_55_P2373774	B430319H21Rik	RIKEN cDNA B430319H21 gene	77849
A_51_P438967	Gpnmb	glycoprotein (transmembrane) nmb	93695		A_55_P2133546	Ndufaf5	NADH dehydrogenase (ubiquinone) complex I, assembly factor 5	69487
A_55_P2578051	Aatf	apoptosis antagonizing transcription factor	56321		A_55_P2120493	Fanca	Fanconi anemia, complementation group A	14087
A_55_P2042849	Disc1	disrupted in schizophrenia 1	244667		A_55_P2724904	Abcd2	ATP-binding cassette, sub-family D (ALD), member 2	26874
A_55_P2125521	Evx1	even skipped homeotic gene 1 homolog	14028		A_66_P110357	Gm7489	predicted gene 7489	665097
A_55_P2739801	St7	suppression of tumorigenicity 7	64213		A_51_P203306	Vmn1r216	vomeronasal 1 receptor 216	171279
A_55_P2714504	Tenm4	teneurin transmembrane protein 4	23966		A_51_P313444	Fkbp6	FK506 binding protein 6	94244
A_55_P2083879	Vsig2	V-set and immunoglobulin domain containing 2	57276		A_51_P428512	Cldn16	claudin 16	114141
A_52_P456702	Gm3500	predicted gene 3500	100041678		A_55_P2555050	Gm32608	predicted gene, 32608	102635213
A_55_P2023391	Grhl3	grainyhead-like 3 (Drosophila)	230824		A_55_P2166049	Vmn1r65	vomeronasal 1 receptor 65	81013
A_51_P191077	Pik3c2g	phosphatidylinositol 3-kinase, C2 domain containing, gamma polypeptide	18705		A_51_P210021	Ttc21a	tetratricopeptide repeat domain 21A	74052
A_51_P377452	Ncf4	neutrophil cytosolic factor 4	17972		A_52_P237176	Kiss1	KiSS-1 metastasis-suppressor	280287
A_51_P442118	Gm6583	predicted gene 6583	625424		A_51_P182311	Clec2i	C-type lectin domain family 2, member i	93675
A_52_P551771	Olfr849	olfactory receptor 849	258520		A_55_P2178324	Tll1	tolloid-like	21892
A_52_P185162	Slc26a3	solute carrier family 26, member 3	13487		A_51_P321046	Abi3bp	ABI gene family, member 3 (NESH) binding protein	320712
A_51_P184949	F12	coagulation factor XII (Hageman factor)	58992		A_55_P2175579	Olfr1466	olfactory receptor 1466	258689
A_52_P206429	Tenm3	teneurin transmembrane protein 3	23965		A_51_P309661	Nav1	neuron navigator 1	215690
A_55_P2316041	BC050972	cDNA sequence BC050972	407808		A_52_P6588	Cyp4a10	cytochrome P450, family 4, subfamily a, polypeptide 10	13117
A_51_P441494	BC100451	cDNA sequence BC100451	58251		A_51_P115335	Trim63	tripartite motif-containing 63	433766
A_55_P2484406	AW551984	expressed sequence AW551984	244810		A_55_P2177410	Gm2814	predicted gene 2814	100040507
A_55_P2724034	LOC102642951	uncharacterized LOC102642951	102642951		A_55_P2736700	Ciita	class II transactivator	12265
A_55_P2505725	Ptpn6	protein tyrosine phosphatase, non-receptor type 6	15170		A_55_P2077901	Cd2	CD2 antigen	12481
A_55_P2724819	Gkap1	G kinase anchoring protein 1	56278		A_55_P2727823	Tmod2	tropomodulin 2	50876
A_66_P113275	Gm2233	predicted gene 2233	100039432		A_55_P2855067	Gm16049	predicted gene 16049	102636844
A_51_P451957	Cpne6	copine VI	12891		A_51_P240565	Mycl	v-myc myelocytomatosis viral oncogene homolog, lung carcinoma derived (avian)	16918
A_52_P223224	Hsd17b11	hydroxysteroid (17-beta) dehydrogenase 11	114664		A_51_P481398	Kif11	kinesin family member 11	16551
A_51_P244020	Rtbdn	retbindin	234542		A_51_P267700	Gkn3	gastrokine 3	68888
A_66_P125750	Snd1	staphylococcal nuclease and tudor domain containing 1	56463		A_55_P2490304	Fgf12	fibroblast growth factor 12	14167
A_55_P2005060	Ddx43	DEAD (Asp-Glu-Ala-Asp) box polypeptide 43	100048658		A_55_P2104343	Gm6420	predicted gene 6420	623356
A_55_P2099114	Mettl21b	methyltransferase like 21B	100504608		A_52_P244682	Rab7b	RAB7B, member RAS oncogene family	226421
A_51_P299149	Gpx6	glutathione peroxidase 6	75512		A_55_P2159114	Olfr284	olfactory receptor 284	258278
A_52_P332788	Gm35498	predicted gene, 35498	102639105		A_66_P130543	Defb30	defensin beta 30	73670
A_65_P09118	Rreb1	ras responsive element binding protein 1	68750		A_55_P2001518	Pde6h	phosphodiesterase 6H, cGMP-specific, cone, gamma	78600
A_55_P2111264	Lhx9	LIM homeobox protein 9	16876		A_55_P2321979	AI314760	expressed sequence AI314760	106885
A_55_P1973904	Lcor	ligand dependent nuclear receptor corepressor	212391		A_52_P679086	LOC102635912	uncharacterized LOC102635912	102635912
A_51_P269216	Atf5	activating transcription factor 5	107503		A_52_P584335	Folr1	folate receptor 1 (adult)	14275
A_55_P2809290	Gm35739	predicted gene, 35739	102639419		A_66_P138072	Esr1	estrogen receptor 1 (alpha)	13982
A_51_P109508	Havcr2	hepatitis A virus cellular receptor 2	171285		A_51_P102518	Tmem225	transmembrane protein 225	75667
A_55_P2133152	Rin3	Ras and Rab interactor 3	217835		A_51_P363303	Prss41	protease, serine 41	71003
A_55_P1977402	1700060C20Rik	RIKEN cDNA 1700060C20 gene	73399		A_66_P135904	Spag1	sperm associated antigen 1	26942
A_52_P496792	Papolg	poly(A) polymerase gamma	216578		A_55_P2935271	Olfr1299	olfactory receptor 1299	258886
A_51_P390967	Slc43a3	solute carrier family 43, member 3	58207		A_55_P2157751	Stk35	serine/threonine kinase 35	67333
A_66_P100798	Gm5468	predicted gene 5468	432939		A_52_P2774	Gm2762	predicted gene 2762	100040421
A_55_P2714827	Arhgap31	Rho GTPase activating protein 31	12549		A_55_P2017343	Olfr767	olfactory receptor 767	258315
A_52_P154354	Nme6	NME/NM23 nucleoside diphosphate kinase 6	54369		A_66_P138244	Gm609	predicted gene 609	208166
A_55_P1977943	Insm1	insulinoma-associated 1	53626		A_55_P2741422	Scn5a	sodium channel, voltage-gated, type V, alpha	20271
A_51_P230634	Phactr3	phosphatase and actin regulator 3	74189		A_65_P16139	Junos	jun proto-oncogene, opposite strand	230451
A_51_P122246	Creld2	cysteine-rich with EGF-like domains 2	76737		A_51_P311362	4930449E01Rik	RIKEN cDNA 4930449E01 gene	74864
A_55_P2718147	Rrbp1	ribosome binding protein 1	81910		A_55_P2109594	Filip1l	filamin A interacting protein 1-like	78749
A_55_P2491803	Gmnc	geminin coiled-coil domain containing	239789		A_55_P2036450	Magi1	membrane associated guanylate kinase, WW and PDZ domain containing 1	14924
A_55_P2345776	N4bp2l1	NEDD4 binding protein 2-like 1	100637		A_51_P474701	Fbp1	fructose bisphosphatase 1	14121
A_52_P151126	Atg13	autophagy related 13	51897		A_51_P469443	8030474K03Rik	RIKEN cDNA 8030474K03 gene	382231
A_52_P169696	Redrum	Redrum, erythroid developmental long intergenic non-protein coding transcript	77433		A_55_P2716651	Pgd	phosphogluconate dehydrogenase	110208
A_51_P261517	Tyrobp	TYRO protein tyrosine kinase binding protein	22177		A_66_P115938	Gm9991	predicted gene 9991	433332
A_65_P03066	Traf3ip3	TRAF3 interacting protein 3	215243		A_55_P2121618	Tox4	TOX high mobility group box family member 4	268741
A_55_P2935435	Rmst	rhabdomyosarcoma 2 associated transcript (non-coding RNA)	110333		A_51_P501453	Ms4a8a	membrane-spanning 4-domains, subfamily A, member 8A	64381
A_55_P2516213	Vmn2r1	vomeronasal 2, receptor 1	56544		A_51_P514405	Slc2a5	solute carrier family 2 (facilitated glucose transporter), member 5	56485
A_66_P113102	Atg16l2	autophagy related 16-like 2 (S. cerevisiae)	73683		A_55_P2319730	4930414F18Rik	RIKEN cDNA 4930414F18 gene	78790
A_55_P2015687	Phf11d	PHD finger protein 11D	219132		A_52_P114260	C1rb	complement component 1, r subcomponent B	667277
A_65_P18181	Runx2	runt related transcription factor 2	12393		A_55_P2175420	Mettl13	methyltransferase like 13	71449
A_66_P126696	Mboat4	membrane bound O-acyltransferase domain containing 4	234155		A_66_P130592	Ttc33	tetratricopeptide repeat domain 33	67515
A_51_P300867	Map3k9	mitogen-activated protein kinase kinase kinase 9	338372		A_51_P451196	2010204K13Rik	RIKEN cDNA 2010204K13 gene	68355
A_51_P282557	C3ar1	complement component 3a receptor 1	12267		A_55_P2718964	Ppp2r1b	protein phosphatase 2, regulatory subunit A, beta	73699
A_55_P1967481	Hbb-y	hemoglobin Y, beta-like embryonic chain	15135		A_51_P377557	Cpsf4l	cleavage and polyadenylation specific factor 4-like	52670
A_55_P2110758	B430306N03Rik	RIKEN cDNA B430306N03 gene	320148		A_52_P525287	Rhobtb2	Rho-related BTB domain containing 2	246710
A_52_P238468	Gipr	gastric inhibitory polypeptide receptor	381853		A_55_P2098423	Izumo1	izumo sperm-egg fusion 1	73456
A_55_P2609679	Ptprd	protein tyrosine phosphatase, receptor type, D	19266		A_52_P533280	Prm1	protamine 1	19118
A_55_P2804114	Gm34888	predicted gene, 34888	102638288		A_52_P308669	Cpn1	carboxypeptidase N, polypeptide 1	93721
A_66_P104407	Gm9925	predicted gene 9925	433202		A_51_P328817	Plk5	polo-like kinase 5	216166
A_51_P506397	Edil3	EGF-like repeats and discoidin I-like domains 3	13612		A_51_P207706	Fam180a	family with sequence similarity 180, member A	208164
A_55_P2722468	Mast4	microtubule associated serine/threonine kinase family member 4	328329		A_55_P2074873	Gm4081	predicted gene 4081	100042869
A_55_P2741116	Miat	myocardial infarction associated transcript (non-protein coding)	330166		A_52_P669005	Lrat	lecithin-retinol acyltransferase (phosphatidylcholine-retinol-O-acyltransferase)	79235
A_51_P460332	Apoc4	apolipoprotein C-IV	11425		A_66_P127538	Clspn	claspin	269582
A_52_P646957	Grpr	gastrin releasing peptide receptor	14829		A_55_P2067221	Iqsec3	IQ motif and Sec7 domain 3	243621
A_55_P2714409	BC004004	cDNA sequence BC004004	80748		A_66_P135003	Teddm1b	transmembrane epididymal protein 1B	433365
A_51_P150120	Mgst2	microsomal glutathione S-transferase 2	211666		A_55_P2721464	Slco1a6	solute carrier organic anion transporter family, member 1a6	28254
A_52_P424620	Phc2	polyhomeotic-like 2 (Drosophila)	54383		A_55_P2032518	Slc5a4a	solute carrier family 5, member 4a	64452
A_55_P1965906	Gm9999	predicted gene 9999	629141		A_55_P2733572	Irf4	interferon regulatory factor 4	16364
A_55_P1963920	Scimp	SLP adaptor and CSK interacting membrane protein	327957		A_55_P1976928	Unc13d	unc-13 homolog D (C. elegans)	70450
A_55_P2253651	9330198I05Rik	RIKEN cDNA 9330198I05 gene	77560		A_55_P2266013	Gm13032	predicted gene 13032	100049161
A_55_P2492234	Gm17660	predicted gene, 17660	100271704		A_55_P2046045	Gm805	predicted gene 805	328136
A_66_P118098	Gm12052	predicted gene 12052	100042827		A_52_P439263	Ugt8a	UDP galactosyltransferase 8A	22239
A_55_P2155754	Spink13	serine peptidase inhibitor, Kazal type 13	100038417		A_66_P109786	4930528H21Rik	RIKEN cDNA 4930528H21 gene	78034
A_55_P2738674	Ifih1	interferon induced with helicase C domain 1	71586		A_66_P109215	Dlec1	deleted in lung and esophageal cancer 1	320256
A_55_P2720715	Acad11	acyl-Coenzyme A dehydrogenase family, member 11	102632		A_51_P364901	Mroh9	maestro heat-like repeat family member 9	78258
A_55_P2349243	Gm10776	predicted gene 10776	100038633		A_55_P2567273	Gm13383	predicted gene 13383	102632086
A_55_P2054409	Pira2	paired-Ig-like receptor A2	18725		A_66_P136432	Gm32914	predicted gene, 32914	102635626
A_55_P2738102	Tmem87b	transmembrane protein 87B	72477		A_52_P664783	Spef2	sperm flagellar 2	320277
A_52_P63343	Ciart	circadian associated repressor of transcription	229599		A_52_P457123	2810429I04Rik	RIKEN cDNA 2810429I04 gene	76937
A_51_P226664	Nr1h5	nuclear receptor subfamily 1, group H, member 5	381463		A_55_P2720445	2610020H08Rik	RIKEN cDNA 2610020H08 gene	434234
A_66_P122317	Gm10091	predicted gene 10091	791272		A_51_P320137	Zxdc	ZXD family zinc finger C	80292
A_55_P2176076	Lrrc7	leucine rich repeat containing 7	242274		A_55_P2728618	Klk11	kallikrein related-peptidase 11	56538
A_66_P122151	Etnppl	ethanolamine phosphate phospholyase	71760		A_51_P286460	Hist1h2ae	histone cluster 1, H2ae	319166
A_52_P287313	Gm1661	predicted gene 1661	381544		A_52_P594944	Olfr91	olfactory receptor 91	258470
A_55_P2944462	Ccdc116	coiled-coil domain containing 116	76872		A_66_P125709	D930032P07Rik	RIKEN cDNA D930032P07 gene	320176
A_52_P430886	Krt13	keratin 13	16663		A_55_P2941499	4933436I20Rik	RIKEN cDNA 4933436I20 gene	71290
A_51_P102789	C1qc	complement component 1, q subcomponent, C chain	12262		A_52_P57622	Acss3	acyl-CoA synthetase short-chain family member 3	380660
A_66_P116724	Sdk1	sidekick homolog 1 (chicken)	330222		A_55_P1987326	Prl3a1	prolactin family 3, subfamily a, member 1	67000
A_66_P110640	4930451G21Rik	RIKEN cDNA 4930451G21 gene	73957		A_52_P1101427	Gm35774	predicted gene, 35774	102639467
A_52_P531949	Rgmb	repulsive guidance molecule family member B	68799		A_55_P2186499	Duoxa1	dual oxidase maturation factor 1	213696
A_66_P106412	C330003G01Rik	RIKEN cDNA C330003G01 gene	320694		A_52_P448870	Rab26	RAB26, member RAS oncogene family	328778
A_52_P462657	Gm11545	predicted gene 11545	217122		A_66_P121088	Runx2os2	runt related transcription factor 2, opposite strand 2	78882
A_51_P101929	Lgals3	lectin, galactose binding, soluble 3	16854		A_52_P283211	LOC102632031	uncharacterized LOC102632031	102632031
A_52_P550375	Ank2	ankyrin 2, brain	109676		A_66_P104241	LOC102636792	uncharacterized LOC102636792	102636792
A_55_P2717034	Ptpn18	protein tyrosine phosphatase, non-receptor type 18	19253		A_55_P2169124	Slc22a30	solute carrier family 22, member 30	319800
A_55_P2723679	Tnfsf4	tumor necrosis factor (ligand) superfamily, member 4	22164		A_55_P2907112	Zfp661	zinc finger protein 661	72180
A_55_P1967508	Dnah7b	dynein, axonemal, heavy chain 7B	227058		A_52_P164570	Hsd17b12	hydroxysteroid (17-beta) dehydrogenase 12	56348
A_51_P209585	Hcrtr1	hypocretin (orexin) receptor 1	230777		A_55_P2162935	Ntn1	netrin 1	18208
A_66_P108552	4930502A04Rik	RIKEN cDNA 4930502A04 gene	74951		A_66_P103526	Ctsw	cathepsin W	13041
A_55_P1967391	Antxr1	anthrax toxin receptor 1	69538		A_55_P2903831	1700123L14Rik	nucleoporin 50 pseudogene	78482
A_52_P95294	Tcerg1l	transcription elongation regulator 1-like	70571		A_66_P104494	Zfp758	zinc finger protein 758	224598
A_51_P423981	Ctss	cathepsin S	13040		A_55_P2718132	Ttc23	tetratricopeptide repeat domain 23	67009
A_51_P337675	Cd53	CD53 antigen	12508		A_66_P119037	Gm14204	predicted gene 14204	100045469
A_52_P303517	Rcbtb2	regulator of chromosome condensation (RCC1) and BTB (POZ) domain containing protein 2	105670		A_52_P45616	Emilin3	elastin microfibril interfacer 3	280635
A_55_P2735760	Gm35521	predicted gene, 35521	102639138		A_52_P1135722	Gm684	predicted gene 684	100502940
A_52_P52618	Csf2rb	colony stimulating factor 2 receptor, beta, low-affinity (granulocyte-macrophage)	12983		A_55_P2727439	Gp2	glycoprotein 2 (zymogen granule membrane)	67133
A_55_P2726087	Zmiz1os1	Zmiz1 opposite strand 1	414118		A_55_P2028961	Idi1	isopentenyl-diphosphate delta isomerase	319554
A_52_P591791	Ergic2	ERGIC and golgi 2	67456		A_52_P579771	4930452A19Rik	RIKEN cDNA 4930452A19 gene	71092
A_52_P46466	Phf20l1	PHD finger protein 20-like 1	239510		A_55_P2020271	Wdr76	WD repeat domain 76	241627
A_65_P04836	Pkp2	plakophilin 2	67451		A_52_P407832	Slc29a3	solute carrier family 29 (nucleoside transporters), member 3	71279
A_55_P2520543	Btbd1	BTB (POZ) domain containing 1	83962		A_51_P276305	Stra8	stimulated by retinoic acid gene 8	20899
A_55_P1998943	Oas1a	2'-5' oligoadenylate synthetase 1A	246730		A_52_P219377	Fbxw19	F-box and WD-40 domain protein 19	235612
A_55_P2371796	AA419673	expressed sequence AA419673	100502644		A_51_P187226	1500015L24Rik	RIKEN cDNA 1500015L24 gene	68994
A_55_P2757581	Gm31537	predicted gene, 31537	102633797		A_51_P480311	F2	coagulation factor II	14061
A_55_P1977239	Gm9916	predicted gene 9916	791377		A_55_P1988343	Dennd4c	DENN/MADD domain containing 4C	329877
A_52_P112110	Tmem82	transmembrane protein 82	213989		A_52_P217796	Ift46	intraflagellar transport 46	76568
A_51_P219139	Gm5115	predicted gene 5115	330602		A_55_P2848972	Olfr1286	olfactory receptor 1286	277562
A_55_P2728951	Irak4	interleukin-1 receptor-associated kinase 4	266632		A_51_P413995	Gm41572	predicted gene, 41572	105246264
A_66_P111231	Gm10931	predicted gene 10931	100316865		A_55_P1983768	Birc5	baculoviral IAP repeat-containing 5	11799
A_55_P2714459	Rwdd3	RWD domain containing 3	66568		A_51_P246119	Cenpf	centromere protein F	108000
A_66_P112305	Myo1f	myosin IF	17916		A_55_P2011722	Neurl1b	neuralized homolog 1b (Drosophila)	240055
A_51_P134030	Oas1e	2'-5' oligoadenylate synthetase 1E	231699		A_55_P2114069	Hyls1	hydrolethalus syndrome 1	76832
A_55_P2725906	Gm38480	predicted gene, 38480	102635572		A_52_P70949	Khdc1c	KH domain containing 1C	433278
A_55_P1966833	Xaf1	XIAP associated factor 1	327959		A_55_P2125663	Rab11fip4os1	RAB11 family interacting protein 4 (class II), opposite strand 1	790912
A_55_P2045581	Olfr901	olfactory receptor 901	258028		A_52_P57317	Fam19a3	family with sequence similarity 19, member A3	329731
A_55_P2713390	Sema3c	sema domain, immunoglobulin domain (Ig), short basic domain, secreted, (semaphorin) 3C	20348		A_51_P228032	Kcnq4	potassium voltage-gated channel, subfamily Q, member 4	60613
A_55_P2107160	1810013D15Rik	RIKEN cDNA 1810013D15 gene	69042		A_55_P2005605	Olfr576	olfactory receptor 576	258248
A_51_P154842	Oas1f	2'-5' oligoadenylate synthetase 1F	243262		A_55_P2716935	Rnf220	ring finger protein 220	66743
A_55_P2733882	Dnah12	dynein, axonemal, heavy chain 12	110083		A_55_P2738922	Cblb	Casitas B-lineage lymphoma b	208650
A_66_P128926	Adgrf5	adhesion G protein-coupled receptor F5	224792		A_66_P120859	Tmem233	transmembrane protein 233	545798
A_55_P2617149	Hspa5	heat shock protein 5	14828		A_55_P2182172	Mnx1	motor neuron and pancreas homeobox 1	15285
A_55_P2141454	Cacng3	calcium channel, voltage-dependent, gamma subunit 3	54376		A_55_P2118891	Zfp882	zinc finger protein 882	382019
A_66_P100958	Eqtn	equatorin, sperm acrosome associated	67753		A_52_P168023	Klhl15	kelch-like 15	236904
A_55_P2294074	AA536887	expressed sequence AA536887	101458		A_51_P506309	Hrg	histidine-rich glycoprotein	94175
A_51_P412027	Cxcr6	chemokine (C-X-C motif) receptor 6	80901		A_52_P359652	Tmem132cos	transmembrane protein 132C, opposite strand	67351
A_55_P2722438	Sema6d	sema domain, transmembrane domain (TM), and cytoplasmic domain, (semaphorin) 6D	214968		A_55_P1955871	Nlrp4f	NLR family, pyrin domain containing 4F	97895
A_66_P110675	Gabrq	gamma-aminobutyric acid (GABA) A receptor, subunit theta	57249		A_66_P116176	Lrrc55	leucine rich repeat containing 55	241528
A_55_P2319717	Pou2f3	POU domain, class 2, transcription factor 3	18988		A_55_P2922239	Gm38666	predicted gene, 38666	103611158
A_52_P593318	Arcn1	archain 1	213827		A_51_P456208	Tff3	trefoil factor 3, intestinal	21786
A_51_P207330	Tgm6	transglutaminase 6	241636		A_55_P2116111	D8Ertd82e	DNA segment, Chr 8, ERATO Doi 82, expressed	244418
A_55_P2721003	Abr	active BCR-related gene	109934		A_51_P139678	Sprr1a	small proline-rich protein 1A	20753
A_66_P106661	Slc7a1	solute carrier family 7 (cationic amino acid transporter, y+ system), member 1	11987		A_55_P2071142	Gm10757	predicted gene 10757	100038551
A_51_P298688	Fastkd1	FAST kinase domains 1	320720		A_55_P2048423	Ggact	gamma-glutamylamine cyclotransferase	223267
A_55_P2731611	Itpr1	inositol 1,4,5-trisphosphate receptor 1	16438		A_55_P2096174	5830473C10Rik	RIKEN cDNA 5830473C10 gene	622307
A_55_P2061152	Gm31048	predicted gene, 31048	102633146		A_52_P33202	Shisa3	shisa family member 3	330096
A_55_P2718553	Opcml	opioid binding protein/cell adhesion molecule-like	330908		A_66_P138922	Slc45a2	solute carrier family 45, member 2	22293
A_52_P308875	Apobec3	apolipoprotein B mRNA editing enzyme, catalytic polypeptide 3	80287		A_55_P2824282	Npy5r	neuropeptide Y receptor Y5	18168
A_55_P2736929	Egf	epidermal growth factor	13645		A_66_P127565	Gm4632	predicted gene 4632	100043765
A_51_P397537	Rbmxl2	RNA binding motif protein, X-linked-like 2	76572		A_66_P115492	A530021J07Rik	Riken cDNA A530021J07 gene	330578
A_52_P510169	Sh3gl2	SH3-domain GRB2-like 2	20404		A_52_P20753	Edn3	endothelin 3	13616
A_55_P1965939	Cldn34c1	claudin 34C1	73061		A_55_P2145759	Atp6v1g3	ATPase, H+ transporting, lysosomal V1 subunit G3	338375
A_66_P122905	Ly6h	lymphocyte antigen 6 complex, locus H	23934		A_51_P234233	Adam6b	a disintegrin and metallopeptidase domain 6B	238405
A_52_P522166	Snhg5	small nucleolar RNA host gene 5	72655		A_66_P137726	Pnpla1	patatin-like phospholipase domain containing 1	433091
A_65_P19422	Snhg4	small nucleolar RNA host gene 4	100503380		A_55_P1987013	Gm10372	predicted gene 10372	100038438
A_51_P383032	Clec4d	C-type lectin domain family 4, member d	17474		A_51_P193743	Nlrc3	NLR family, CARD domain containing 3	268857
A_55_P1961265	LOC102642579	cyclic AMP-responsive element-binding protein 3-like protein 2 pseudogene	102642579		A_55_P2174661	Tmsb15l	thymosin beta 15b like	399591
A_65_P06549	Gm3515	predicted gene 3515	100041799		A_51_P246092	1700025F22Rik	RIKEN cDNA 1700025F22 gene	69416
A_55_P2278551	1700037F03Rik	RIKEN cDNA 1700037F03 gene	67316		A_66_P126323	9230102O04Rik	RIKEN cDNA 9230102O04 gene	77682
A_55_P2728628	Sall3	sal-like 3 (Drosophila)	20689		A_55_P2094123	Mroh5	maestro heat-like repeat family member 5	268816
A_52_P573543	Pde4c	phosphodiesterase 4C, cAMP specific	110385		A_55_P2713425	Ccm2	cerebral cavernous malformation 2	216527
A_55_P2829604	Rab36	RAB36, member RAS oncogene family	76877		A_66_P131544	Art1	ADP-ribosyltransferase 1	11870
A_51_P328613	Fcgr3	Fc receptor, IgG, low affinity III	14131		A_66_P117308	Clcn6	chloride channel 6	26372
A_55_P2744573	Flnc	filamin C, gamma	68794		A_51_P511521	Morc2b	microrchidia 2B	240069
A_52_P315967	D630045J12Rik	RIKEN cDNA D630045J12 gene	330286		A_55_P2005269	Col9a1	collagen, type IX, alpha 1	12839
A_55_P1999187	Cdk12	cyclin-dependent kinase 12	69131		A_55_P1982947	Gm32742	predicted gene, 32742	102635385
A_55_P2131060	9530053H05Rik	RIKEN cDNA 9530053H05 gene	78425		A_55_P2067700	Tas2r113	taste receptor, type 2, member 113	387345
A_66_P112402	Unc13b	unc-13 homolog B (C. elegans)	22249		A_55_P2047812	4933416C03Rik	RIKEN cDNA 4933416C03 gene	619332
A_55_P2182596	Gm3045	predicted gene 3045	100040926		A_55_P2756614	Gm32271	predicted gene, 32271	102634767
A_66_P112397	Gm33308	predicted gene, 33308	102636165		A_55_P1996702	Grm8	glutamate receptor, metabotropic 8	14823
A_52_P675556	Ghrl	ghrelin	58991		A_66_P110937	2610028E06Rik	RIKEN cDNA 2610028E06 gene	72395
A_52_P295676	Cacnb2	calcium channel, voltage-dependent, beta 2 subunit	12296		A_55_P2564262	Gm33733	predicted gene, 33733	102636745
A_66_P118038	Ada	adenosine deaminase	11486		A_66_P116119	Gm20736	predicted gene, 20736	380994
A_55_P2725677	Gm33187	predicted gene, 33187	102635989		A_51_P309988	Gprc5c	G protein-coupled receptor, family C, group 5, member C	70355
A_51_P452629	Tlr2	toll-like receptor 2	24088		A_52_P30984	Cdkn3	cyclin-dependent kinase inhibitor 3	72391
A_55_P2137121	Sp140	Sp140 nuclear body protein	434484		A_55_P2578561	Gm34726	predicted gene, 34726	102638077
A_55_P2037146	Igfbpl1	insulin-like growth factor binding protein-like 1	75426		A_55_P2122130	Erich3	glutamate rich 3	209601
A_55_P1962305	Plac8	placenta-specific 8	231507		A_55_P2139276	Tbpl2	TATA box binding protein like 2	227606
A_55_P2741629	Ikzf1	IKAROS family zinc finger 1	22778		A_52_P444517	Pfn3	profilin 3	75477
A_52_P369954	Gm36581	predicted gene, 36581	102640544		A_51_P213359	Has2	hyaluronan synthase 2	15117
A_55_P2136516	Tsfm	Ts translation elongation factor, mitochondrial	66399		A_66_P122160	Pax6os1	paired box 6 opposite strand 1	402728
A_66_P103038	Rasgrp4	RAS guanyl releasing protein 4	233046		A_52_P543016	Cacna1h	calcium channel, voltage-dependent, T type, alpha 1H subunit	58226
A_55_P2157250	Gfap	glial fibrillary acidic protein	14580		A_51_P360165	Ccng2	cyclin G2	12452
A_55_P2041592	Rdh1	retinol dehydrogenase 1 (all trans)	107605		A_51_P136620	Olfr921	olfactory receptor 921	258778
A_51_P514085	Mx2	MX dynamin-like GTPase 2	17858		A_51_P414746	Defb15	defensin beta 15	246082
A_52_P298088	Itgb1bp2	integrin beta 1 binding protein 2	26549		A_52_P258557	Slc26a9	solute carrier family 26, member 9	320718
A_55_P2094272	Gm9694	predicted gene 9694	676894		A_55_P2012894	Sbspon	somatomedin B and thrombospondin, type 1 domain containing	226866
A_55_P2081772	Gm9558	predicted gene 9558	672398		A_51_P376057	Bcorl1	BCL6 co-repressor-like 1	320376
A_55_P2742681	Paqr3	progestin and adipoQ receptor family member III	231474		A_51_P445153	Spry2	sprouty homolog 2 (Drosophila)	24064
A_55_P2737707	Mapk4	mitogen-activated protein kinase 4	225724		A_52_P115950	Gm35558	predicted gene, 35558	102639192
A_52_P11581	1110019B24Rik	RIKEN cDNA 1110019B24 gene	320108		A_52_P628212	Esrrb	estrogen related receptor, beta	26380
A_66_P105310	Uqcrfs1	ubiquinol-cytochrome c reductase, Rieske iron-sulfur polypeptide 1	66694		A_55_P2744599	Chat	choline acetyltransferase	12647
A_52_P354823	Irf8	interferon regulatory factor 8	15900		A_51_P224064	Klhl38	kelch-like 38	268807
A_51_P509137	Hrk	harakiri, BCL2 interacting protein (contains only BH3 domain)	12123		A_55_P1997574	Gm4850	THO complex 4 pseudogene	226957
A_51_P325836	Hpx	hemopexin	15458		A_55_P2409108	Gm16508	predicted gene 16508	100038440
A_51_P387239	Iigp1	interferon inducible GTPase 1	60440		A_55_P2927371	Gucy2f	guanylate cyclase 2f	245650
A_55_P2020896	Parp16	poly (ADP-ribose) polymerase family, member 16	214424		A_55_P2722403	Usp34	ubiquitin specific peptidase 34	17847
A_51_P382347	Nphp3	nephronophthisis 3 (adolescent)	74025		A_52_P13783	4930523C07Rik	RIKEN cDNA 4930523C07 gene	67647
A_55_P2106039	Map3k6	mitogen-activated protein kinase kinase kinase 6	53608		A_55_P2029775	Gm38396	predicted gene, 38396	626854
A_51_P484020	AF251705	cDNA sequence AF251705	140497		A_55_P2212968	Cd247	CD247 antigen	12503
A_66_P101778	Dhx57	DEAH (Asp-Glu-Ala-Asp/His) box polypeptide 57	106794		A_55_P2616264	Msh5	mutS homolog 5 (E. coli)	17687
A_66_P140740	4930447I22Rik	RIKEN cDNA 4930447I22 gene	112413		A_51_P335716	Agpat6	1-acylglycerol-3-phosphate O-acyltransferase 6 (lysophosphatidic acid acyltransferase, zeta)	102247
A_55_P2731941	Faf2	Fas associated factor family member 2	76577		A_55_P2337970	Gm10125	predicted gene 10125	791318
A_55_P2810093	Tbx2	T-box 2	21385		A_55_P1994873	Vmn2r20	vomeronasal 2, receptor 20	667180
A_66_P125435	Nhs	Nance-Horan syndrome (human)	195727		A_66_P135620	Gm5591	predicted gene 5591	434171
A_55_P1992368	AY358078	cDNA sequence AY358078	278676		A_52_P874280	1700019E08Rik	RIKEN cDNA 1700019E08 gene	69405
A_52_P98614	Slc6a2	solute carrier family 6 (neurotransmitter transporter, noradrenalin), member 2	20538		A_66_P100027	9530026F06Rik	RIKEN cDNA 9530026F06 gene	77341
A_55_P2640284	Nop58	NOP58 ribonucleoprotein	55989		A_55_P2914090	Pramef25	PRAME family member 25	329984
A_52_P338956	Aspg	asparaginase homolog (S. cerevisiae)	104816		A_66_P107089	Glyat	glycine-N-acyltransferase	107146
A_55_P2649823	Churc1	churchill domain containing 1	211151		A_66_P113471	Cerkl	ceramide kinase-like	228094
A_65_P07361	Trim14	tripartite motif-containing 14	74735		A_52_P102432	Dsg1c	desmoglein 1 gamma	211924
A_52_P67758	Senp7	SUMO1/sentrin specific peptidase 7	66315		A_55_P2563032	Gm30190	predicted gene, 30190	102632009
A_55_P2232155	D930019F10Rik	RIKEN cDNA D930019F10 gene	320552		A_66_P130759	4631405J19Rik	RIKEN cDNA 4631405J19 gene	433456
A_51_P234274	Ddx60	DEAD (Asp-Glu-Ala-Asp) box polypeptide 60	234311		A_51_P398868	Has3	hyaluronan synthase 3	15118
A_52_P442567	Trim30a	tripartite motif-containing 30A	20128		A_55_P2714294	Wwox	WW domain-containing oxidoreductase	80707
A_52_P35670	Snapc3	small nuclear RNA activating complex, polypeptide 3	77634		A_55_P2021699	A630077J23Rik	RIKEN cDNA A630077J23 gene	319973
A_51_P409751	Lyrm7	LYR motif containing 7	75530		A_55_P2720010	Syt2	synaptotagmin II	20980
A_52_P495869	Mafb	v-maf musculoaponeurotic fibrosarcoma oncogene family, protein B (avian)	16658		A_55_P2718468	Phip	pleckstrin homology domain interacting protein	83946
A_51_P275435	2310007B03Rik	RIKEN cDNA 2310007B03 gene	71874		A_55_P1994473	LOC105245236	zinc finger protein 431-like	105245236
A_51_P433789	Agr3	anterior gradient 3	403205		A_51_P376711	Gm15498	predicted gene 15498	100134986
A_55_P2051179	1700108F19Rik	RIKEN cDNA 1700108F19 gene	73272		A_55_P1953573	Tyrp1	tyrosinase-related protein 1	22178
A_66_P120480	E330037M01Rik	RIKEN cDNA E330037M01 gene	319775		A_55_P2094489	Gm14135	predicted gene 14135	433483
A_55_P2546021	Gm31152	predicted gene, 31152	102633291		A_55_P2921130	Ttc34	tetratricopeptide repeat domain 34	242800
A_51_P181451	C1qa	complement component 1, q subcomponent, alpha polypeptide	12259		A_52_P407946	5830410O09Rik	RIKEN cDNA 5830410O09 gene	74750
A_51_P351860	C1qb	complement component 1, q subcomponent, beta polypeptide	12260		A_66_P118040	4930555G07Rik	RIKEN cDNA 4930555G07 gene	75282
A_66_P136090	BC048602	cDNA sequence BC048602	100126269		A_55_P1958718	Muc19	mucin 19	239611
A_66_P100775	Bach2os	BTB and CNC homology 2, opposite strand	414068		A_55_P2186514	Nlrp1c-ps	NLR family, pyrin domain containing 1C, pseudogene	627984
A_55_P2130525	Arl14ep	ADP-ribosylation factor-like 14 effector protein	212772		A_66_P108084	Olfr294	olfactory receptor 294	257904
A_66_P100586	4930599N23Rik	RIKEN cDNA 4930599N23 gene	75379		A_52_P33927	Utp6	UTP6, small subunit (SSU) processome component, homolog (yeast)	216987
A_55_P2490839	Optc	opticin	269120		A_51_P432460	Ppp1r14a	protein phosphatase 1, regulatory (inhibitor) subunit 14A	68458
A_52_P154101	Calca	calcitonin/calcitonin-related polypeptide, alpha	12310		A_55_P2001250	Cpz	carboxypeptidase Z	242939
A_55_P2721069	Slc35a5	solute carrier family 35, member A5	74102		A_51_P434301	Mcoln2	mucolipin 2	68279
A_55_P2123162	Prr5l	proline rich 5 like	72446		A_52_P266459	Ing2	inhibitor of growth family, member 2	69260
A_52_P218058	Clec5a	C-type lectin domain family 5, member a	23845		A_52_P115369	1700018A04Rik	RIKEN cDNA 1700018A04 gene	71307
A_55_P2732101	St5	suppression of tumorigenicity 5	76954		A_66_P113888	Ubtfl1	upstream binding transcription factor, RNA polymerase I-like 1	546118
A_52_P415440	Rps12	ribosomal protein S12	20042		A_52_P397418	Dbf4	DBF4 homolog (S. cerevisiae)	27214
A_55_P2720868	Mtg1	mitochondrial GTPase 1 homolog (S. cerevisiae)	212508		A_55_P2487394	Cd7	CD7 antigen	12516
A_55_P2722253	Rbm25	RNA binding motif protein 25	67039		A_55_P2714773	Nmnat2	nicotinamide nucleotide adenylyltransferase 2	226518
A_55_P1991019	Dclk2	doublecortin-like kinase 2	70762		A_51_P482121	Edn2	endothelin 2	13615
A_52_P655136	Nlrc4	NLR family, CARD domain containing 4	268973		A_55_P2256393	1700030L22Rik	RIKEN cDNA 1700030L22 gene	75576
A_66_P140860	Gm34166	predicted gene, 34166	102637327		A_51_P211854	Selp	selectin, platelet	20344
A_55_P2788368	Fyb	FYN binding protein	23880		A_55_P2821605	Gm13481	predicted gene 13481	102633236
A_51_P158545	Ankk1	ankyrin repeat and kinase domain containing 1	244859		A_55_P2733027	Dync1li1	dynein cytoplasmic 1 light intermediate chain 1	235661
A_52_P188295	Fam159b	family with sequence similarity 159, member B	77803		A_51_P299062	Kel	Kell blood group	23925
A_55_P2721279	Stmn1	stathmin 1	16765		A_55_P2101757	Dscc1	defective in sister chromatid cohesion 1 homolog (S. cerevisiae)	72107
A_55_P2804991	Atr	ataxia telangiectasia and Rad3 related	245000		A_51_P465582	Hdhd3	haloacid dehalogenase-like hydrolase domain containing 3	72748
A_51_P266579	Kctd16	potassium channel tetramerisation domain containing 16	383348		A_55_P2727813	4930477N07Rik	RIKEN cDNA 4930477N07 gene	74905
A_51_P464182	Mat1a	methionine adenosyltransferase I, alpha	11720		A_52_P400637	Appbp2os	amyloid beta precursor protein (cytoplasmic tail) binding protein 2, opposite strand	654810
A_55_P2715461	Macrod2	MACRO domain containing 2	72899		A_51_P165293	Ckmt2	creatine kinase, mitochondrial 2	76722
A_52_P16873	Rasal3	RAS protein activator like 3	320484		A_51_P450033	Cdk1	cyclin-dependent kinase 1	12534
A_52_P651393	Epha10	Eph receptor A10	230735		A_55_P2733482	Gabpb2	GA repeat binding protein, beta 2	213054
A_55_P1957797	Bpifb1	BPI fold containing family B, member 1	228801		A_55_P1959500	Ces2e	carboxylesterase 2E	234673
A_52_P534749	Npas2	neuronal PAS domain protein 2	18143		A_55_P2884008	Aurkb	aurora kinase B	20877
A_52_P668952	Trappc12	trafficking protein particle complex 12	217449		A_55_P2727335	2010109N18Rik	RIKEN cDNA 2010109N18 gene	66550
A_51_P349713	Impg1	interphotoreceptor matrix proteoglycan 1	63859		A_52_P24753	B930025P03Rik	RIKEN cDNA B930025P03 gene	320014
A_51_P424532	Vnn1	vanin 1	22361		A_55_P2508874	Gm20756	predicted gene, 20756	626904
A_55_P2023878	Ptpre	protein tyrosine phosphatase, receptor type, E	19267		A_52_P89767	Pmp2	peripheral myelin protein 2	18857
A_66_P101482	Slc18a1	solute carrier family 18 (vesicular monoamine), member 1	110877		A_52_P981697	Zfp874a	zinc finger protein 874a	238692
A_55_P2721484	Wdr72	WD repeat domain 72	546144		A_66_P129726	Tg	thyroglobulin	21819
A_66_P102384	Gm36757	predicted gene, 36757	102640765		A_55_P2075253	Muc3	mucin 3, intestinal	666339
A_51_P183253	Tssk3	testis-specific serine kinase 3	58864		A_55_P2164265	Prl7c1	prolactin family 7, subfamily c, member 1	67505
A_55_P2743361	Klhl4	kelch-like 4	237010		A_55_P2744047	Rasef	RAS and EF hand domain containing	242505
A_51_P487690	Ifi44	interferon-induced protein 44	99899		A_55_P2582335	4930570B17Rik	RIKEN cDNA 4930570B17 gene	75941
A_66_P138645	Mir142hg	Mir142 host gene (non-protein coding)	78591		A_51_P333274	Gzmb	granzyme B	14939
A_55_P2569710	Gm35555	predicted gene, 35555	102639189		A_66_P119897	C530050E15Rik	RIKEN cDNA C530050E15 gene	320489
A_66_P128202	A930012N16Rik	RIKEN cDNA A930012N16 gene	77813		A_55_P2807418	Rgs16	regulator of G-protein signaling 16	19734
A_66_P134281	2610306M01Rik	RIKEN cDNA 2610306M01 gene	67170		A_66_P119478	Sumf2	sulfatase modifying factor 2	67902
A_52_P117294	Fryl	furry homolog-like (Drosophila)	72313		A_52_P295755	A830005F24Rik	RIKEN cDNA A830005F24 gene	442803
A_55_P2719209	Dock10	dedicator of cytokinesis 10	210293		A_66_P109192	Gm2464	predicted gene 2464	100039861
A_55_P2557836	Gm36270	predicted gene, 36270	102640129		A_51_P516016	Sprr2g	small proline-rich protein 2G	20761
A_55_P2155116	Gm5086	predicted gene 5086	328314		A_55_P1964237	4932418E24Rik	RIKEN cDNA 4932418E24 gene	329366
A_52_P408647	Zfp157	zinc finger protein 157	72154		A_55_P1984941	Olfr20	olfactory receptor 20	258925
A_55_P2226675	B930078G14Rik	RIKEN cDNA B930078G14 gene	791373		A_55_P2536574	Gm33126	predicted gene, 33126	102635909
A_55_P1984243	Naip2	NLR family, apoptosis inhibitory protein 2	17948		A_55_P2122709	Arhgef3	Rho guanine nucleotide exchange factor (GEF) 3	71704
A_55_P2508748	Gm13003	predicted gene 13003	100503595		A_55_P2726062	Gm31977	predicted gene, 31977	102634381
A_51_P170827	Asb5	ankyrin repeat and SOCs box-containing 5	76294		A_55_P2716137	Taz	tafazzin	66826
A_66_P130846	Gm17745	predicted gene, 17745	432488		A_66_P104744	Gm20187	predicted gene, 20187	100504347
A_51_P115535	Olfr339	olfactory receptor 339	258951		A_51_P454913	Camkv	CaM kinase-like vesicle-associated	235604
A_51_P408430	Col24a1	collagen, type XXIV, alpha 1	71355		A_52_P67637	Sc5d	sterol-C5-desaturase (fungal ERG3, delta-5-desaturase) homolog (S. cerevisae)	235293
A_66_P104919	Morn3	MORN repeat containing 3	74890		A_52_P225772	6330549D23Rik	RIKEN cDNA 6330549D23 gene	229613
A_55_P2744767	Eif4e1b	eukaryotic translation initiation factor 4E family member 1B	218268		A_55_P2170064	Catsperd	catsper channel auxiliary subunit delta	106757
A_55_P2714489	Rnf157	ring finger protein 157	217340		A_55_P2018904	Kbtbd6	kelch repeat and BTB (POZ) domain containing 6	432879
A_55_P2151591	Pde3b	phosphodiesterase 3B, cGMP-inhibited	18576		A_55_P2509433	Atad3aos	ATPase family, AAA domain containing 3A, opposite strand	70448
A_55_P2550442	Gm32133	predicted gene, 32133	102634592		A_51_P198335	Gabra6	gamma-aminobutyric acid (GABA) A receptor, subunit alpha 6	14399
A_55_P2034968	Sh3rf3	SH3 domain containing ring finger 3	237353		A_55_P2094499	Tmem150b	transmembrane protein 150B	330460
A_55_P1983553	AF529169	cDNA sequence AF529169	209743		A_55_P1959081	Cdkl5	cyclin-dependent kinase-like 5	382253
A_55_P2030923	Rimbp2	RIMS binding protein 2	231760		A_52_P201391	Gm26555	predicted gene, 26555	102636582
A_55_P2736475	Slc4a7	solute carrier family 4, sodium bicarbonate cotransporter, member 7	218756		A_51_P125714	Dcun1d2	DCN1, defective in cullin neddylation 1, domain containing 2 (S. cerevisiae)	102323
A_51_P363194	Eif4g3	eukaryotic translation initiation factor 4 gamma, 3	230861		A_66_P116264	LOC101056093	uncharacterized LOC101056093	101056093
A_66_P140930	Pla2g4d	phospholipase A2, group IVD	78390		A_55_P2483194	Wfdc18	WAP four-disulfide core domain 18	14038
A_55_P1978018	Gm5795	predicted gene 5795	544990		A_55_P2051159	Upp2	uridine phosphorylase 2	76654
A_52_P471581	Plcl2	phospholipase C-like 2	224860		A_51_P500661	Rnf182	ring finger protein 182	328234
A_51_P186476	Slc11a1	solute carrier family 11 (proton-coupled divalent metal ion transporters), member 1	18173		A_51_P502132	Mmp23	matrix metallopeptidase 23	26561
A_66_P103727	Pnrc1	proline-rich nuclear receptor coactivator 1	108767		A_66_P133684	A630009H07Rik	RIKEN cDNA A630009H07 gene	320406
A_51_P497171	Ly9	lymphocyte antigen 9	17085		A_55_P2425442	D030036P13Rik	RIKEN cDNA D030036P13 gene	320105
A_65_P18136	Simc1	SUMO-interacting motifs containing 1	319719		A_55_P2247487	1700027A07Rik	RIKEN cDNA 1700027A07 gene	69996
A_66_P131361	Txnip	thioredoxin interacting protein	56338		A_55_P2103324	Mknk2	MAP kinase-interacting serine/threonine kinase 2	17347
A_55_P2725707	Erp29	endoplasmic reticulum protein 29	67397		A_55_P2467801	Srp54a	signal recognition particle 54A	24067
A_52_P295933	Eya4	eyes absent 4 homolog (Drosophila)	14051		A_51_P431785	Myom2	myomesin 2	17930
A_55_P2550338	Gm38553	predicted gene, 38553	102641372		A_52_P538379	Abt1	activator of basal transcription 1	30946
A_55_P2243828	LOC552901	uncharacterized LOC552901	552901		A_55_P2089362	Wfdc13	WAP four-disulfide core domain 13	408190
A_55_P2744027	Fgf17	fibroblast growth factor 17	14171		A_66_P137877	A930038B10Rik	RIKEN cDNA A930038B10 gene	320323
A_55_P2002757	Blnk	B cell linker	17060		A_66_P113249	Gm5486	predicted gene 5486	433024
A_52_P105594	B2m	beta-2 microglobulin	12010		A_55_P1992904	LOC102636664	uncharacterized LOC102636664	102636664
A_52_P860519	Fam35a	family with sequence similarity 35, member A	75698		A_66_P124593	4930586N03Rik	RIKEN cDNA 4930586N03 gene	75887
A_52_P182298	Rln1	relaxin 1	19773		A_51_P358363	Loxhd1	lipoxygenase homology domains 1	240411
A_55_P2719454	Ppil3	peptidylprolyl isomerase (cyclophilin)-like 3	70225		A_66_P116860	5031434O11Rik	RIKEN cDNA 5031434O11 gene	100039684
A_51_P284867	LOC102641994	uncharacterized LOC102641994	102641994		A_55_P2793063	Tubb4a	tubulin, beta 4A class IVA	22153
A_55_P2714284	Cyp4f13	cytochrome P450, family 4, subfamily f, polypeptide 13	170716		A_52_P513177	Sla	src-like adaptor	20491
A_66_P109141	Gm38416	predicted gene, 38416	330850		A_55_P2025490	Tnfrsf18	tumor necrosis factor receptor superfamily, member 18	21936
A_55_P2883282	Fubp3	far upstream element (FUSE) binding protein 3	320267		A_55_P1969392	Rpl39l	ribosomal protein L39-like	68172
A_66_P117837	8430426J06Rik	RIKEN cDNA 8430426J06 gene	78102		A_51_P136589	Olfr796	olfactory receptor 796	258933
A_55_P2738017	Dpagt1	dolichyl-phosphate (UDP-N-acetylglucosamine) acetylglucosaminephosphotransferase 1 (GlcNAc-1-P transferase)	13478		A_55_P2071526	Papln	papilin, proteoglycan-like sulfated glycoprotein	170721
A_55_P2019428	Htr1d	5-hydroxytryptamine (serotonin) receptor 1D	15552		A_52_P515880	Vsnl1	visinin-like 1	26950
A_55_P2728921	Gm41664	predicted gene, 41664	105246365		A_55_P2182026	Tmem252	transmembrane protein 252	226040
A_51_P412468	Slc4a11	solute carrier family 4, sodium bicarbonate transporter-like, member 11	269356		A_55_P2112693	Sipa1l1	signal-induced proliferation-associated 1 like 1	217692
A_55_P2642516	Ubr3	ubiquitin protein ligase E3 component n-recognin 3	68795		A_55_P1984441	Usp44	ubiquitin specific peptidase 44	327799
A_55_P1985623	Abcc3	ATP-binding cassette, sub-family C (CFTR/MRP), member 3	76408		A_55_P2067747	Psg21	pregnancy-specific glycoprotein 21	72242
A_52_P476877	Rfx4	regulatory factor X, 4 (influences HLA class II expression)	71137		A_55_P1982699	Gm16442	predicted gene 16442	620401
A_55_P2713870	Arhgap24	Rho GTPase activating protein 24	231532		A_52_P514352	Kcnk5	potassium channel, subfamily K, member 5	16529
A_51_P401668	Laptm5	lysosomal-associated protein transmembrane 5	16792		A_66_P109142	1810063I02Rik	RIKEN cDNA 1810063I02 gene	69854
A_52_P54169	Zbtb20	zinc finger and BTB domain containing 20	56490		A_55_P2739092	Xdh	xanthine dehydrogenase	22436
A_51_P192042	Myh1	myosin, heavy polypeptide 1, skeletal muscle, adult	17879		A_55_P2930153	Fam47e	family with sequence similarity 47, member E	384198
A_55_P2798063	Parvg	parvin, gamma	64099		A_52_P229943	Slc51b	solute carrier family 51, beta subunit	330962
A_52_P835473	Gm3134	predicted gene 3134	100041089		A_52_P59228	Zswim3	zinc finger SWIM-type containing 3	67538
A_55_P2415910	Gm2379	predicted gene 2379	100039704		A_66_P118011	Rnf38	ring finger protein 38	73469
A_55_P2315057	Ttll8	tubulin tyrosine ligase-like family, member 8	239591		A_55_P2003103	1500012K07Rik	RIKEN cDNA 1500012K07 gene	68954
A_66_P124995	AI481877	expressed sequence AI481877	100155		A_55_P2913680	Kcnip4	Kv channel interacting protein 4	80334
A_65_P09236	Cbx4	chromobox 4	12418		A_55_P2742376	Suv39h2	suppressor of variegation 3-9 homolog 2 (Drosophila)	64707
A_65_P09246	Oma1	OMA1 homolog, zinc metallopeptidase (S. cerevisiae)	67013		A_66_P104648	Slc34a3	solute carrier family 34 (sodium phosphate), member 3	142681
A_55_P2038262	Phf11b	PHD finger protein 11B	236451		A_52_P218628	Gm35752	predicted gene, 35752	102639438
A_55_P2176087	Cox11	cytochrome c oxidase assembly protein 11	69802		A_51_P240453	Nusap1	nucleolar and spindle associated protein 1	108907
A_55_P1955015	Myo1g	myosin IG	246177		A_51_P320993	Ubl4b	ubiquitin-like 4B	67591
A_51_P170807	LOC102641377	uncharacterized LOC102641377	102641377		A_55_P2315366	D630022N01Rik	RIKEN cDNA D630022N01 gene	319806
A_51_P484054	F7	coagulation factor VII	14068		A_52_P353541	Fbxw13	F-box and WD-40 domain protein 13	211305
A_55_P2000964	Akr1c21	aldo-keto reductase family 1, member C21	77337		A_55_P2734527	Glb1l2	galactosidase, beta 1-like 2	244757
A_52_P603184	Sufu	suppressor of fused homolog (Drosophila)	24069		A_51_P159293	Zbbx	zinc finger, B-box domain containing	213234
A_55_P2144701	4930579K19Rik	RIKEN cDNA 4930579K19 gene	75881		A_51_P283266	Zfp874b	zinc finger protein 874b	408067
A_52_P127239	Mms22l	MMS22-like, DNA repair protein	212377		A_55_P2274607	9530051G07Rik	RIKEN cDNA 9530051G07 gene	319781
A_51_P173043	Egr2	early growth response 2	13654		A_55_P2031547	Vmn2r121	vomeronasal 2, receptor 121	100038941
A_55_P2713735	Elk1	ELK1, member of ETS oncogene family	13712		A_66_P112109	Gm4598	predicted gene 4598	100043706
A_55_P2210724	Trcg1	taste receptor cell gene 1	541610		A_51_P454873	Npy	neuropeptide Y	109648
A_66_P113374	Thsd7a	thrombospondin, type I, domain containing 7A	330267		A_55_P2031949	Bend6	BEN domain containing 6	320705
A_55_P2103698	Isg15	ISG15 ubiquitin-like modifier	100038882		A_66_P105328	Plagl1	pleiomorphic adenoma gene-like 1	22634
A_55_P2719915	Copa	coatomer protein complex subunit alpha	12847		A_55_P2020760	Atoh7	atonal homolog 7 (Drosophila)	53404
A_55_P2716905	Nrg3	neuregulin 3	18183		A_55_P2720356	Atp2c1	ATPase, Ca++-sequestering	235574
A_65_P14603	AU020206	expressed sequence AU020206	100504230		A_55_P2170817	AI847159	expressed sequence AI847159	100048701
A_52_P667066	6720468P15Rik	RIKEN cDNA 6720468P15 gene	78073		A_55_P2736565	Cd96	CD96 antigen	84544
A_52_P295955	Exosc9	exosome component 9	50911		A_52_P456296	Zfp943	zinc finger prtoein 943	74670
A_55_P2036620	Lrif1	ligand dependent nuclear receptor interacting factor 1	321000		A_66_P125618	1700008F21Rik	RIKEN cDNA 1700008F21 gene	75453
A_55_P2601922	Rbl1	retinoblastoma-like 1 (p107)	19650		A_55_P2737194	Camkk2	calcium/calmodulin-dependent protein kinase kinase 2, beta	207565
A_66_P118458	Cars	cysteinyl-tRNA synthetase	27267		A_55_P2728911	P2ry10	purinergic receptor P2Y, G-protein coupled 10	78826
A_55_P2590803	Pdk1	pyruvate dehydrogenase kinase, isoenzyme 1	228026		A_55_P2253199	4930567H12Rik	RIKEN cDNA 4930567H12 gene	75930
A_51_P470630	Rnf225	ring finger protein 225	381845		A_55_P2714129	Pusl1	pseudouridylate synthase-like 1	433813
A_55_P2029420	2610318N02Rik	RIKEN cDNA 2610318N02 gene	70458		A_51_P359603	Itgb7	integrin beta 7	16421
A_52_P545575	Deaf1	deformed epidermal autoregulatory factor 1 (Drosophila)	54006		A_66_P123749	1110002O04Rik	RIKEN cDNA 1110002O04 gene	68483
A_65_P03074	Gas2l1	growth arrest-specific 2 like 1	78926		A_55_P2021211	Crlf3	cytokine receptor-like factor 3	54394
A_55_P1988714	Psors1c2	psoriasis susceptibility 1 candidate 2 (human)	57390		A_66_P121711	Prickle4	prickle homolog 4 (Drosophila)	381104
A_51_P342436	Olfr1364	olfactory receptor 1364	258533		A_55_P1962646	Wapal	wings apart-like homolog (Drosophila)	218914
A_55_P2930707	LOC102640325	uncharacterized LOC102640325	102640325		A_51_P409677	Chrm5	cholinergic receptor, muscarinic 5	213788
A_55_P2719669	Ppip5k1	diphosphoinositol pentakisphosphate kinase 1	327655		A_52_P166846	Gigyf2	GRB10 interacting GYF protein 2	227331
A_55_P2105532	Frem3	Fras1 related extracellular matrix protein 3	333315		A_55_P2568810	Gm35425	predicted gene, 35425	102639001
A_52_P73385	Fas	Fas (TNF receptor superfamily member 6)	14102		A_66_P109002	Kcng2	potassium voltage-gated channel, subfamily G, member 2	240444
A_55_P2096081	Myo5b	myosin VB	17919		A_55_P2025483	Rfesd	Rieske (Fe-S) domain containing	218341
A_55_P2647343	Vwa5a	von Willebrand factor A domain containing 5A	67776		A_51_P336850	Mgst3	microsomal glutathione S-transferase 3	66447
A_55_P2525628	4930447C04Rik	RIKEN cDNA 4930447C04 gene	75801		A_55_P2745149	Rfx6	regulatory factor X, 6	320995
A_66_P116417	Pm20d2	peptidase M20 domain containing 2	242377		A_55_P2064721	4921534A09Rik	RIKEN cDNA 4921534A09 gene	320674
A_55_P2738877	LOC105243004	uncharacterized LOC105243004	105243004		A_66_P125161	1700057H15Rik	RIKEN cDNA 1700057H15 gene	78460
A_55_P1972772	Gsg1	germ cell-specific gene 1	14840		A_52_P46384	Tmco4	transmembrane and coiled-coil domains 4	77056
A_51_P418168	Manf	mesencephalic astrocyte-derived neurotrophic factor	74840		A_55_P2720278	Reps2	RALBP1 associated Eps domain containing protein 2	194590
A_55_P2128144	Il19	interleukin 19	329244		A_66_P131692	Gm31938	predicted gene, 31938	102634330
A_55_P2716949	Evi5l	ecotropic viral integration site 5 like	213027		A_55_P2824234	Fam64a	family with sequence similarity 64, member A	109212
A_51_P282211	Ltb4r2	leukotriene B4 receptor 2	57260		A_66_P126869	Gm40275	predicted gene, 40275	105244717
A_66_P139797	Ccdc62	coiled-coil domain containing 62	208908		A_55_P2235951	4930519E07Rik	RIKEN cDNA 4930519E07 gene	74713
A_66_P103229	Foxl1	forkhead box L1	14241		A_55_P2411747	AI596198	expressed sequence AI596198	99029
A_55_P2830665	Osm	oncostatin M	18413		A_55_P2172001	Mrgpra2a	MAS-related GPR, member A2A	668727
A_52_P90684	Klhl31	kelch-like 31	244923		A_55_P2727883	Sqrdl	sulfide quinone reductase-like (yeast)	59010
A_55_P2721683	Epb4.1l1	erythrocyte protein band 4.1 like 1	13821		A_66_P109023	4930534H18Rik	RIKEN cDNA 4930534H18 gene	68174
A_52_P368629	Nfu1	NFU1 iron-sulfur cluster scaffold homolog (S. cerevisiae)	56748		A_55_P2086677	Snrk	SNF related kinase	20623
A_52_P193555	Trp73	transformation related protein 73	22062		A_52_P82247	Cycs	cytochrome c, somatic	13063
A_55_P2500786	Rhox5	reproductive homeobox 5	18617		A_55_P2621144	Lepr	leptin receptor	16847
A_52_P681592	Cybrd1	cytochrome b reductase 1	73649		A_55_P1988970	Mkks	McKusick-Kaufman syndrome	59030
A_51_P385099	Tnf	tumor necrosis factor	21926		A_55_P2247951	AI662245	expressed sequence AI662245	102142
A_52_P21887	Slit2	slit homolog 2 (Drosophila)	20563		A_66_P126560	Gm17115	predicted gene 17115	102632854
A_51_P344018	Klra12	killer cell lectin-like receptor subfamily A, member 12	16630		A_66_P122974	Bsx	brain specific homeobox	244813
A_66_P104293	Gm14167	predicted gene 14167	102633071		A_55_P1987953	Gm5938	predicted gene 5938	546335
A_55_P2148185	Lzts1	leucine zipper, putative tumor suppressor 1	211134		A_55_P2184279	LOC102640520	uncharacterized LOC102640520	102640520
A_55_P2734287	Cdc40	cell division cycle 40	71713		A_51_P128075	Tescl	tescalcin-like	69301
A_55_P2276224	9330175E14Rik	RIKEN cDNA 9330175E14 gene	320377		A_51_P139320	Pcbd1	pterin 4 alpha carbinolamine dehydratase/dimerization cofactor of hepatocyte nuclear factor 1 alpha (TCF1) 1	13180
A_55_P2512031	Gm6657	predicted gene 6657	626215		A_52_P1108598	Gm9796	predicted gene 9796	544809
A_51_P170316	Vmn1r148	vomeronasal 1 receptor 148	81011		A_55_P2731136	Cntn4	contactin 4	269784
A_55_P2830823	C5ar1	complement component 5a receptor 1	12273		A_55_P2011031	Cdk5rap1	CDK5 regulatory subunit associated protein 1	66971
A_66_P100011	Adgrg2	adhesion G protein-coupled receptor G2	237175		A_55_P2558665	4930404K13Rik	RIKEN cDNA 4930404K13 gene	74845
A_55_P2491978	Adam33	a disintegrin and metallopeptidase domain 33	110751		A_55_P1983046	Plch1	phospholipase C, eta 1	269437
A_51_P185660	Ccl9	chemokine (C-C motif) ligand 9	20308		A_55_P2006261	Krt15	keratin 15	16665
A_55_P2099620	Hmx2	H6 homeobox 2	15372		A_55_P2146646	Gm4663	predicted gene 4663	100043809
A_51_P437426	Nrros	negative regulator of reactive oxygen species	224109		A_66_P136546	4930459C07Rik	RIKEN cDNA 4930459C07 gene	74881
A_55_P1969027	Rgs9	regulator of G-protein signaling 9	19739		A_51_P482711	Dhcr24	24-dehydrocholesterol reductase	74754
A_51_P463628	Vis1	viral integration site 1	110153		A_55_P2009217	Rnu3b1	U3B small nuclear RNA 1	19858
A_55_P2026360	Fbxw20	F-box and WD-40 domain protein 20	434440		A_66_P100420	Olfr1000	olfactory receptor 1000	257899
A_51_P150710	Jchain	immunoglobulin joining chain	16069		A_52_P604195	Mbp	myelin basic protein	17196
A_55_P2932318	Nrxn2	neurexin II	18190		A_55_P2025796	Fanci	Fanconi anemia, complementation group I	208836
A_55_P2123826	Nfe2l3	nuclear factor, erythroid derived 2, like 3	18025		A_52_P574993	Pappa2	pappalysin 2	23850
A_51_P443819	Pdzph1	PDZ and pleckstrin homology domains 1	69239		A_55_P2742460	A1cf	APOBEC1 complementation factor	69865
A_51_P275077	Glp1r	glucagon-like peptide 1 receptor	14652		A_55_P2391619	AI449595	EST AI449595	58901
A_66_P126893	Zswim4	zinc finger SWIM-type containing 4	212168		A_55_P2186540	Gm32296	predicted gene, 32296	102634795
A_66_P138929	Lox	lysyl oxidase	16948		A_55_P2002068	Gm10510	predicted gene 10510	100038481
A_55_P2743150	Adgrv1	adhesion G protein-coupled receptor V1	110789		A_55_P2032966	Hmgcs1	3-hydroxy-3-methylglutaryl-Coenzyme A synthase 1	208715
A_55_P2467450	Zfp3	zinc finger protein 3	193043		A_55_P2727564	2610204G07Rik	RIKEN cDNA 2610204G07 gene	72468
A_55_P2045896	Gdnf	glial cell line derived neurotrophic factor	14573		A_55_P2135730	Zfp526	zinc finger protein 526	210172
A_51_P415395	C2cd4b	C2 calcium-dependent domain containing 4B	75697		A_51_P364871	Olfr361	olfactory receptor 361	258365
A_55_P2798054	Rhoh	ras homolog gene family, member H	74734		A_55_P1971439	Serpinb9c	serine (or cysteine) peptidase inhibitor, clade B, member 9c	20707
A_55_P2737169	Prdm4	PR domain containing 4	72843		A_55_P2727155	Prdx2	peroxiredoxin 2	21672
A_52_P190763	Ppp1r3fos	protein phosphatase 1, regulatory subunit 3F, opposite strand	78185		A_51_P358171	Slc2a8	solute carrier family 2, (facilitated glucose transporter), member 8	56017
A_65_P14834	9530059O14Rik	RIKEN cDNA 9530059O14 gene	319626		A_51_P308597	Gcm2	glial cells missing homolog 2 (Drosophila)	107889
A_55_P2715565	Mdga2	MAM domain containing glycosylphosphatidylinositol anchor 2	320772		A_55_P2006677	LOC102642957	uncharacterized LOC102642957	102642957
A_51_P104608	Rnase6	ribonuclease, RNase A family, 6	78416		A_55_P2002291	Msx3	msh homeobox 3	17703
A_55_P2725635	Fktn	fukutin	246179		A_55_P2081110	Nxn	nucleoredoxin	18230
A_52_P264525	Tma16	translation machinery associated 16 homolog (S. cerevisiae)	66282		A_55_P2733642	Tpcn2	two pore segment channel 2	233979
A_55_P2754164	Crybg3	beta-gamma crystallin domain containing 3	224273		A_55_P2839089	Ptchd2	patched domain containing 2	242748
A_51_P395856	Slc22a7	solute carrier family 22 (organic anion transporter), member 7	108114		A_55_P1971903	Pla2r1	phospholipase A2 receptor 1	18779
A_66_P116376	Gm17597	predicted gene, 17597	100504312		A_52_P296864	3110045C21Rik	RIKEN cDNA 3110045C21 gene	67303
A_51_P385178	Mroh8	maestro heat-like repeat family member 8	629499		A_51_P284177	Akr1c14	aldo-keto reductase family 1, member C14	105387
A_66_P102567	Fendrr	Foxf1 adjacent non-coding developmental regulatory RNA	68790		A_55_P2742231	Gon4l	gon-4-like (C.elegans)	76022
A_52_P460537	Lpar2	lysophosphatidic acid receptor 2	53978		A_51_P152023	Krt80	keratin 80	74127
A_51_P321579	Chd5	chromodomain helicase DNA binding protein 5	269610		A_52_P611787	Slc47a1	solute carrier family 47, member 1	67473
A_51_P479519	Itgb8	integrin beta 8	320910		A_55_P2014540	BC068281	cDNA sequence BC068281	238037
A_55_P2408112	4930431P03Rik	RIKEN cDNA 4930431P03 gene	73895		A_55_P1968168	Vmn1r132	vomeronasal 1 receptor 132	100043604
A_52_P199614	Wdfy4	WD repeat and FYVE domain containing 4	545030		A_66_P126083	Gm14015	predicted gene 14015	329483
A_55_P1961320	Tes	testis derived transcript	21753		A_51_P386090	Six4	sine oculis-related homeobox 4	20474
A_51_P218402	Ankrd44	ankyrin repeat domain 44	329154		A_55_P1989456	Gm6639	predicted gene 6639	625963
A_55_P2148574	LOC102633497	uncharacterized LOC102633497	102633497		A_52_P491872	D830046C22Rik	RIKEN cDNA D830046C22 gene	320197
A_55_P2739052	Ppfibp2	PTPRF interacting protein, binding protein 2 (liprin beta 2)	19024		A_55_P1998616	9630028I04Rik	RIKEN cDNA 9630028I04 gene	319720
A_55_P2721518	Fndc3a	fibronectin type III domain containing 3A	319448		A_66_P119862	Dnal1	dynein, axonemal, light chain 1	105000
A_55_P2715794	Tsen15	tRNA splicing endonuclease 15 homolog (S. cerevisiae)	66637		A_55_P2491758	Fxyd4	FXYD domain-containing ion transport regulator 4	108017
A_55_P2840505	Focad	focadhesin	230393		A_55_P2082408	Six3	sine oculis-related homeobox 3	20473
A_52_P462949	Obox7	oocyte specific homeobox 7	194588		A_51_P495386	Ndufa4l2	NADH dehydrogenase (ubiquinone) 1 alpha subcomplex, 4-like 2	407790
A_55_P2024270	Olfr1288	olfactory receptor 1288	258395		A_55_P2869633	Ap3m2	adaptor-related protein complex 3, mu 2 subunit	64933
A_65_P16811	Pdzd2	PDZ domain containing 2	68070		A_52_P229981	Slc51a	solute carrier family 51, alpha subunit	106407
A_55_P2733317	Klhl22	kelch-like 22	224023		A_55_P2006436	Olfr282	olfactory receptor 282	258449
A_55_P2741559	Spidr	scaffolding protein involved in DNA repair	224008		A_55_P2034864	Tubb2b	tubulin, beta 2B class IIB	73710
A_66_P100536	Gm10865	predicted gene 10865	100038602		A_55_P2496674	Slc9b2	solute carrier family 9, subfamily B (NHA2, cation proton antiporter 2), member 2	97086
A_52_P65286	Lrp1b	low density lipoprotein-related protein 1B (deleted in tumors)	94217		A_66_P122352	9630002D21Rik	RIKEN cDNA 9630002D21 gene	319560
A_52_P322181	Adrb1	adrenergic receptor, beta 1	11554		A_55_P2580206	Gm34991	predicted gene, 34991	102638420
A_51_P251768	Adgre1	adhesion G protein-coupled receptor E1	13733		A_51_P108812	S100a5	S100 calcium binding protein A5	20199
A_66_P138260	1110058D11Rik	RIKEN cDNA 1110058D11 gene	68771		A_55_P2866420	Gm33542	predicted gene, 33542	102636490
A_55_P2720878	Kbtbd12	kelch repeat and BTB (POZ) domain containing 12	74589		A_52_P625218	Sorcs3	sortilin-related VPS10 domain containing receptor 3	66673
A_55_P2731411	Ptpn13	protein tyrosine phosphatase, non-receptor type 13	19249		A_55_P2921781	Gm36279	predicted gene, 36279	102640142
A_51_P119358	1700003F12Rik	RIKEN cDNA 1700003F12 gene	75480		A_66_P107655	Ankra2	ankyrin repeat, family A (RFXANK-like), 2	68558
A_66_P137155	D830044I16Rik	RIKEN cDNA D830044I16 gene	381922		A_55_P2264483	Kif26b	kinesin family member 26B	269152
A_55_P2042101	Prune2	prune homolog 2 (Drosophila)	353211		A_55_P2017242	Olfr615	olfactory receptor 615	259084
A_55_P2299186	4930412L05Rik	RIKEN cDNA 4930412L05 gene	73941		A_55_P1989673	Slco2a1	solute carrier organic anion transporter family, member 2a1	24059
A_55_P2721737	Wdpcp	WD repeat containing planar cell polarity effector	216560		A_51_P408584	Enpp1	ectonucleotide pyrophosphatase/phosphodiesterase 1	18605
A_55_P2129442	Gm10030	predicted gene 10030	791282		A_66_P133150	Il15	interleukin 15	16168
A_55_P2724039	LOC102643251	uncharacterized LOC102643251	102643251		A_51_P370615	Neurog2	neurogenin 2	11924
A_66_P116348	Sh2d6	SH2 domain containing 6	71130		A_65_P05809	Tuba4a	tubulin, alpha 4A	22145
A_66_P133649	A530013C23Rik	RIKEN cDNA A530013C23 gene	329562		A_51_P328089	Crb3	crumbs family member 3	224912
A_52_P38639	Fermt3	fermitin family homolog 3 (Drosophila)	108101		A_55_P2713665	6330408A02Rik	RIKEN cDNA 6330408A02 gene	321008
A_51_P221248	Tspan32	tetraspanin 32	27027		A_51_P116636	4933411K16Rik	RIKEN cDNA 4933411K16 gene	66765
A_52_P53906	Ccnd2	cyclin D2	12444		A_52_P1011632	Mylk4	myosin light chain kinase family, member 4	238564
A_51_P435731	Arhgef40	Rho guanine nucleotide exchange factor (GEF) 40	268739		A_51_P439996	Gp5	glycoprotein 5 (platelet)	14729
A_55_P2618890	Ppp1cb	protein phosphatase 1, catalytic subunit, beta isoform	19046		A_51_P266695	Peli3	pellino 3	240518
A_52_P609509	Abca5	ATP-binding cassette, sub-family A (ABC1), member 5	217265		A_51_P242487	Prss42	protease, serine 42	235628
A_52_P779005	Gbas	glioblastoma amplified sequence	14467		A_66_P133779	4930405L22Rik	RIKEN cDNA 4930405L22 gene	78106
A_51_P490323	Pzp	pregnancy zone protein	11287		A_55_P2908538	Neurod1	neurogenic differentiation 1	18012
A_55_P2131954	Gm2590	predicted gene 2590	100040086		A_55_P2158663	Cldn7	claudin 7	53624
A_55_P2519415	Dnah6	dynein, axonemal, heavy chain 6	330355		A_55_P2734457	Cbx3	chromobox 3	12417
A_51_P147422	Kctd19	potassium channel tetramerisation domain containing 19	279499		A_55_P2911067	Fam198b	family with sequence similarity 198, member B	68659
A_65_P17813	Gpc6	glypican 6	23888		A_55_P2503111	Tmem97	transmembrane protein 97	69071
A_52_P40569	1700066J03Rik	RIKEN cDNA 1700066J03 gene	67339		A_55_P2811535	Gm31344	predicted gene, 31344	102633545
A_51_P345367	Psmb8	proteasome (prosome, macropain) subunit, beta type 8 (large multifunctional peptidase 7)	16913		A_51_P204247	C8a	complement component 8, alpha polypeptide	230558
A_55_P2738992	Qsox1	quiescin Q6 sulfhydryl oxidase 1	104009		A_55_P2715211	Cdk8	cyclin-dependent kinase 8	264064
A_66_P129543	Svet1	subventricular expressed transcript 1	266615		A_52_P43994	Hspbap1	Hspb associated protein 1	66667
A_55_P2715648	Hcn3	hyperpolarization-activated, cyclic nucleotide-gated K+ 3	15168		A_55_P2045535	Rsg1	REM2 and RAB-like small GTPase 1	76166
A_51_P349888	Ang2	angiogenin, ribonuclease A family, member 2	11731		A_55_P2509773	Scarna6	small Cajal body-specific RNA 6	100217415
A_55_P2735115	Mettl1	methyltransferase like 1	17299		A_51_P237327	Olfr1509	olfactory receptor 1509	57271
A_55_P2744484	Slc24a4	solute carrier family 24 (sodium/potassium/calcium exchanger), member 4	238384		A_55_P2524011	4930505A04Rik	RIKEN cDNA 4930505A04 gene	75087
A_55_P2143551	Plscr5	phospholipid scramblase family, member 5	100504689		A_55_P2101088	Slc5a11	solute carrier family 5 (sodium/glucose cotransporter), member 11	233836
A_51_P204004	L3mbtl4	l(3)mbt-like 4 (Drosophila)	320858		A_51_P267653	Olfm3	olfactomedin 3	229759
A_51_P411335	Olfr61	olfactory receptor 61	18362		A_52_P474814	4921506M07Rik	RIKEN cDNA 4921506M07 gene	70846
A_52_P244712	Jarid2	jumonji, AT rich interactive domain 2	16468		A_52_P580707	Zfp781	zinc finger protein 781	331188
A_55_P2075333	Ankrd16	ankyrin repeat domain 16	320816		A_52_P409746	Serpinc1	serine (or cysteine) peptidase inhibitor, clade C (antithrombin), member 1	11905
A_55_P2070379	Hs6st3	heparan sulfate 6-O-sulfotransferase 3	50787		A_51_P474029	Rhox13	reproductive homeobox 13	73614
A_55_P2722062	Pramef8	PRAME family member 8	242736		A_51_P417891	Trim10	tripartite motif-containing 10	19824
A_51_P181595	4933402N22Rik	RIKEN cDNA 4933402N22 gene	545732		A_55_P2508663	2310069G16Rik	RIKEN cDNA 2310069G16 gene	69659
A_55_P2145125	Btnl9	butyrophilin-like 9	237754		A_66_P122583	Gm9926	predicted gene 9926	100503565
A_51_P162017	Pde5a	phosphodiesterase 5A, cGMP-specific	242202		A_55_P2079390	4930579G24Rik	RIKEN cDNA 4930579G24 gene	75939
A_55_P2721269	Entpd7	ectonucleoside triphosphate diphosphohydrolase 7	93685		A_55_P1953391	Rbfox1	RNA binding protein, fox-1 homolog (C. elegans) 1	268859
A_51_P277836	1700008P02Rik	RIKEN cDNA 1700008P02 gene	69347		A_55_P2127243	Tpsb2	tryptase beta 2	17229
A_55_P2727704	Gm32566	predicted gene, 32566	102635157		A_52_P10161	Pstpip2	proline-serine-threonine phosphatase-interacting protein 2	19201
A_55_P2729021	C2cd5	C2 calcium-dependent domain containing 5	74741		A_55_P2015173	LOC102643183	uncharacterized LOC102643183	102643183
A_66_P105826	Pars2	prolyl-tRNA synthetase (mitochondrial)(putative)	230577		A_66_P117450	Olfr1317	olfactory receptor 1317	258440
A_55_P2736894	Sema5a	sema domain, seven thrombospondin repeats (type 1 and type 1-like), transmembrane domain (TM) and short cytoplasmic domain, (semaphorin) 5A	20356		A_55_P2401009	B230110C06Rik	RIKEN cDNA B230110C06 gene	77981
A_52_P326468	Asb16	ankyrin repeat and SOCS box-containing 16	217217		A_55_P2051834	Layn	layilin	244864
A_52_P63044	Lsp1	lymphocyte specific 1	16985		A_55_P2145029	Gm826	predicted gene 826	329554
A_55_P2725359	Farsb	phenylalanyl-tRNA synthetase, beta subunit	23874		A_55_P2142977	Gm3404	predicted gene 3404	100041554
A_55_P2052340	Hyal4	hyaluronoglucosaminidase 4	77042		A_55_P2568707	Gm30340	predicted gene, 30340	102632200
A_51_P182936	Gm11100	predicted gene 11100	102633458		A_66_P133812	Ppil2	peptidylprolyl isomerase (cyclophilin)-like 2	66053
A_66_P111430	2410006H16Rik	RIKEN cDNA 2410006H16 gene	69221		A_65_P20288	Ppt1	palmitoyl-protein thioesterase 1	19063
A_51_P247853	Chrm3	cholinergic receptor, muscarinic 3, cardiac	12671		A_51_P159610	Ccdc120	coiled-coil domain containing 120	54648
A_55_P2296320	LOC102634887	uncharacterized LOC102634887	102634887		A_51_P285462	Olfr1394	olfactory receptor 1394	258273
A_51_P169693	Bst2	bone marrow stromal cell antigen 2	69550		A_55_P2398788	Rnf112	ring finger protein 112	22671
A_51_P484500	Pmfbp1	polyamine modulated factor 1 binding protein 1	56523		A_66_P130911	Proser2	proline and serine rich 2	227545
A_55_P2619020	Postn	periostin, osteoblast specific factor	50706		A_66_P134906	Gpr39	G protein-coupled receptor 39	71111
A_55_P2718338	Dzip1l	DAZ interacting protein 1-like	72507		A_55_P2617958	Xrn1	5'-3' exoribonuclease 1	24127
A_51_P428115	Tnpo3	transportin 3	320938		A_51_P280798	Aldoart1	aldolase 1 A, retrogene 1	353204
A_55_P2053564	Ms4a15	membrane-spanning 4-domains, subfamily A, member 15	545279		A_51_P392033	Crebrf	CREB3 regulatory factor	77128
A_55_P2021266	Hpse	heparanase	15442		A_55_P2048775	Zfp454	zinc finger protein 454	237758
A_51_P515120	Hs3st3a1	heparan sulfate (glucosamine) 3-O-sulfotransferase 3A1	15478		A_51_P431025	Ubash3a	ubiquitin associated and SH3 domain containing, A	328795
A_66_P122053	Kcnq5	potassium voltage-gated channel, subfamily Q, member 5	226922		A_66_P136509	Zfp72	zinc finger protein 72	238722
A_55_P2719304	Pms2	postmeiotic segregation increased 2 (S. cerevisiae)	18861		A_55_P2713930	Zfp111	zinc finger protein 111	56707
A_66_P118245	Trim30d	tripartite motif-containing 30D	209387		A_55_P1991560	Lilra5	leukocyte immunoglobulin-like receptor, subfamily A (with TM domain), member 5	232801
A_55_P2230924	C030017B01Rik	RIKEN cDNA C030017B01 gene	77524		A_55_P2587686	Lrrc9	leucine rich repeat containing 9	78257
A_55_P2715511	Garnl3	GTPase activating RANGAP domain-like 3	99326		A_55_P2099770	4933400A11Rik	capping protein (actin filament) muscle Z-line, alpha 1 pseudogene	66747
A_55_P2185068	Gm3002	alpha-takusan pseudogene	100040852		A_51_P516637	Bmp5	bone morphogenetic protein 5	12160
A_66_P111954	Trmt61b	tRNA methyltransferase 61B	68789		A_51_P111335	Akr1c19	aldo-keto reductase family 1, member C19	432720
A_55_P2031471	Rufy4	RUN and FYVE domain containing 4	435626		A_52_P515769	Pcdh12	protocadherin 12	53601
A_55_P2740829	Rnf213	ring finger protein 213	672511		A_55_P1984830	Fgl1	fibrinogen-like protein 1	234199
A_55_P2714592	Pofut1	protein O-fucosyltransferase 1	140484		A_55_P2741664	Psd	pleckstrin and Sec7 domain containing	73728
A_55_P2732493	Net1	neuroepithelial cell transforming gene 1	56349		A_55_P2727838	Zfp85os	zinc finger protein 85, opposite strand	68271
A_55_P2224431	6330412A17Rik	RIKEN cDNA 6330412A17 gene	74005		A_55_P2039530	Gm10724	predicted gene 10724	100038688
A_55_P2718072	Tmem143	transmembrane protein 143	70209		A_55_P2068708	Gm6280	predicted gene 6280	622052
A_51_P108108	Lrrc25	leucine rich repeat containing 25	211228		A_55_P2744543	Hfm1	HFM1, ATP-dependent DNA helicase homolog (S. cerevisiae)	330149
A_51_P165451	Pbld2	phenazine biosynthesis-like protein domain containing 2	67307		A_55_P2173897	Pla2g2d	phospholipase A2, group IID	18782
A_55_P2508143	5031426D15Rik	RIKEN cDNA 5031426D15 gene	68144		A_51_P267923	Wdr63	WD repeat domain 63	242253
A_66_P128383	Fxyd6	FXYD domain-containing ion transport regulator 6	59095		A_55_P2720158	Arx	aristaless related homeobox	11878
A_51_P267904	Arhgap42	Rho GTPase activating protein 42	71544		A_55_P2324639	C030014I23Rik	RIKEN cDNA C030014I23 gene	77381
A_55_P2091551	Arhgap9	Rho GTPase activating protein 9	216445		A_55_P2172515	1700061I17Rik	RIKEN cDNA 1700061I17 gene	433646
A_55_P2727137	1700038P13Rik	RIKEN cDNA 1700038P13 gene	73265		A_51_P196774	Prr16	proline rich 16	71373
A_66_P110875	B930082K07Rik	RIKEN cDNA B930082K07 gene	320947		A_55_P2721558	Stx18	syntaxin 18	71116
A_52_P42194	Svil	supervillin	225115		A_55_P2140764	Ssu72	Ssu72 RNA polymerase II CTD phosphatase homolog (yeast)	68991
A_66_P116441	Ms4a6d	membrane-spanning 4-domains, subfamily A, member 6D	68774		A_55_P2394495	1700023A20Rik	RIKEN cDNA 1700023A20 gene	69374
A_55_P2034385	Zfp69	zinc finger protein 69	381549		A_55_P2106700	Vmn2r59	vomeronasal 2, receptor 59	628444
A_55_P2114557	Gm3924	predicted gene 3924	100042603		A_55_P2114873	Tceal3	transcription elongation factor A (SII)-like 3	594844
A_55_P2174982	Cngb1	cyclic nucleotide gated channel beta 1	333329		A_55_P2156937	Sytl3	synaptotagmin-like 3	83672
A_51_P357606	Phyhd1	phytanoyl-CoA dioxygenase domain containing 1	227696		A_51_P449638	Pldi	polymorphic derived intron containing	73616
A_55_P2738554	Sync	syncoilin	68828		A_55_P2752512	Gm30104	predicted gene, 30104	102631883
A_51_P304170	Rtp4	receptor transporter protein 4	67775		A_55_P1987805	Rps6ka5	ribosomal protein S6 kinase, polypeptide 5	73086
A_52_P470506	Cntnap5c	contactin associated protein-like 5C	620292		A_52_P120655	Igfl3	IGF-like family member 3	232925
A_52_P40504	LOC102640779	uncharacterized LOC102640779	102640779		A_52_P706656	4930539C22Rik	RIKEN cDNA 4930539C22 gene	75208
A_55_P2489994	Sh3rf2	SH3 domain containing ring finger 2	269016		A_51_P487073	Wfdc12	WAP four-disulfide core domain 12	192200
A_55_P2030116	Gm7697	predicted gene 7697	665578		A_55_P2169829	3632451O06Rik	RIKEN cDNA 3632451O06 gene	67419
A_55_P2727394	Myo1e	myosin IE	71602		A_55_P2138591	Cyb5rl	cytochrome b5 reductase-like	230582
A_55_P2507981	AA413626	ribosomal protein L17 pseudogene	100359413		A_51_P342877	Scn1b	sodium channel, voltage-gated, type I, beta	20266
A_55_P2359436	A930026B05Rik	RIKEN cDNA A930026B05 gene	77956		A_55_P2303972	D830044D21Rik	RIKEN cDNA D830044D21 gene	320621
A_55_P2047723	Trav12-1	T cell receptor alpha variable 12-1	630086		A_66_P137782	Rem1	rad and gem related GTP binding protein 1	19700
A_66_P118537	Pamr1	peptidase domain containing associated with muscle regeneration 1	210622		A_51_P316951	Wipf3	WAS/WASL interacting protein family, member 3	330319
A_55_P2175955	Ano9	anoctamin 9	71345		A_55_P2928576	Pkp4	plakophilin 4	227937
A_52_P121720	Ttc16	tetratricopeptide repeat domain 16	338348		A_55_P2059730	Dppa2	developmental pluripotency associated 2	73703
A_51_P121891	Rac2	RAS-related C3 botulinum substrate 2	19354		A_51_P140742	Islr	immunoglobulin superfamily containing leucine-rich repeat	26968
A_55_P1993851	Gm3264	predicted gene 3264	100041306		A_55_P1992356	Gm5622	predicted gene 5622	434459
A_55_P1961370	Gm12472	predicted gene 12472	100038450		A_66_P115902	Hist1h2ai	histone cluster 1, H2ai	319191
A_55_P2065294	Scn3a	sodium channel, voltage-gated, type III, alpha	20269		A_51_P140207	1700029H14Rik	RIKEN cDNA 1700029H14 gene	66501
A_65_P06678	Msmo1	methylsterol monoxygenase 1	66234		A_55_P2500178	Clic1	chloride intracellular channel 1	114584
A_51_P432288	Rnf183	ring finger protein 183	76072		A_55_P2630002	Espn	espin	56226
A_51_P265806	Clca3a2	chloride channel calcium activated 3A2	80797		A_55_P2351215	3300002P13Rik	RIKEN cDNA 3300002P13 gene	70230
A_66_P127346	Tulp1	tubby like protein 1	22157		A_51_P317141	Col2a1	collagen, type II, alpha 1	12824
A_55_P2560854	Gm31322	predicted gene, 31322	102633512		A_55_P2078660	Pramel7	preferentially expressed antigen in melanoma like 7	347712
A_55_P2178603	Calhm1	calcium homeostasis modulator 1	546729		A_52_P410685	Krt7	keratin 7	110310
A_55_P1955183	Crxos	cone-rod homeobox, opposite strand	546024		A_55_P2562410	Gm36802	predicted gene, 36802	102640826
A_65_P04635	Ypel1	yippee-like 1 (Drosophila)	106369		A_51_P263419	Zfp30	zinc finger protein 30	22693
A_55_P2067757	Psg27	pregnancy-specific glycoprotein 27	545925		A_55_P2714259	Ly6g6d	lymphocyte antigen 6 complex, locus G6D	114654
A_51_P110301	C3	complement component 3	12266		A_55_P2101577	Zhx3	zinc fingers and homeoboxes 3	320799
A_55_P2078040	Cacna1b	calcium channel, voltage-dependent, N type, alpha 1B subunit	12287		A_55_P2492569	Gm4846	predicted gene 4846	226601
A_55_P2246865	Trav14d-3-dv8	T cell receptor alpha variable 14D-3-DV8	634322		A_55_P2742435	Ccnf	cyclin F	12449
A_55_P1962404	Ugt1a6b	UDP glucuronosyltransferase 1 family, polypeptide A6B	394435		A_55_P1974632	BC037156	cDNA sequence BC037156	494497
A_52_P652289	Snrpa1	small nuclear ribonucleoprotein polypeptide A'	68981		A_51_P394814	Svep1	sushi, von Willebrand factor type A, EGF and pentraxin domain containing 1	64817
A_52_P99810	Cx3cr1	chemokine (C-X3-C motif) receptor 1	13051		A_65_P13591	Ephb2	Eph receptor B2	13844
A_51_P465350	Ly86	lymphocyte antigen 86	17084		A_66_P121010	A730085E03Rik	RIKEN cDNA A730085E03 gene	100504650
A_52_P620240	Gm41810	predicted gene, 41810	105246536		A_55_P2717384	Ccbe1	collagen and calcium binding EGF domains 1	320924
A_51_P346668	Irf5	interferon regulatory factor 5	27056		A_66_P131120	Gm12290	predicted gene 12290	102632078
A_55_P2905311	Fam129a	family with sequence similarity 129, member A	63913		A_55_P2049196	Ifna16	interferon alpha 16	230398
A_51_P474752	Ucn2	urocortin 2	171530		A_55_P2719534	Ftsj1	FtsJ homolog 1 (E. coli)	54632
A_55_P2173626	Samd3	sterile alpha motif domain containing 3	268288		A_55_P2743355	Sprr2h	small proline-rich protein 2H	20762
A_55_P2715575	Mid2	midline 2	23947		A_55_P2494128	Zfp568	zinc finger protein 568	243905
A_51_P118300	Sncg	synuclein, gamma	20618		A_52_P181925	Htr2b	5-hydroxytryptamine (serotonin) receptor 2B	15559
A_55_P2091596	4933407I18Rik	RIKEN cDNA 4933407I18 gene	71121		A_55_P2073208	Cenpp	centromere protein P	66336
A_66_P108793	Gm7628	predicted gene 7628	665413		A_52_P453411	2310031A07Rik	RIKEN cDNA 2310031A07 gene	69621
A_66_P108818	4930550C14Rik	RIKEN cDNA 4930550C14 gene	75311		A_55_P2752612	D630033A02Rik	RIKEN cDNA D630033A02 gene	402753
A_66_P129671	Gm10305	predicted gene 10305	100038722		A_51_P419226	S100a14	S100 calcium binding protein A14	66166
A_66_P105270	Hao1	hydroxyacid oxidase 1, liver	15112		A_55_P2005859	Fn3k	fructosamine 3 kinase	63828
A_55_P2571444	Gm31752	predicted gene, 31752	102634084		A_65_P13459	Cd300lb	CD300 antigen like family member B	217304
A_55_P2534433	LOC102641428	uncharacterized LOC102641428	102641428		A_55_P2338776	A930027P06Rik	RIKEN cDNA A930027P06 gene	399619
A_55_P2041868	Ptafr	platelet-activating factor receptor	19204		A_51_P342773	Vipr2	vasoactive intestinal peptide receptor 2	22355
A_51_P206165	9130230L23Rik	RIKEN cDNA 9130230L23 gene	231253		A_52_P457339	Gm1965	predicted gene 1965	434065
A_52_P355709	Gm7361	predicted gene 7361	664837		A_55_P2036290	Gm10432	predicted gene 10432	100038713
A_66_P116275	Gm2629	aldehyde dehydrogenase 9, subfamily A1 pseudogene	100040151		A_55_P2091916	Gm8005	predicted gene 8005	666253
A_66_P128164	Gm1647	predicted gene 1647	381452		A_55_P2033250	Fdft1	farnesyl diphosphate farnesyl transferase 1	14137
A_55_P2746444	Runx1	runt related transcription factor 1	12394		A_55_P1972663	Smok3b	sperm motility kinase 3B	622474
A_55_P2807326	Xpo7	exportin 7	65246		A_66_P112521	Pdilt	protein disulfide isomerase-like, testis expressed	71830
A_52_P448398	Tbc1d23	TBC1 domain family, member 23	67581		A_55_P2508198	A930004D18Rik	RIKEN cDNA A930004D18 gene	77940
A_66_P124688	BC049352	cDNA sequence BC049352	408059		A_66_P104365	Ccdc167	coiled-coil domain containing 167	68597
A_51_P264984	Lman1	lectin, mannose-binding, 1	70361		A_55_P2907840	Nrep	neuronal regeneration related protein	27528
A_55_P2715939	Grin3a	glutamate receptor ionotropic, NMDA3A	242443		A_66_P130193	LOC102642252	uncharacterized LOC102642252	102642252
A_55_P2143000	Gm9465	predicted gene 9465	669675		A_66_P102206	Ano3	anoctamin 3	228432
A_55_P2736605	Mctp1	multiple C2 domains, transmembrane 1	78771		A_52_P113295	Tenm1	teneurin transmembrane protein 1	23963
A_55_P2027624	Skint10	selection and upkeep of intraepithelial T cells 10	230613		A_55_P2492863	Ntng2	netrin G2	171171
A_55_P2733432	Lrriq3	leucine-rich repeats and IQ motif containing 3	74435		A_66_P107956	Rhbdd1	rhomboid domain containing 1	76867
A_55_P2483154	Rpgr	retinitis pigmentosa GTPase regulator	19893		A_51_P289249	Mpzl3	myelin protein zero-like 3	319742
A_55_P2714149	Zfp60	zinc finger protein 60	22718		A_55_P2049122	Tm6sf2	transmembrane 6 superfamily member 2	107770
A_55_P1972605	Adora3	adenosine A3 receptor	11542		A_66_P119518	Tuba8	tubulin, alpha 8	53857
A_52_P432647	Icosl	icos ligand	50723		A_51_P331910	4933433C11Rik	RIKEN cDNA 4933433C11 gene	74472
A_52_P634250	Lgals4	lectin, galactose binding, soluble 4	16855		A_55_P2725712	Zfp853	zinc finger protein 853	330230
A_51_P199199	Pik3ap1	phosphoinositide-3-kinase adaptor protein 1	83490		A_55_P2228122	Nudt7	nudix (nucleoside diphosphate linked moiety X)-type motif 7	67528
A_55_P2717752	Pcmt1	protein-L-isoaspartate (D-aspartate) O-methyltransferase 1	18537		A_55_P2148888	Gm4489	predicted gene 4489	100043513
A_55_P1985400	Kcnk15	potassium channel, subfamily K, member 15	241769		A_52_P480088	Col27a1	collagen, type XXVII, alpha 1	373864
A_51_P132013	Cysltr2	cysteinyl leukotriene receptor 2	70086		A_55_P2626901	Zranb3	zinc finger, RAN-binding domain containing 3	226409
A_52_P203316	Kcnf1	potassium voltage-gated channel, subfamily F, member 1	382571		A_55_P2904111	Lcat	lecithin cholesterol acyltransferase	16816
A_52_P1031	AU022840	expressed sequence AU022840	99219		A_55_P1969977	Myo15	myosin XV	17910
A_51_P477682	Prss12	protease, serine 12 neurotrypsin (motopsin)	19142		A_66_P123843	Arhgef16	Rho guanine nucleotide exchange factor (GEF) 16	230972
A_55_P2715011	Herc1	hect (homologous to the E6-AP (UBE3A) carboxyl terminus) domain and RCC1 (CHC1)-like domain (RLD) 1	235439		A_51_P286995	3110001I22Rik	RIKEN cDNA 3110001I22 gene	66598
A_55_P2725877	LOC102641570	uncharacterized LOC102641570	102641570		A_66_P130060	Rad23b	RAD23b homolog (S. cerevisiae)	19359
A_55_P2715192	Atp13a4	ATPase type 13A4	224079		A_55_P2124385	Ak4	adenylate kinase 4	11639
A_52_P637210	AU018823	expressed sequence AU018823	106982		A_55_P2032543	Cblc	Casitas B-lineage lymphoma c	80794
A_55_P2717574	Nhsl1	NHS-like 1	215819		A_52_P646858	Car12	carbonic anyhydrase 12	76459
A_55_P2211937	E130101M22	uncharacterized protein E130101M22	327984		A_66_P121344	Kctd11	potassium channel tetramerisation domain containing 11	216858
A_55_P1996683	Itih1	inter-alpha trypsin inhibitor, heavy chain 1	16424		A_55_P2150540	Lalba	lactalbumin, alpha	16770
A_55_P2724299	Lrrd1	leucine rich repeats and death domain containing 1	242838		A_55_P2908509	Sod2	superoxide dismutase 2, mitochondrial	20656
A_52_P602098	Otud7b	OTU domain containing 7B	229603		A_52_P118706	9630013D21Rik	RIKEN cDNA 9630013D21 gene	319743
A_55_P2069774	Iba57	IBA57, iron-sulfur cluster assembly homolog (S. cerevisiae)	216792		A_55_P2029995	Syndig1	synapse differentiation inducing 1	433485
A_51_P315890	Kcnk6	potassium inwardly-rectifying channel, subfamily K, member 6	52150		A_55_P2539708	Gm31429	predicted gene, 31429	102633657
A_55_P1962851	Gpr179	G protein-coupled receptor 179	217143		A_66_P104945	Krt24	keratin 24	75706
A_55_P2131964	Pdia2	protein disulfide isomerase associated 2	69191		A_55_P2745000	4930444F02Rik	RIKEN cDNA 4930444F02 gene	73968
A_55_P2736290	Gm11754	predicted gene 11754	105243636		A_55_P2614014	Tmem62	transmembrane protein 62	96957
A_55_P2741392	Mc2r	melanocortin 2 receptor	17200		A_55_P2019422	Htr1f	5-hydroxytryptamine (serotonin) receptor 1F	15557
A_55_P2804650	Il1r2	interleukin 1 receptor, type II	16178		A_55_P2032079	Dbp	D site albumin promoter binding protein	13170
A_55_P2066453	Gm10115	predicted gene 10115	791270		A_51_P328631	Sis	sucrase isomaltase (alpha-glucosidase)	69983
A_55_P2603993	Eps15	epidermal growth factor receptor pathway substrate 15	13858		A_51_P423356	Katnal2	katanin p60 subunit A-like 2	71206
A_55_P2719184	Cdh10	cadherin 10	320873		A_51_P252859	Cyr61	cysteine rich protein 61	16007
A_55_P1959784	Mef2b	myocyte enhancer factor 2B	17259		A_55_P2723664	Gm5886	predicted gene 5886	545886
A_52_P564908	Rps9	ribosomal protein S9	76846		A_52_P612368	Htr1a	5-hydroxytryptamine (serotonin) receptor 1A	15550
A_55_P2534814	Gm38631	predicted gene, 38631	102642773		A_55_P1952027	Olfr317	olfactory receptor 317	257931
A_51_P428529	Oas1c	2'-5' oligoadenylate synthetase 1C	114643		A_55_P2713465	Begain	brain-enriched guanylate kinase-associated	380785
A_51_P447614	Plekhh2	pleckstrin homology domain containing, family H (with MyTH4 domain) member 2	213556		A_55_P2646144	Slc15a2	solute carrier family 15 (H+/peptide transporter), member 2	57738
A_51_P100327	Tap1	transporter 1, ATP-binding cassette, sub-family B (MDR/TAP)	21354		A_55_P1980411	Zkscan1	zinc finger with KRAB and SCAN domains 1	74570
A_52_P448729	A330040F15Rik	RIKEN cDNA A330040F15 gene	74333		A_52_P521882	Hddc3	HD domain containing 3	68695
A_55_P2743797	Pik3c2b	phosphoinositide-3-kinase, class 2, beta polypeptide	240752		A_66_P137409	Gpd1	glycerol-3-phosphate dehydrogenase 1 (soluble)	14555
A_51_P217498	Slc2a4	solute carrier family 2 (facilitated glucose transporter), member 4	20528		A_55_P2050652	Ikbkg	inhibitor of kappaB kinase gamma	16151
A_55_P2929593	Lamb3	laminin, beta 3	16780		A_66_P108725	Acss2	acyl-CoA synthetase short-chain family member 2	60525
A_55_P2892045	Gm26564	predicted gene, 26564	102633007		A_51_P112817	Cyp27a1	cytochrome P450, family 27, subfamily a, polypeptide 1	104086
A_52_P569276	Masp2	mannan-binding lectin serine peptidase 2	17175		A_51_P489268	Ncapg	non-SMC condensin I complex, subunit G	54392
A_55_P2066440	Myh3	myosin, heavy polypeptide 3, skeletal muscle, embryonic	17883		A_51_P212741	Scn2b	sodium channel, voltage-gated, type II, beta	72821
A_55_P2720555	Carf	calcium response factor	241066		A_55_P2510453	Gm15179	predicted gene 15179	100503248
A_66_P119970	Fbxo38	F-box protein 38	107035		A_55_P1962621	Chil5	chitinase-like 5	229687
A_52_P139438	Fam150b	family with sequence similarity 150, member B	100294583		A_55_P2073915	Nos1	nitric oxide synthase 1, neuronal	18125
A_55_P2733412	Hdac9	histone deacetylase 9	79221		A_52_P640323	Olfr68	olfactory receptor 68	18369
A_55_P2714449	Lrfn5	leucine rich repeat and fibronectin type III domain containing 5	238205		A_55_P2579430	Gm34745	predicted gene, 34745	102638102
A_51_P355122	Tnni2	troponin I, skeletal, fast 2	21953		A_51_P358894	Ttc9b	tetratricopeptide repeat domain 9B	73032
A_55_P2621196	Cap1	CAP, adenylate cyclase-associated protein 1 (yeast)	12331		A_51_P377596	Ccdc94	coiled-coil domain containing 94	72886
A_51_P423578	Slfn2	schlafen 2	20556		A_55_P2845093	Fnd3c2	fibronectin type III domain containing 3C2	331491
A_55_P2065199	Pgr15l	G protein-coupled receptor 15-like	245526		A_52_P661	Plxna4	plexin A4	243743
A_51_P493816	Rab44	RAB44, member RAS oncogene family	442827		A_55_P2107987	Slc22a13b-ps	solute carrier family 22 (organic cation transporter), member 13b, pseudogene	109280
A_52_P266712	Efcab14	EF-hand calcium binding domain 14	230648		A_55_P2199917	AU043392	expressed sequence AU043392	100329
A_55_P2717459	Col3a1	collagen, type III, alpha 1	12825		A_66_P116508	Gm13848	predicted gene 13848	434003
A_55_P2371281	9030601B04Rik	RIKEN cDNA 9030601B04 gene	71511		A_52_P84037	Socs2	suppressor of cytokine signaling 2	216233
A_55_P2799571	Gm14321	predicted gene 14321	100048985		A_55_P2803886	9530014B07Rik	RIKEN cDNA 9530014B07 gene	77398
A_55_P2716576	Nr1h2	nuclear receptor subfamily 1, group H, member 2	22260		A_55_P2021784	Slc9b1	solute carrier family 9, subfamily B (NHA1, cation proton antiporter 1), member 1	74446
A_55_P2911825	Aldh18a1	aldehyde dehydrogenase 18 family, member A1	56454		A_55_P1968916	Cbln1	cerebellin 1 precursor protein	12404
A_52_P686785	Lyve1	lymphatic vessel endothelial hyaluronan receptor 1	114332		A_52_P259214	Cdc42	cell division cycle 42	12540
A_52_P58283	Kcna5	potassium voltage-gated channel, shaker-related subfamily, member 5	16493		A_55_P2720128	Clmp	CXADR-like membrane protein	71566
A_55_P1983418	Amy1	amylase 1, salivary	11722		A_55_P1995512	Tmem139	transmembrane protein 139	109218
A_65_P12955	Sec16a	SEC16 homolog A (S. cerevisiae)	227648		A_51_P227275	Csn3	casein kappa	12994
A_66_P115865	Gm15319	predicted gene 15319	100040599		A_51_P126005	Dgat2l6	diacylglycerol O-acyltransferase 2-like 6	668257
A_55_P2139402	Amy2a5	amylase 2a5	109959		A_52_P655206	LOC102631757	uncharacterized LOC102631757	102631757
A_66_P133450	Dnajb9	DnaJ (Hsp40) homolog, subfamily B, member 9	27362		A_66_P128011	D830036C21Rik	RIKEN cDNA D830036C21 gene	330479
A_52_P107434	Sel1l	sel-1 suppressor of lin-12-like (C. elegans)	20338		A_55_P2539139	Gm35236	predicted gene, 35236	102638746
A_51_P477121	Pmaip1	phorbol-12-myristate-13-acetate-induced protein 1	58801		A_55_P2700647	Gm9899	predicted gene 9899	100502829
A_55_P2061084	Wfikkn2	WAP, follistatin/kazal, immunoglobulin, kunitz and netrin domain containing 2	278507		A_55_P2909355	Btg2	B cell translocation gene 2, anti-proliferative	12227
A_55_P2745286	Mybpc1	myosin binding protein C, slow-type	109272		A_55_P2087399	Tex22	testis expressed gene 22	75671
A_55_P2721990	Cry2	cryptochrome 2 (photolyase-like)	12953		A_55_P2070451	Gm40331	predicted gene, 40331	105244779
A_51_P405476	Fcer1g	Fc receptor, IgE, high affinity I, gamma polypeptide	14127		A_51_P126365	Gzmn	granzyme N	245839
A_51_P501873	Krt26	keratin 26	320864		A_55_P2017140	Vmn2r88	vomeronasal 2, receptor 88	669149
A_55_P2717483	Arid2	AT rich interactive domain 2 (ARID, RFX-like)	77044		A_55_P2502301	Mrps33	mitochondrial ribosomal protein S33	14548
A_55_P2210011	Mroh1	maestro heat-like repeat family member 1	223658		A_55_P2626866	Ccne2	cyclin E2	12448
A_55_P2508688	A230077H06Rik	RIKEN cDNA A230077H06 gene	320210		A_55_P2739227	Peak1	pseudopodium-enriched atypical kinase 1	244895
A_55_P2727004	Plac8l1	PLAC8-like 1	69401		A_55_P2042331	Gzmk	granzyme K	14945
A_55_P2142064	Synj2	synaptojanin 2	20975		A_51_P314669	Pnliprp2	pancreatic lipase-related protein 2	18947
A_55_P2723654	Lgals6	lectin, galactose binding, soluble 6	16857		A_55_P2750463	Cox7b2	cytochrome c oxidase subunit VIIb2	78174
A_55_P1977203	Gm29142	predicted gene 29142	102635515		A_66_P124573	LOC102635521	uncharacterized LOC102635521	102635521
A_52_P1035451	4930518J21Rik	RIKEN cDNA 4930518J21 gene	75123		A_55_P2756209	Olfr809	olfactory receptor 809	258321
A_65_P15451	Cuedc1	CUE domain containing 1	103841		A_66_P121130	Ebp	phenylalkylamine Ca2+ antagonist (emopamil) binding protein	13595
A_55_P2742655	LOC105244102	uncharacterized LOC105244102	105244102		A_55_P2048009	Olfr1173	olfactory receptor 1173	404329
A_66_P134506	Gm12680	predicted gene 12680	329876		A_66_P135862	Cdh24	cadherin-like 24	239096
A_52_P134195	Ceacam10	carcinoembryonic antigen-related cell adhesion molecule 10	26366		A_55_P2798734	Abhd13	abhydrolase domain containing 13	68904
A_55_P2109003	Gm4117	predicted gene 4117	100042940		A_55_P2170349	Klra22	killer cell lectin-like receptor subfamily A, member 22	93969
A_55_P2800998	Gm31445	predicted gene, 31445	102633679		A_51_P320125	Wasf3	WAS protein family, member 3	245880
A_52_P27635	Rccd1	RCC1 domain containing 1	269955		A_55_P1999648	Plin2	perilipin 2	11520
A_55_P2236382	D8Ertd158e	DNA segment, Chr 8, ERATO Doi 158, expressed	52186		A_55_P2073965	BC049715	cDNA sequence BC049715	320135
A_51_P413866	Cfb	complement factor B	14962		A_55_P2139107	Rab6a	RAB6A, member RAS oncogene family	19346
A_55_P2157620	Gm10734	predicted gene 10734	670198		A_66_P107111	Efcab6	EF-hand calcium binding domain 6	77627
A_55_P2030667	Eda	ectodysplasin-A	13607		A_52_P113279	Hecw1	HECT, C2 and WW domain containing E3 ubiquitin protein ligase 1	94253
A_52_P534609	Kcnq1ot1	KCNQ1 overlapping transcript 1	63830		A_55_P2540964	Gm35344	predicted gene, 35344	102638892
A_52_P460734	Crhbp	corticotropin releasing hormone binding protein	12919		A_55_P2737792	Lrrc41	leucine rich repeat containing 41	230654
A_52_P17536	Sf1	splicing factor 1	22668		A_51_P286431	LOC105243826	uncharacterized LOC105243826	105243826
A_55_P2039586	Adrbk2	adrenergic receptor kinase, beta 2	320129		A_51_P358112	Fads1	fatty acid desaturase 1	76267
A_66_P115795	Gm24175	predicted gene, 24175	105242769		A_51_P151732	Pkp1	plakophilin 1	18772
A_51_P348922	Olfr1	olfactory receptor 1	258923		A_66_P105896	Galnt13	UDP-N-acetyl-alpha-D-galactosamine:polypeptide N-acetylgalactosaminyltransferase 13	271786
A_55_P2139318	Cdhr3	cadherin-related family member 3	68764		A_55_P2843917	Gm30313	predicted gene, 30313	102632167
A_52_P303803	Dopey1	dopey family member 1	320615		A_55_P2509824	Gm12718	predicted gene 12718	622167
A_52_P85372	Chrm1	cholinergic receptor, muscarinic 1, CNS	12669		A_55_P1987269	Olfr1257	olfactory receptor 1257	258984
A_66_P101942	Gm9706	predicted gene 9706	677168		A_55_P2425432	1700017I07Rik	RIKEN cDNA 1700017I07 gene	75506
A_55_P1965200	Fbxl5	F-box and leucine-rich repeat protein 5	242960		A_52_P265084	Adarb2	adenosine deaminase, RNA-specific, B2	94191
A_55_P2738142	Sdad1	SDA1 domain containing 1	231452		A_66_P119232	Olfr910	olfactory receptor 910	258807
A_66_P125627	Slc34a2	solute carrier family 34 (sodium phosphate), member 2	20531		A_66_P133937	Slc14a2	solute carrier family 14 (urea transporter), member 2	27411
A_52_P372936	Cpvl	carboxypeptidase, vitellogenic-like	71287		A_51_P294778	Zfp954	zinc finger protein 954	232853
A_51_P337125	Inpp5d	inositol polyphosphate-5-phosphatase D	16331		A_55_P2639328	3110043O21Rik	RIKEN cDNA 3110043O21 gene	73205
A_55_P2735950	Calml4	calmodulin-like 4	75600		A_66_P138345	Myh7b	myosin, heavy chain 7B, cardiac muscle, beta	668940
A_55_P2646528	Ptprg	protein tyrosine phosphatase, receptor type, G	19270		A_55_P1988453	Gnl2	guanine nucleotide binding protein-like 2 (nucleolar)	230737
A_51_P299858	1700125H20Rik	RIKEN cDNA 1700125H20 gene	73634		A_55_P1981604	Olfr670	olfactory receptor 670	384703
A_66_P137696	Kifc1	kinesin family member C1	100502766		A_55_P2113091	Usp17lb	ubiquitin specific peptidase 17-like B	381944
A_52_P378911	A130082J08Rik	RIKEN cDNA A130082J08 gene	320015		A_52_P1172563	Gm9944	predicted gene 9944	791356
A_55_P2856008	Map6	microtubule-associated protein 6	17760		A_52_P35064	Tm7sf2	transmembrane 7 superfamily member 2	73166
A_55_P2719799	Eng	endoglin	13805		A_52_P418013	Fmn1	formin 1	14260
A_66_P112465	Gm13598	predicted gene 13598	102639548		A_55_P2239758	4931430N09Rik	RIKEN cDNA 4931430N09 gene	74363
A_65_P09473	Neat1	nuclear paraspeckle assembly transcript 1 (non-protein coding)	66961		A_55_P2052481	Olfr1130	olfactory receptor 1130	258835
A_51_P293812	Ccdc88c	coiled-coil domain containing 88C	68339		A_55_P2065661	Zfp109	zinc finger protein 109	56869
A_55_P2731956	Hbegf	heparin-binding EGF-like growth factor	15200		A_55_P2035326	D5Ertd605e	DNA segment, Chr 5, ERATO Doi 605, expressed	100039805
A_55_P2729873	Dph6	diphthamine biosynthesis 6	66632		A_66_P137968	Gm5524	predicted gene 5524	433281
A_55_P1998115	Klkb1	kallikrein B, plasma 1	16621		A_66_P114262	Paupar	Pax6 upstream antisense RNA	103164605
A_51_P260265	Hoxd4	homeobox D4	15436		A_51_P251821	Sh2b3	SH2B adaptor protein 3	16923
A_55_P2169669	Csf1	colony stimulating factor 1 (macrophage)	12977		A_55_P2558298	Gm36583	predicted gene, 36583	102640546
A_65_P14218	Gm31863	predicted gene, 31863	102634230		A_51_P138199	Tmem29	transmembrane protein 29	382245
A_55_P2049262	Gm3373	predicted gene 3373	100036568		A_55_P1982400	Scara5	scavenger receptor class A, member 5 (putative)	71145
A_55_P2892313	Piga	phosphatidylinositol glycan anchor biosynthesis, class A	18700		A_51_P115374	Pot1b	protection of telomeres 1B	72836
A_55_P2124582	Xlr4a	X-linked lymphocyte-regulated 4A	434794		A_55_P2100025	Zscan22	zinc finger and SCAN domain containing 22	232878
A_52_P661587	Ccdc141	coiled-coil domain containing 141	545428		A_55_P1990400	Htr4	5 hydroxytryptamine (serotonin) receptor 4	15562
A_52_P249733	Tcap	titin-cap	21393		A_55_P2269988	5930438M14Rik	RIKEN cDNA 5930438M14 gene	328324
A_55_P2029101	Lcorl	ligand dependent nuclear receptor corepressor-like	209707		A_51_P391432	Ifi27l2b	interferon, alpha-inducible protein 27 like 2B	217845
A_51_P145380	Zar1	zygote arrest 1	317755		A_55_P2073602	Gm10650	predicted gene 10650	100038383
A_51_P356045	Baiap3	BAI1-associated protein 3	545192		A_55_P1980066	Gm10334	predicted gene 10334	100040233
A_55_P2842910	Upf3b	UPF3 regulator of nonsense transcripts homolog B (yeast)	68134		A_55_P2080658	Gli1	GLI-Kruppel family member GLI1	14632
A_55_P2095251	Ell3	elongation factor RNA polymerase II-like 3	269344		A_55_P2906235	Padi2	peptidyl arginine deiminase, type II	18600
A_55_P2730028	Arhgap4	Rho GTPase activating protein 4	171207		A_55_P1989633	Olfr70	olfactory receptor 70	56014
A_52_P52910	Fam151a	family with sequence simliarity 151, member A	230579		A_51_P464394	Klb	klotho beta	83379
A_52_P87713	Timp1	tissue inhibitor of metalloproteinase 1	21857		A_52_P364645	Gabra3	gamma-aminobutyric acid (GABA) A receptor, subunit alpha 3	14396
A_55_P2093373	Ghsr	growth hormone secretagogue receptor	208188		A_55_P2057070	Magix	MAGI family member, X-linked	54634
A_55_P2717982	Slc13a1	solute carrier family 13 (sodium/sulfate symporters), member 1	55961		A_55_P2061428	Fads6	fatty acid desaturase domain family, member 6	328035
A_52_P97229	Trpm3	transient receptor potential cation channel, subfamily M, member 3	226025		A_52_P434820	Gnpda2	glucosamine-6-phosphate deaminase 2	67980
A_55_P2186460	Emx2os	Emx2 opposite strand/antisense transcript (non-protein coding)	329078		A_55_P2562899	Gm34345	predicted gene, 34345	102637569
A_55_P1961938	Otop3	otopetrin 3	69602		A_51_P385718	Cd177	CD177 antigen	68891
A_55_P2484215	Asmt	acetylserotonin O-methyltransferase	107626		A_55_P2726999	Ankrd36	ankyrin repeat domain 36	76389
A_55_P2729968	Gpr31b	G protein-coupled receptor 31, D17Leh66b region	436440		A_52_P265937	Tagln3	transgelin 3	56370
A_52_P189772	Gbp6	guanylate binding protein 6	100702		A_52_P1044503	Gtdc1	glycosyltransferase-like domain containing 1	227835
A_66_P121896	4930474N09Rik	RIKEN cDNA 4930474N09 gene	67639		A_66_P116202	Zfp791	zinc finger protein 791	244556
A_51_P394889	4930573O21Rik	RIKEN cDNA 4930573O21 gene	114670		A_55_P2047962	Gjc2	gap junction protein, gamma 2	118454
A_55_P2741935	Scn8a	sodium channel, voltage-gated, type VIII, alpha	20273		A_51_P518621	Hist1h3a	histone cluster 1, H3a	360198
A_52_P64514	Herc6	hect domain and RLD 6	67138		A_66_P102085	Vmn2r78	vomeronasal 2, receptor 78	637896
A_55_P2735620	LOC105242515	uncharacterized LOC105242515	105242515		A_55_P2175486	Gm10375	predicted gene 10375	100042342
A_52_P398941	Pde4d	phosphodiesterase 4D, cAMP specific	238871		A_51_P253803	Mki67	antigen identified by monoclonal antibody Ki 67	17345
A_55_P2939224	Gm4876	predicted gene 4876	232599		A_51_P257175	Krt76	keratin 76	77055
A_55_P2094054	Gm15800	predicted gene 15800	269700		A_55_P2154132	Tuba1b	tubulin, alpha 1B	22143
A_55_P2729398	Fads2	fatty acid desaturase 2	56473		A_66_P108910	Xpnpep2	X-prolyl aminopeptidase (aminopeptidase P) 2, membrane-bound	170745
A_52_P317416	Pxn	paxillin	19303		A_66_P135106	Slco3a1	solute carrier organic anion transporter family, member 3a1	108116
A_55_P2714434	Hist2h2ac	histone cluster 2, H2ac	319176		A_55_P1954226	Olfr1018	olfactory receptor 1018	258579
A_51_P379618	Aadat	aminoadipate aminotransferase	23923		A_51_P409010	Comp	cartilage oligomeric matrix protein	12845
A_52_P408230	Kcnh7	potassium voltage-gated channel, subfamily H (eag-related), member 7	170738		A_55_P2181429	Gm5782	predicted gene 5782	544767
A_52_P645862	Agtr1a	angiotensin II receptor, type 1a	11607		A_66_P108052	Aifm3	apoptosis-inducing factor, mitochondrion-associated 3	72168
A_52_P878314	Gm30827	predicted gene, 30827	102632865		A_51_P234373	Trpc7	transient receptor potential cation channel, subfamily C, member 7	26946
A_55_P2728981	A930001M01Rik	RIKEN cDNA A930001M01 gene	77941		A_51_P133137	Kif20a	kinesin family member 20A	19348
A_52_P51854	Tmem194b	transmembrane protein 194B	227094		A_66_P108686	LOC105244659	uncharacterized LOC105244659	105244659
A_55_P2054004	2610042L04Rik	RIKEN cDNA 2610042L04 gene	554327		A_55_P2093754	Eif2s3x	eukaryotic translation initiation factor 2, subunit 3, structural gene X-linked	26905
A_52_P67212	2900052N01Rik	RIKEN cDNA 2900052N01 gene	73040		A_52_P345989	Map4	microtubule-associated protein 4	17758
A_52_P18746	Ikzf3	IKAROS family zinc finger 3	22780		A_55_P2593184	Asrgl1	asparaginase like 1	66514
A_66_P109906	Catsper4	cation channel, sperm associated 4	329954		A_66_P133951	1700006H21Rik	RIKEN cDNA 1700006H21 gene	72257
A_52_P73498	Wdr61	WD repeat domain 61	66317		A_51_P424561	Zfp93	zinc finger protein 93	22755
A_66_P114211	LOC102632821	60S acidic ribosomal protein P1-like	102632821		A_51_P175945	Tmem74	transmembrane protein 74	239408
A_55_P2722318	Cwc22	CWC22 spliceosome-associated protein homolog (S. cerevisiae)	80744		A_52_P236200	1700034G24Rik	RIKEN cDNA 1700034G24 gene	67325
A_51_P360435	Kcnk7	potassium channel, subfamily K, member 7	16530		A_55_P2096470	Tmem240	transmembrane protein 240	381582
A_55_P1974243	Dbh	dopamine beta hydroxylase	13166		A_51_P178114	Ephx3	epoxide hydrolase 3	71932
A_55_P2088615	Fbln5	fibulin 5	23876		A_66_P136176	Olfr64	olfactory receptor 64	18366
A_55_P2035757	Gm8884	predicted gene 8884	667933		A_65_P18313	Zfp719	zinc finger protein 719	210105
A_65_P20404	Zc3h7a	zinc finger CCCH type containing 7 A	106205		A_51_P279955	E330017A01Rik	RIKEN cDNA E330017A01 gene	224247
A_66_P111367	Tlr5	toll-like receptor 5	53791		A_51_P184728	Cnksr3	Cnksr family member 3	215748
A_55_P1992495	Gpc4	glypican 4	14735		A_52_P674803	Pnpla6	patatin-like phospholipase domain containing 6	50767
A_55_P2019690	Slc43a1	solute carrier family 43, member 1	72401		A_52_P548459	Cntn5	contactin 5	244682
A_55_P2921623	Gm10406	predicted gene 10406	100038847		A_55_P2732683	Gabra4	gamma-aminobutyric acid (GABA) A receptor, subunit alpha 4	14397
A_51_P148280	Acoxl	acyl-Coenzyme A oxidase-like	74121		A_51_P490840	Trim31	tripartite motif-containing 31	224762
A_55_P2041728	Gm590	predicted gene 590	235634		A_66_P108673	Banf2os	barrier to autointegration factor 2, opposite strand	102637038
A_51_P258806	Klrg2	killer cell lectin-like receptor subfamily G, member 2	74253		A_55_P2720472	Tbc1d13	TBC1 domain family, member 13	70296
A_52_P139788	Adamtsl1	ADAMTS-like 1	77739		A_55_P2722644	Tuba1c	tubulin, alpha 1C	22146
A_52_P273891	Fmo2	flavin containing monooxygenase 2	55990		A_52_P629709	Olfr1314	olfactory receptor 1314	258442
A_51_P519251	Nupr1	nuclear protein transcription regulator 1	56312		A_52_P6828	Xk	Kell blood group precursor (McLeod phenotype) homolog	22439
A_55_P2714577	Zfp945	zinc finger protein 945	240041		A_52_P97572	Aplnr	apelin receptor	23796
A_51_P264695	Crym	crystallin, mu	12971		A_52_P572368	Ctcflos	CCCTC-binding factor (zinc finger protein)-like, opposite strand	74161
A_51_P361443	Cep128	centrosomal protein 128	75216		A_51_P266883	Mup4	major urinary protein 4	17843
A_51_P249215	Ptger2	prostaglandin E receptor 2 (subtype EP2)	19217		A_55_P2030996	9830107B12Rik	RIKEN cDNA 9830107B12 gene	328829
A_52_P207303	Bmp3	bone morphogenetic protein 3	110075		A_66_P106501	Crp	C-reactive protein, pentraxin-related	12944
A_52_P660892	Eif3a	eukaryotic translation initiation factor 3, subunit A	13669		A_55_P2286951	4930473O22Rik	RIKEN cDNA 4930473O22 gene	75025
A_52_P376768	Fgf2	fibroblast growth factor 2	14173		A_52_P328867	Prkcb	protein kinase C, beta	18751
A_55_P1964648	Btla	B and T lymphocyte associated	208154		A_55_P2485559	Galnt18	UDP-N-acetyl-alpha-D-galactosamine:polypeptide N-acetylgalactosaminyltransferase 18	233733
A_66_P113137	Gm3907	predicted gene 3907	100042571		A_52_P373504	Clasp2	CLIP associating protein 2	76499
A_51_P313581	Fabp2	fatty acid binding protein 2, intestinal	14079		A_55_P1955123	Gm5475	predicted gene 5475	432982
A_52_P428784	Capzb	capping protein (actin filament) muscle Z-line, beta	12345		A_55_P2737209	Gm16226	predicted gene 16226	102638080
A_55_P2646269	Stxbp5	syntaxin binding protein 5 (tomosyn)	78808		A_55_P2086358	Gm12542	predicted gene 12542	100038512
A_55_P2740898	Gas5	growth arrest specific 5	14455		A_52_P319495	Boc	biregional cell adhesion molecule-related/down-regulated by oncogenes (Cdon) binding protein	117606
A_66_P102500	Meis2	Meis homeobox 2	17536		A_55_P1953986	Nme9	NME/NM23 family member 9	623534
A_55_P2014034	Gm7285	predicted gene 7285	640050		A_55_P2155146	Klrc3	killer cell lectin-like receptor subfamily C, member 3	58179
A_52_P27810	Klhl7	kelch-like 7	52323		A_55_P2157370	Gm5741	predicted gene 5741	100503710
A_55_P2740153	Dkk3	dickkopf homolog 3 (Xenopus laevis)	50781		A_51_P140498	4933413L06Rik	RIKEN cDNA 4933413L06 gene	71100
A_55_P2727903	4930568A12Rik	RIKEN cDNA 4930568A12 gene	75883		A_51_P185781	Gm8179	predicted gene 8179	666589
A_55_P2618283	Tmod4	tropomodulin 4	50874		A_55_P1987379	Olfr110	olfactory receptor 110	258325
A_55_P2727459	Dqx1	DEAQ RNA-dependent ATPase	93838		A_52_P153019	Ptgfr	prostaglandin F receptor	19220
A_55_P2044653	Cyp2b10	cytochrome P450, family 2, subfamily b, polypeptide 10	13088		A_55_P2145034	Swt1	SWT1 RNA endoribonuclease homolog (S. cerevisiae)	66875
A_55_P2492268	C9	complement component 9	12279		A_52_P290088	Stbd1	starch binding domain 1	52331
A_52_P557212	Adamts10	a disintegrin-like and metallopeptidase (reprolysin type) with thrombospondin type 1 motif, 10	224697		A_52_P319438	Ankrd37	ankyrin repeat domain 37	654824
A_55_P2146389	Ginm1	glycoprotein integral membrane 1	215751		A_66_P128110	Olfr65	olfactory receptor 65	18365
A_52_P488572	Elmo1	engulfment and cell motility 1	140580		A_66_P113363	5730420D15Rik	RIKEN cDNA 5730420D15 gene	70523
A_52_P246233	Catsper3	cation channel, sperm associated 3	76856		A_55_P2257341	2410004I01Rik	RIKEN cDNA 2410004I01 gene	69739
A_55_P1989539	Cklf	chemokine-like factor	75458		A_51_P446012	Phf13	PHD finger protein 13	230936
A_66_P117484	Gm14317	predicted gene 14317	670507		A_66_P113370	4930528D03Rik	RIKEN cDNA 4930528D03 gene	75223
A_52_P633550	Ghr	growth hormone receptor	14600		A_51_P130556	Tmco5b	transmembrane and coiled-coil domains 5B	75275
A_55_P2728588	Fam114a1	family with sequence similarity 114, member A1	68303		A_55_P1993180	Speer4c	spermatogenesis associated glutamate (E)-rich protein 4c	100502967
A_51_P251008	Epg5	ectopic P-granules autophagy protein 5 homolog (C. elegans)	100502841		A_55_P2070494	Vmn2r60	vomeronasal 2, receptor 60	637898
A_55_P2159575	Reep6	receptor accessory protein 6	70335		A_52_P91720	Slitrk4	SLIT and NTRK-like family, member 4	245446
A_52_P166888	Ccdc64	coiled-coil domain containing 64	75665		A_55_P2143251	Rims3	regulating synaptic membrane exocytosis 3	242662
A_55_P2717852	Asl	argininosuccinate lyase	109900		A_51_P511608	Mtag2	metastasis associated gene 2	50994
A_55_P2166488	Cd44	CD44 antigen	12505		A_66_P135719	Gm34086	predicted gene, 34086	102637216
A_55_P2726955	Tra2a	transformer 2 alpha homolog (Drosophila)	101214		A_55_P2001558	Zfp128	zinc finger protein 128	243833
A_65_P13144	Frmd4b	FERM domain containing 4B	232288		A_55_P2027112	Rgs3	regulator of G-protein signaling 3	50780
A_55_P2734577	Itga1	integrin alpha 1	109700		A_55_P2931486	Gid4	GID complex subunit 4, VID24 homolog (S. cerevisiae)	66771
A_52_P378975	Slc1a3	solute carrier family 1 (glial high affinity glutamate transporter), member 3	20512		A_55_P1988424	Tpi1	triosephosphate isomerase 1	21991
A_51_P349213	Fcrl1	Fc receptor-like 1	229499		A_55_P2149942	Ninj2	ninjurin 2	29862
A_52_P647069	Ankrd52	ankyrin repeat domain 52	237615		A_55_P2766711	Gm38719	predicted gene, 38719	105242517
A_52_P51743	Trmt44	tRNA methyltransferase 44	78890		A_55_P2804578	Krt6a	keratin 6A	16687
A_55_P2730696	Epm2a	epilepsy, progressive myoclonic epilepsy, type 2 gene alpha	13853		A_51_P224023	Fam49b	family with sequence similarity 49, member B	223601
A_55_P2104425	Inadl	InaD-like (Drosophila)	12695		A_51_P377699	E230024E03Rik	RIKEN cDNA E230024E03 gene	319933
A_55_P2800036	Gm31319	predicted gene, 31319	102633509		A_52_P48218	Tdrd1	tudor domain containing 1	83561
A_66_P138192	Gm26761	predicted gene, 26761	102633882		A_55_P1953147	Gm9567	predicted gene 9567	672553
A_55_P2739232	Specc1l	sperm antigen with calponin homology and coiled-coil domains 1-like	74392		A_55_P1955120	Fam69c	family with sequence similarity 69, member C	240479
A_51_P319022	Cxcr3	chemokine (C-X-C motif) receptor 3	12766		A_51_P423709	Fam84a	family with sequence similarity 84, member A	105005
A_55_P2263098	A130078K24Rik	RIKEN cDNA A130078K24 gene	399616		A_55_P2106800	Bglap	bone gamma carboxyglutamate protein	12096
A_55_P2731606	Slc13a5	solute carrier family 13 (sodium-dependent citrate transporter), member 5	237831		A_55_P2115836	Acnat1	acyl-coenzyme A amino acid N-acyltransferase 1	230161
A_51_P494597	Themis2	thymocyte selection associated family member 2	230787		A_52_P488666	Susd2	sushi domain containing 2	71733
A_55_P2732663	Gtf2ird1	general transcription factor II I repeat domain-containing 1	57080		A_66_P115657	1700007P06Rik	RIKEN cDNA 1700007P06 gene	69308
A_51_P104710	Sspo	SCO-spondin	243369		A_51_P514224	Pax4	paired box 4	18506
A_55_P2131190	Echdc3	enoyl Coenzyme A hydratase domain containing 3	67856		A_55_P2538549	Gm30797	predicted gene, 30797	102632823
A_51_P492897	4933430I17Rik	RIKEN cDNA 4933430I17 gene	214106		A_55_P2402258	4930432J09Rik	RIKEN cDNA 4930432J09 gene	73877
A_51_P110081	Dmrta2	doublesex and mab-3 related transcription factor like family A2	242620		A_55_P2877258	Gabarapl2	gamma-aminobutyric acid (GABA) A receptor-associated protein-like 2	93739
A_55_P2061640	Nlgn1	neuroligin 1	192167		A_55_P2140963	Emx1	empty spiracles homeobox 1	13796
A_51_P205779	Cd5l	CD5 antigen-like	11801		A_66_P126613	6030442E23Rik	RIKEN cDNA 6030442E23 gene	77880
A_66_P129775	Podnl1	podocan-like 1	244550		A_66_P137343	Enpp6	ectonucleotide pyrophosphatase/phosphodiesterase 6	320981
A_52_P313217	Adgrd1	adhesion G protein-coupled receptor D1	243277		A_51_P417788	Prop1	paired like homeodomain factor 1	19127
A_51_P341543	Defb7	defensin beta 7	246080		A_55_P2010161	Fastkd5	FAST kinase domains 5	380601
A_55_P2387014	2900024J01Rik	RIKEN cDNA 2900024J01 gene	72850		A_55_P2935012	Gabrg1	gamma-aminobutyric acid (GABA) A receptor, subunit gamma 1	14405
A_65_P12137	Fbxl20	F-box and leucine-rich repeat protein 20	72194		A_55_P2233818	AI662168	expressed sequence AI662168	102573
A_55_P2627695	Slc25a36	solute carrier family 25, member 36	192287		A_66_P110283	Ska3	spindle and kinetochore associated complex subunit 3	219114
A_51_P217440	Mrpl52	mitochondrial ribosomal protein L52	68836		A_55_P2041803	Gm10002	predicted gene 10002	791405
A_51_P376127	Aire	autoimmune regulator (autoimmune polyendocrinopathy candidiasis ectodermal dystrophy)	11634		A_55_P2363587	9530004P13Rik	RIKEN cDNA 9530004P13 gene	77363
A_55_P2942806	Gm31001	predicted gene, 31001	102633091		A_66_P117730	Hapln1	hyaluronan and proteoglycan link protein 1	12950
A_55_P2147703	Vmn2r56	vomeronasal 2, receptor 56	629079		A_66_P139029	Efcab9	EF-hand calcium binding domain 9	69306
A_55_P2601194	Ubr4	ubiquitin protein ligase E3 component n-recognin 4	69116		A_51_P503303	C1galt1c1	C1GALT1-specific chaperone 1	59048
A_55_P2143341	Gja10	gap junction protein, alpha 10	14610		A_52_P484838	Rfxank	regulatory factor X-associated ankyrin-containing protein	19727
A_55_P2717329	Grb10	growth factor receptor bound protein 10	14783		A_55_P2508923	Gm2721	predicted gene 2721	100040339
A_55_P1956737	Hsf2bp	heat shock transcription factor 2 binding protein	74377		A_55_P2727169	1700063H06Rik	RIKEN cDNA 1700063H06 gene	73364
A_55_P2717673	Atf6	activating transcription factor 6	226641		A_52_P37112	Tmc3	transmembrane channel-like gene family 3	233424
A_55_P2713473	Parvb	parvin, beta	170736		A_55_P2738442	Slc12a7	solute carrier family 12, member 7	20499
A_52_P27602	Kif23	kinesin family member 23	71819		A_51_P283004	Tinag	tubulointerstitial nephritis antigen	26944
A_55_P2154639	Gm11159	predicted gene 11159	100169875		A_55_P2904595	Ldhc	lactate dehydrogenase C	16833
A_55_P2715136	Myrf	myelin regulatory factor	225908		A_55_P2833266	Gm34483	predicted gene, 34483	102637752
A_55_P2367141	4933425D22Rik	RIKEN cDNA 4933425D22 gene	66759		A_55_P1957792	Olfr702	olfactory receptor 702	258590
A_52_P142143	Jph2	junctophilin 2	59091		A_55_P2796460	Haus3	HAUS augmin-like complex, subunit 3	231123
A_65_P20616	Fam65b	family with sequence similarity 65, member B	193385		A_52_P381553	Btbd17	BTB (POZ) domain containing 17	72014
A_66_P120419	Klrk1	killer cell lectin-like receptor subfamily K, member 1	27007		A_55_P1956497	Serpinf2	serine (or cysteine) peptidase inhibitor, clade F, member 2	18816
A_66_P124625	4930405J17Rik	RIKEN cDNA 4930405J17 gene	73811		A_55_P2133220	Arhgef39	Rho guanine nucleotide exchange factor (GEF) 39	230098
A_55_P2374748	F730016J06Rik	RIKEN cDNA F730016J06 gene	100504177		A_52_P636742	Rnf122	ring finger protein 122	68867
A_51_P353494	Fetub	fetuin beta	59083		A_51_P402443	Olfr836	olfactory receptor 836	258557
A_55_P2713710	Arhgap32	Rho GTPase activating protein 32	330914		A_52_P670735	1700030J22Rik	RIKEN cDNA 1700030J22 gene	69528
A_51_P145132	Mcpt4	mast cell protease 4	17227		A_55_P2208579	Onecut2	one cut domain, family member 2	225631
A_55_P2620126	Slbp	stem-loop binding protein	20492		A_55_P2510103	A830019L24Rik	RIKEN cDNA A830019L24 gene	320072
A_65_P19092	Pex2	peroxisomal biogenesis factor 2	19302		A_52_P333825	Tas2r118	taste receptor, type 2, member 118	387347
A_55_P2140863	Vmn1r124	vomeronasal 1 receptor 124	670764		A_55_P2071117	Olfr1032	olfactory receptor 1032	258572
A_55_P2907723	Gm34463	predicted gene, 34463	102637725		A_66_P128210	1600019K03Rik	RIKEN cDNA 1600019K03 gene	69768
A_52_P499523	Scfd1	Sec1 family domain containing 1	76983		A_55_P2008403	Coq9	coenzyme Q9 homolog (yeast)	67914
A_55_P2488369	A630001G21Rik	RIKEN cDNA A630001G21 gene	319997		A_52_P518997	Epha2	Eph receptor A2	13836
A_51_P173402	Ibtk	inhibitor of Bruton agammaglobulinemia tyrosine kinase	108837		A_55_P2813458	Zfp84	zinc finger protein 84	74352
A_52_P555603	Apbb2	amyloid beta (A4) precursor protein-binding, family B, member 2	11787		A_52_P203404	Ttc24	tetratricopeptide repeat domain 24	214191
A_55_P2185821	Cyp3a13	cytochrome P450, family 3, subfamily a, polypeptide 13	13113		A_52_P652671	Hps1	Hermansky-Pudlak syndrome 1 homolog (human)	192236
A_52_P214772	Ankrd45	ankyrin repeat domain 45	73844		A_55_P1993285	Olfr173	olfactory receptor 173	259002
A_52_P159050	Cds2	CDP-diacylglycerol synthase (phosphatidate cytidylyltransferase) 2	110911		A_55_P2283764	Gm10732	predicted gene 10732	100038690
A_52_P550173	Slamf1	signaling lymphocytic activation molecule family member 1	27218		A_66_P139264	1700081B01Rik	RIKEN cDNA 1700081B01 gene	73500
A_55_P2148961	F830208F22Rik	RIKEN cDNA F830208F22 gene	619308		A_55_P2739514	Shisa4	shisa family member 4	77552
A_55_P2735905	A430072P03Rik	RIKEN cDNA A430072P03 gene	414110		A_51_P228354	Trp53inp2	transformation related protein 53 inducible nuclear protein 2	68728
A_51_P248666	Cd274	CD274 antigen	60533		A_51_P345159	Ube2t	ubiquitin-conjugating enzyme E2T (putative)	67196
A_55_P2063977	Clec18a	C-type lectin domain family 18, member A	353287		A_66_P114872	Ccdc178	coiled coil domain containing 178	70950
A_52_P587928	Zeb2	zinc finger E-box binding homeobox 2	24136		A_66_P116252	Dusp16	dual specificity phosphatase 16	70686
A_55_P2168168	Tex11	testis expressed gene 11	83558		A_55_P2632207	Manba	mannosidase, beta A, lysosomal	110173
A_51_P471312	Kcnb2	potassium voltage gated channel, Shab-related subfamily, member 2	98741		A_66_P108556	Cyp4x1os	cytochrome P450, family 4, subfamily x, polypeptide 1, opposite strand	105244662
A_55_P2122856	Pcbp3	poly(rC) binding protein 3	59093		A_51_P448091	Zfp78	zinc finger protein 78	330463
A_66_P134297	Olfr978	olfactory receptor 978	259109		A_52_P220370	Ankle1	ankyrin repeat and LEM domain containing 1	234396
A_55_P2435563	Etl4	enhancer trap locus 4	208618		A_55_P2032094	Zfp715	zinc finger protein 715	69930
A_55_P2868879	Sfxn5	sideroflexin 5	94282		A_55_P1964598	Hsd17b7	hydroxysteroid (17-beta) dehydrogenase 7	15490
A_55_P2745677	Gt(ROSA)26Sor	gene trap ROSA 26, Philippe Soriano	14910		A_52_P245577	Sncb	synuclein, beta	104069
A_66_P135790	Gm26871	predicted gene, 26871	102634933		A_55_P1974005	Tnfrsf23	tumor necrosis factor receptor superfamily, member 23	79201
A_51_P215559	BC021614	cDNA sequence BC021614	225884		A_66_P118472	LOC105246506	uncharacterized LOC105246506	105246506
A_55_P2223592	A730062M13Rik	RIKEN cDNA A730062M13 gene	403346		A_55_P2061796	1700122H20Rik	RIKEN cDNA 1700122H20 gene	73617
A_55_P2734187	Cdh6	cadherin 6	12563		A_51_P114049	Tmem109	transmembrane protein 109	68539
A_55_P2117425	Syt5	synaptotagmin V	53420		A_52_P314940	Zfp251	zinc finger protein 251	71591
A_52_P90363	Ifi27l2a	interferon, alpha-inducible protein 27 like 2A	76933		A_55_P1984413	Gm9948	predicted gene 9948	791293
A_55_P2387790	4933412L11Rik	RIKEN cDNA 4933412L11 gene	74078		A_66_P130549	Gm14264	predicted gene 14264	102638330
A_55_P2717548	Prickle3	prickle homolog 3 (Drosophila)	54630		A_55_P2160910	Faim2	Fas apoptotic inhibitory molecule 2	72393
A_52_P275324	Rbm39	RNA binding motif protein 39	170791		A_55_P1965649	AA792892	expressed sequence AA792892	100554
A_51_P225903	Sprr4	small proline-rich protein 4	229562		A_55_P2129402	Gm9736	predicted gene 9736	77763
A_55_P2384636	4930518C09Rik	RIKEN cDNA 4930518C09 gene	75080		A_55_P2572077	Gm13790	predicted gene 13790	102638159
A_55_P2370773	C030009J22Rik	RIKEN cDNA C030009J22 gene	320436		A_66_P112714	Kcnh4	potassium voltage-gated channel, subfamily H (eag-related), member 4	380728
A_55_P2925549	Mbtps2	membrane-bound transcription factor peptidase, site 2	270669		A_55_P2022885	Zfp866	zinc finger protein 866	330788
A_51_P172853	Cd14	CD14 antigen	12475		A_55_P2016924	Ppfia4	protein tyrosine phosphatase, receptor type, f polypeptide (PTPRF), interacting protein (liprin), alpha 4	68507
A_52_P594410	Msc	musculin	17681		A_55_P1953336	Wfdc3	WAP four-disulfide core domain 3	71856
A_52_P646832	Samsn1	SAM domain, SH3 domain and nuclear localization signals, 1	67742		A_55_P2126572	Tmem25	transmembrane protein 25	71687
A_51_P464710	Adap2	ArfGAP with dual PH domains 2	216991		A_52_P56549	1700010H22Rik	RIKEN cDNA 1700010H22 gene	75500
A_65_P09470	Spata1	spermatogenesis associated 1	70951		A_55_P2160820	Foxd4	forkhead box D4	14237
A_55_P2103837	Gbp4	guanylate binding protein 4	17472		A_52_P424359	Bmx	BMX non-receptor tyrosine kinase	12169
A_55_P2510247	Gm15880	predicted gene 15880	100504375		A_55_P2389533	AA517446	expressed sequence AA517446	102853
A_55_P2614499	Hddc2	HD domain containing 2	69692		A_55_P1989130	Vmn1r77	vomeronasal 1 receptor 77	628946
A_66_P132709	4931440J10Rik	RIKEN cDNA 4931440J10 gene	71000		A_55_P2117830	5830415F09Rik	RIKEN cDNA 5830415F09 gene	74753
A_51_P146149	Napsa	napsin A aspartic peptidase	16541		A_55_P2569057	Gm34048	predicted gene, 34048	102637165
A_51_P193189	Slc26a8	solute carrier family 26, member 8	224661		A_52_P653932	Thap2	THAP domain containing, apoptosis associated protein 2	66816
A_55_P2716526	Mpdz	multiple PDZ domain protein	17475		A_55_P2749548	Cyp2c37	cytochrome P450, family 2. subfamily c, polypeptide 37	13096
A_55_P2718678	Prrg1	proline rich Gla (G-carboxyglutamic acid) 1	546336		A_55_P2740774	Pter	phosphotriesterase related	19212
A_55_P2719905	Caprin2	caprin family member 2	232560		A_51_P309968	Dchs2	dachsous 2 (Drosophila)	229459
A_51_P256827	S100a8	S100 calcium binding protein A8 (calgranulin A)	20201		A_55_P2022890	Slc12a8	solute carrier family 12 (potassium/chloride transporters), member 8	171286
A_55_P2714587	Orc4	origin recognition complex, subunit 4	26428		A_51_P248008	Olfr1109	olfactory receptor 1109	258762
A_52_P253015	Erap1	endoplasmic reticulum aminopeptidase 1	80898		A_55_P2714204	Gtpbp10	GTP-binding protein 10 (putative)	207704
A_51_P375862	Srpk3	serine/arginine-rich protein specific kinase 3	56504		A_52_P679935	Fmo6	flavin containing monooxygenase 6	226565
A_66_P133222	Asns	asparagine synthetase	27053		A_55_P1966204	Cxcl12	chemokine (C-X-C motif) ligand 12	20315
A_65_P17218	Mndal	myeloid nuclear differentiation antigen like	100040462		A_55_P2269814	4933411E08Rik	RIKEN cDNA 4933411E08 gene	71067
A_55_P2929727	Nudt8	nudix (nucleoside diphosphate linked moiety X)-type motif 8	66387		A_66_P133746	Tspy-ps	testis specific protein-Y encoded, pseudogene	22109
A_52_P561073	Tox	thymocyte selection-associated high mobility group box	252838		A_55_P2207922	Snhg14	small nucleolar RNA host gene 14	52480
A_55_P2144140	Gm10386	predicted gene 10386	100038598		A_55_P1961175	Olfr575	olfactory receptor 575	259118
A_55_P2562119	Gm33373	predicted gene, 33373	102636256		A_55_P2278604	A330009N23Rik	RIKEN cDNA A330009N23 gene	380977
A_55_P2144736	Prelp	proline arginine-rich end leucine-rich repeat	116847		A_55_P2099650	Slc24a3	solute carrier family 24 (sodium/potassium/calcium exchanger), member 3	94249
A_66_P118534	Glis3	GLIS family zinc finger 3	226075		A_55_P1965030	Slc5a12	solute carrier family 5 (sodium/glucose cotransporter), member 12	241612
A_55_P2720765	Copb2	coatomer protein complex, subunit beta 2 (beta prime)	50797		A_55_P2141311	AU022252	expressed sequence AU022252	230696
A_51_P130079	Lrmp	lymphoid-restricted membrane protein	16970		A_52_P392229	Gm17634	predicted gene, 17634	100504568
A_52_P683432	Esyt2	extended synaptotagmin-like protein 2	52635		A_55_P2284497	Smim18	small integral membrane protein 18	72632
A_52_P149545	Tacr1	tachykinin receptor 1	21336		A_55_P2883530	Zic4	zinc finger protein of the cerebellum 4	22774
A_51_P208922	Stc2	stanniocalcin 2	20856		A_55_P2728857	4930455G09Rik	RIKEN cDNA 4930455G09 gene	78917
A_66_P139254	Gm30539	predicted gene, 30539	102632477		A_66_P103951	Sptbn5	spectrin beta, non-erythrocytic 5	640524
A_66_P130647	Onecut1	one cut domain, family member 1	15379		A_52_P456653	Phf3	PHD finger protein 3	213109
A_52_P83733	Tmem260	transmembrane protein 260	218989		A_51_P114693	Parm1	prostate androgen-regulated mucin-like protein 1	231440
A_52_P257058	Akr1b10	aldo-keto reductase family 1, member B10 (aldose reductase)	67861		A_55_P1975877	Bcl2l15	BCLl2-like 15	229672
A_52_P533930	Angptl2	angiopoietin-like 2	26360		A_55_P2794467	Higd1b	HIG1 domain family, member 1B	75689
A_55_P2053491	Pdia6	protein disulfide isomerase associated 6	71853		A_55_P2547681	B020031H02Rik	RIKEN cDNA B020031H02 gene	434278
A_52_P346914	Tmem131	transmembrane protein 131	56030		A_66_P134108	C79562	expressed sequence C79562	97158
A_55_P2730123	Them4	thioesterase superfamily member 4	75778		A_51_P140690	Stmn3	stathmin-like 3	20262
A_55_P2496804	Kdm4a	lysine (K)-specific demethylase 4A	230674		A_66_P103753	Gm12592	predicted gene 12592	791413
A_55_P1967153	Ston1	stonin 1	77057		A_55_P2498424	Tomm40l	translocase of outer mitochondrial membrane 40 homolog-like (yeast)	641376
A_65_P06150	Mipep	mitochondrial intermediate peptidase	70478		A_66_P122845	Gm13125	predicted gene 13125	627009
A_55_P2737917	Serinc5	serine incorporator 5	218442		A_55_P1970304	Olfr1061	olfactory receptor 1061	259022
A_55_P2053127	Foxg1	forkhead box G1	15228		A_55_P2735400	G630018N14Rik	RIKEN cDNA G630018N14 gene	414126
A_52_P395381	Zfp282	zinc finger protein 282	101095		A_55_P2750140	Osr2	odd-skipped related 2	107587
A_55_P2720482	Lsg1	large subunit GTPase 1 homolog (S. cerevisiae)	224092		A_51_P486068	Zfp280b	zinc finger protein 280B	64453
A_55_P2763402	Nkx1-2	NK1 transcription factor related, locus 2 (Drosophila)	20231		A_55_P2724104	Rabgap1l	RAB GTPase activating protein 1-like	29809
A_55_P2041432	Il1rap	interleukin 1 receptor accessory protein	16180		A_55_P2743050	Huwe1	HECT, UBA and WWE domain containing 1	59026
A_65_P08727	Adamts18	a disintegrin-like and metallopeptidase (reprolysin type) with thrombospondin type 1 motif, 18	208936		A_55_P2925325	Fez1	fasciculation and elongation protein zeta 1 (zygin I)	235180
A_52_P625321	Cabp4	calcium binding protein 4	73660		A_55_P2846241	BC027231	cDNA sequence BC027231	212547
A_55_P2550183	Gm31872	predicted gene, 31872	102634240		A_55_P2562593	Gm33437	predicted gene, 33437	102636344
A_55_P2739891	Abhd4	abhydrolase domain containing 4	105501		A_55_P2184339	Mdga1	MAM domain containing glycosylphosphatidylinositol anchor 1	74762
A_51_P511820	Gm3696	predicted gene 3696	100042149		A_55_P2093439	Mex3d	mex3 homolog D (C. elegans)	237400
A_52_P136592	Zfp775	zinc finger protein 775	243372		A_55_P2714194	Brinp1	bone morphogenic protein/retinoic acid inducible neural specific 1	56710
A_52_P445346	Dapk1	death associated protein kinase 1	69635		A_55_P2008434	5830416I19Rik	RIKEN cDNA 5830416I19 gene	74757
A_55_P2731221	Pbx1	pre B cell leukemia homeobox 1	18514		A_66_P108193	4930540M03Rik	RIKEN cDNA 4930540M03 gene	78025
A_55_P1998339	Ccser1	coiled-coil serine rich 1	232035		A_66_P136069	Cyp26c1	cytochrome P450, family 26, subfamily c, polypeptide 1	546726
A_52_P228899	Scn3b	sodium channel, voltage-gated, type III, beta	235281		A_51_P244194	Cadm3	cell adhesion molecule 3	94332
A_51_P212440	Eri3	exoribonuclease 3	140546		A_55_P1976689	Snrnp35	small nuclear ribonucleoprotein 35 (U11/U12)	76167
A_55_P2129261	Arhgap36	Rho GTPase activating protein 36	75404		A_66_P121434	Gm1113	predicted gene 1113	382069
A_66_P131931	Aurkc	aurora kinase C	20871		A_51_P159711	Car7	carbonic anhydrase 7	12354
A_55_P2272979	Tdrd5	tudor domain containing 5	214575		A_66_P124568	Capn13	calpain 13	381122
A_65_P10330	Marveld1	MARVEL (membrane-associating) domain containing 1	277010		A_51_P167527	Lum	lumican	17022
A_55_P2717882	Gle1	GLE1 RNA export mediator (yeast)	74412		A_51_P349803	Med11	mediator complex subunit 11	66172
A_55_P2024993	Hoxb4	homeobox B4	15412		A_51_P303620	Whrn	whirlin	73750
A_55_P2076219	Prokr2	prokineticin receptor 2	246313		A_51_P117618	Ethe1	ethylmalonic encephalopathy 1	66071
A_51_P496741	Nphs1	nephrosis 1, nephrin	54631		A_51_P312780	Prl2c3	prolactin family 2, subfamily c, member 3	18812
A_52_P137331	Slc35d1	solute carrier family 35 (UDP-glucuronic acid/UDP-N-acetylgalactosamine dual transporter), member D1	242585		A_55_P2079732	Myo1h	myosin 1H	231646
A_52_P92061	Slc38a11	solute carrier family 38, member 11	320106		A_55_P2507883	Snora73a	small nucleolar RNA, H/ACA box 73a	100306944
A_55_P1970763	Pilrb2	paired immunoglobin-like type 2 receptor beta 2	545812		A_52_P268865	Wdr19	WD repeat domain 19	213081
A_51_P242595	Myo1c	myosin IC	17913		A_66_P139546	Igfbp6	insulin-like growth factor binding protein 6	16012
A_55_P2062364	Plxdc1	plexin domain containing 1	72324		A_55_P2824024	Rspry1	ring finger and SPRY domain containing 1	67610
A_51_P333750	Ulk4	unc-51-like kinase 4	209012		A_51_P355301	Cyp3a11	cytochrome P450, family 3, subfamily a, polypeptide 11	13112
A_55_P2174490	Cd37	CD37 antigen	12493		A_55_P2927261	Pla2g6	phospholipase A2, group VI	53357
A_52_P143056	Kremen1	kringle containing transmembrane protein 1	84035		A_51_P243454	4931431F19Rik	RIKEN cDNA 4931431F19 gene	70980
A_55_P2929896	Pilrb1	paired immunoglobin-like type 2 receptor beta 1	170741		A_55_P1968890	Klrb1	killer cell lectin-like receptor subfamily B member 1	100043861
A_51_P143893	Steap4	STEAP family member 4	117167		A_55_P2935016	Gm17344	predicted gene, 17344	100551508
A_55_P2499018	Zak	sterile alpha motif and leucine zipper containing kinase AZK	65964		A_66_P128922	Usmg5	upregulated during skeletal muscle growth 5	66477
A_55_P2713485	Slc35f4	solute carrier family 35, member F4	75288		A_55_P2731616	Tbc1d7	TBC1 domain family, member 7	67046
A_55_P2142103	Gm33441	predicted gene, 33441	102636348		A_52_P685511	4833405L11Rik	RIKEN cDNA 4833405L11 gene	76862
A_52_P157316	Trim34a	tripartite motif-containing 34A	94094		A_52_P598530	1700025F24Rik	RIKEN cDNA 1700025F24 gene	67081
A_51_P202101	1700104B16Rik	RIKEN cDNA 1700104B16 gene	100504592		A_55_P2065567	Chac2	ChaC, cation transport regulator 2	68044
A_51_P157185	Gjd4	gap junction protein, delta 4	225152		A_55_P1987725	Gria4	glutamate receptor, ionotropic, AMPA4 (alpha 4)	14802
A_66_P113847	Elmod2	ELMO/CED-12 domain containing 2	244548		A_55_P2796375	Mycn	v-myc myelocytomatosis viral related oncogene, neuroblastoma derived (avian)	18109
A_51_P176583	1700109H08Rik	RIKEN cDNA 1700109H08 gene	77036		A_55_P2031889	Gm17026	predicted gene 17026	101056136
A_55_P2713505	Med27	mediator complex subunit 27	68975		A_52_P633489	C1qtnf4	C1q and tumor necrosis factor related protein 4	67445
A_52_P110070	5730416F02Rik	capping protein (actin filament), gelsolin-like pseudogene	70550		A_55_P2717638	Btbd3	BTB (POZ) domain containing 3	228662
A_52_P200458	Fut4	fucosyltransferase 4	14345		A_51_P208862	Wdr92	WD repeat domain 92	103784
A_55_P2729588	Uhrf1bp1l	UHRF1 (ICBP90) binding protein 1-like	75089		A_55_P2735410	Lmo7	LIM domain only 7	380928
A_52_P139953	Osbpl9	oxysterol binding protein-like 9	100273		A_55_P2487509	Cyp2c55	cytochrome P450, family 2, subfamily c, polypeptide 55	72082
A_51_P193146	Ms4a6c	membrane-spanning 4-domains, subfamily A, member 6C	73656		A_66_P130887	Pcdh18	protocadherin 18	73173
A_55_P2194054	C030014A21Rik	RIKEN cDNA C030014A21 gene	77528		A_51_P340653	Slc16a4	solute carrier family 16 (monocarboxylic acid transporters), member 4	229699
A_55_P2739032	F13a1	coagulation factor XIII, A1 subunit	74145		A_55_P2012624	Olfr1333	olfactory receptor 1333	258265
A_55_P2732211	Nek5	NIMA (never in mitosis gene a)-related expressed kinase 5	330721		A_66_P116451	2210039B01Rik	RIKEN cDNA 2210039B01 gene	73644
A_52_P618009	Fam221b	family with sequence similarity 221, member B	242408		A_55_P2004208	Defa-rs2	defensin, alpha, related sequence 2	13222
A_52_P148254	Prorsd1	prolyl-tRNA synthetase domain containing 1	67939		A_52_P530066	Unc13c	unc-13 homolog C (C. elegans)	208898
A_52_P371237	Nrp1	neuropilin 1	18186		A_51_P171107	Tmem35	transmembrane protein 35	67564
A_52_P170188	Hcst	hematopoietic cell signal transducer	23900		A_66_P109996	Nlrp4g	NLR family, pyrin domain containing 4G	235779
A_55_P2110086	Rasgrp1	RAS guanyl releasing protein 1	19419		A_66_P109713	Gm5127	predicted gene 5127	331493
A_55_P2732181	Dock5	dedicator of cytokinesis 5	68813		A_55_P2017972	Slc7a5	solute carrier family 7 (cationic amino acid transporter, y+ system), member 5	20539
A_55_P2935331	Arhgap44	Rho GTPase activating protein 44	216831		A_66_P134489	Gm4208	predicted gene 4208	100043070
A_66_P102218	1700092K14Rik	RIKEN cDNA 1700092K14 gene	73536		A_66_P117246	D830050J10Rik	RIKEN cDNA D830050J10 gene	352968
A_55_P2732540	1500004A13Rik	RIKEN cDNA 1500004A13 gene	319830		A_52_P684066	1110014L15Rik	RIKEN cDNA 1110014L15 gene	66127
A_55_P2128108	5830411N06Rik	RIKEN cDNA 5830411N06 gene	244234		A_51_P236380	Slco6c1	solute carrier organic anion transporter family, member 6c1	74441
A_52_P271719	Lpp	LIM domain containing preferred translocation partner in lipoma	210126		A_55_P2042680	Gm15506	predicted gene 15506	100040769
A_55_P2237618	4930419G24Rik	RIKEN cDNA 4930419G24 gene	73874		A_55_P2724464	Grin2d	glutamate receptor, ionotropic, NMDA2D (epsilon 4)	14814
A_52_P250637	4930589P08Rik	RIKEN cDNA 4930589P08 gene	67748		A_55_P2131233	Ttc39a	tetratricopeptide repeat domain 39A	230603
A_55_P2626626	Stam2	signal transducing adaptor molecule (SH3 domain and ITAM motif) 2	56324		A_55_P1968095	Olfr1280	olfactory receptor 1280	258910
A_52_P120988	Apool	apolipoprotein O-like	68117		A_55_P2718795	Pax1	paired box 1	18503
A_55_P1984881	1700024P16Rik	RIKEN cDNA 1700024P16 gene	242594		A_66_P101017	Bcs1l	BCS1-like (yeast)	66821
A_52_P322514	Rfx3	regulatory factor X, 3 (influences HLA class II expression)	19726		A_66_P140804	Macrod2os1	MACRO domain containing 2, opposite strand 1	102636378
A_51_P283473	Fibin	fin bud initiation factor homolog (zebrafish)	67606		A_52_P639452	Mms19	MMS19 (MET18 S. cerevisiae)	72199
A_51_P288138	Fpr2	formyl peptide receptor 2	14289		A_52_P628067	Cdca3	cell division cycle associated 3	14793
A_51_P504073	Nuak2	NUAK family, SNF1-like kinase, 2	74137		A_52_P413394	Ppef2	protein phosphatase, EF hand calcium-binding domain 2	19023
A_55_P2129354	Pilra	paired immunoglobin-like type 2 receptor alpha	231805		A_66_P117382	E130018O15Rik	RIKEN cDNA E130018O15 gene	442795
A_52_P91043	Tprg	transformation related protein 63 regulated	71338		A_51_P386113	Fam169a	family with sequence similarity 169, member A	320557
A_55_P2742206	Psen1	presenilin 1	19164		A_55_P2110567	Proca1	protein interacting with cyclin A1	216974
A_55_P2060667	Krt9	keratin 9	107656		A_55_P2124336	Olfr1318	olfactory receptor 1318	258022
A_66_P118644	Basp1	brain abundant, membrane attached signal protein 1	70350		A_66_P132488	Gm36456	predicted gene, 36456	102640386
A_52_P212412	Usp54	ubiquitin specific peptidase 54	78787		A_51_P446022	D430042O09Rik	RIKEN cDNA D430042O09 gene	233865
A_55_P2046563	Cym	chymosin	229697		A_55_P2005042	1700091H14Rik	RIKEN cDNA 1700091H14 gene	73553
A_52_P403420	Atp6v1h	ATPase, H+ transporting, lysosomal V1 subunit H	108664		A_51_P458140	Gnal	guanine nucleotide binding protein, alpha stimulating, olfactory type	14680
A_55_P2025735	Adam7	a disintegrin and metallopeptidase domain 7	11500		A_55_P2717578	Slc25a21	solute carrier family 25 (mitochondrial oxodicarboxylate carrier), member 21	217593
A_55_P2924306	Kctd2	potassium channel tetramerisation domain containing 2	70382		A_51_P137336	Cdh1	cadherin 1	12550
A_51_P343369	A930010G16Rik	RIKEN cDNA A930010G16 gene	77795		A_55_P2744032	Efcab8	EF-hand calcium binding domain 8	100504221
A_52_P70088	Yipf6	Yip1 domain family, member 6	77929		A_55_P2119001	Foxe1	forkhead box E1	110805
A_55_P2866057	Cd24a	CD24a antigen	12484		A_55_P2732613	9130204K15Rik	RIKEN cDNA 9130204K15 gene	319235
A_51_P451482	Anxa9	annexin A9	71790		A_51_P496735	Grid1	glutamate receptor, ionotropic, delta 1	14803
A_66_P116502	Il17rc	interleukin 17 receptor C	171095		A_55_P2117169	Zmym1	zinc finger, MYM domain containing 1	68310
A_66_P107427	Gm11465	predicted gene 11465	102631791		A_55_P2566643	Gm34306	predicted gene, 34306	102637519
A_55_P2915039	Ptk2b	PTK2 protein tyrosine kinase 2 beta	19229		A_55_P1963206	Chchd7	coiled-coil-helix-coiled-coil-helix domain containing 7	66433
A_55_P2034870	Gm5868	predicted gene 5868	545758		A_66_P126293	Itgb3	integrin beta 3	16416
A_51_P469153	Fam214a	family with sequence similarity 214, member A	235493		A_51_P150912	Aurka	aurora kinase A	20878
A_65_P12518	Gsk3b	glycogen synthase kinase 3 beta	56637		A_66_P109662	Gm33201	predicted gene, 33201	102636006
A_55_P2721085	Baz1b	bromodomain adjacent to zinc finger domain, 1B	22385		A_55_P2042606	Pls1	plastin 1 (I-isoform)	102502
A_55_P2494977	Cpa2	carboxypeptidase A2, pancreatic	232680		A_52_P123400	Dnaaf2	dynein, axonemal assembly factor 2	109065
A_51_P250349	4430402I18Rik	RIKEN cDNA 4430402I18 gene	381218		A_66_P108925	Gm8773	predicted gene 8773	667705
A_51_P500643	Creb3l2	cAMP responsive element binding protein 3-like 2	208647		A_52_P394561	Txnrd2	thioredoxin reductase 2	26462
A_66_P110161	Eppk1	epiplakin 1	223650		A_55_P2736136	Zfp119a	zinc finger protein 119a	104349
A_55_P2057936	Gm12250	predicted gene 12250	631323		A_55_P2715533	Rarg	retinoic acid receptor, gamma	19411
A_55_P2537116	Gm35266	predicted gene, 35266	102638784		A_55_P2058861	Mvk	mevalonate kinase	17855
A_51_P150951	Zfp248	zinc finger protein 248	72720		A_55_P2025528	Arhgap6	Rho GTPase activating protein 6	11856
A_55_P2345984	3010001F23Rik	RIKEN cDNA 3010001F23 gene	75693		A_65_P11343	Gm33248	predicted gene, 33248	102636076
A_55_P2031352	Ppp3r2	protein phosphatase 3, regulatory subunit B, alpha isoform (calcineurin B, type II)	19059		A_55_P2920630	LOC102640359	uncharacterized LOC102640359	102640359
A_51_P285299	Cryba4	crystallin, beta A4	12959		A_55_P2160676	Ret	ret proto-oncogene	19713
A_66_P121502	Gm5485	predicted gene 5485	433023		A_55_P2146500	Ccdc107	coiled-coil domain containing 107	622404
A_51_P267593	1700061G19Rik	RIKEN cDNA 1700061G19 gene	78625		A_55_P2721588	Large	like-glycosyltransferase	16795
A_55_P2151685	Pira11	paired-Ig-like receptor A11	18724		A_51_P315530	Mxd3	Max dimerization protein 3	17121
A_55_P2002103	Hmha1	histocompatibility (minor) HA-1	70719		A_65_P08033	Kif22	kinesin family member 22	110033
A_55_P2720695	Celf2	CUGBP, Elav-like family member 2	14007		A_51_P239203	Mapk13	mitogen-activated protein kinase 13	26415
A_51_P290931	Ptprb	protein tyrosine phosphatase, receptor type, B	19263		A_51_P509971	Plekho1	pleckstrin homology domain containing, family O member 1	67220
A_55_P2059971	Gm9934	predicted gene 9934	100036533		A_55_P2146683	LOC105243544	uncharacterized LOC105243544	105243544
A_52_P515620	5033421B08Rik	RIKEN cDNA 5033421B08 gene	75990		A_66_P114488	Etaa1os	Ewing tumor-associated antigen 1, opposite strand	102633673
A_55_P2555838	Gm31711	predicted gene, 31711	102634027		A_55_P2739756	Trmt2a	TRM2 tRNA methyltransferase 2A	15547
A_52_P1053015	Gm39926	predicted gene, 39926	105244287		A_52_P520883	Gm19466	predicted gene, 19466	100502945
A_55_P2718254	Scaf1	SR-related CTD-associated factor 1	233208		A_55_P2008093	Vmn2r91	vomeronasal 2, receptor 91	665210
A_55_P2109992	Tmem5	transmembrane protein 5	216395		A_55_P2362763	AI853106	expressed sequence AI853106	101190
A_55_P2084152	Gm8314	myotubularin related protein 2 pseudogene	666831		A_51_P176811	Tspan10	tetraspanin 10	208634
A_55_P2714682	Nav2	neuron navigator 2	78286		A_51_P414219	Grm2	glutamate receptor, metabotropic 2	108068
A_55_P2089500	Cyp4f40	cytochrome P450, family 4, subfamily f, polypeptide 40	631304		A_66_P137285	A730045E13Rik	RIKEN cDNA A730045E13 gene	208924
A_52_P436524	Sytl5	synaptotagmin-like 5	236643		A_51_P399175	Ppm1j	protein phosphatase 1J	71887
A_55_P2643475	Gtf3c3	general transcription factor IIIC, polypeptide 3	98488		A_66_P109410	4933431G14Rik	RIKEN cDNA 4933431G14 gene	71265
A_55_P2163634	Syce1l	synaptonemal complex central element protein 1 like	668110		A_55_P2508218	Gm11762	predicted gene 11762	100503830
A_51_P262208	Itgb2	integrin beta 2	16414		A_51_P315315	Abcb5	ATP-binding cassette, sub-family B (MDR/TAP), member 5	77706
A_66_P111317	Prdm9	PR domain containing 9	213389		A_66_P120555	Grik3	glutamate receptor, ionotropic, kainate 3	14807
A_52_P643798	Crybb1	crystallin, beta B1	12960		A_55_P2508838	Frmpd1os	FERM and PDZ domain containing 1, opposite strand	78508
A_55_P2736485	Abcd1	ATP-binding cassette, sub-family D (ALD), member 1	11666		A_51_P272539	Irgc1	immunity-related GTPase family, cinema 1	210145
A_52_P639170	Slc9a8	solute carrier family 9 (sodium/hydrogen exchanger), member 8	77031		A_52_P113830	1600025M17Rik	RIKEN cDNA 1600025M17 gene	72030
A_51_P108659	Pon1	paraoxonase 1	18979		A_55_P2821123	Gm32880	predicted gene, 32880	102635587
A_51_P230269	H2-Q10	histocompatibility 2, Q region locus 10	15007		A_66_P129697	Olfr69	olfactory receptor 69	18370
A_51_P242930	Lat2	linker for activation of T cells family, member 2	56743		A_55_P2740405	Fam134c	family with sequence similarity 134, member C	67998
A_55_P2633841	Tcp1	t-complex protein 1	21454		A_55_P2091631	Coa4	cytochrome c oxidase assembly factor 4	68185
A_55_P2123391	4930594M22Rik	RIKEN cDNA 4930594M22 gene	654799		A_55_P2536695	Gm30374	predicted gene, 30374	102632242
A_55_P2229244	E430022K19Rik	RIKEN cDNA E430022K19 gene	320086		A_55_P2726423	Mup-ps12	major urinary protein, pseudogene 12	100039019
A_65_P05428	Vezt	vezatin, adherens junctions transmembrane protein	215008		A_55_P2357342	Slfn5os	schlafen 5, opposite strand	76392
A_55_P2232023	AI448005	expressed sequence AI448005	98965		A_65_P14247	Il18rap	interleukin 18 receptor accessory protein	16174
A_55_P2865314	Spocd1	SPOC domain containing 1	622480		A_55_P2120882	Cldn24	claudin 24	100039801
A_52_P325388	Ttc39c	tetratricopeptide repeat domain 39C	72747		A_52_P213696	Fndc5	fibronectin type III domain containing 5	384061
A_52_P132074	A230006K03Rik	RIKEN cDNA A230006K03 gene	27493		A_66_P134269	Nlrp9c	NLR family, pyrin domain containing 9C	330490
A_55_P2327853	4931431B13Rik	RIKEN cDNA 4931431B13 gene	70973		A_66_P140507	Lhpp	phospholysine phosphohistidine inorganic pyrophosphate phosphatase	76429
A_52_P203773	D5Ertd579e	DNA segment, Chr 5, ERATO Doi 579, expressed	320661		A_51_P397934	Grin3b	glutamate receptor, ionotropic, NMDA3B	170483
A_55_P2002205	Bre	brain and reproductive organ-expressed protein	107976		A_66_P101366	Cldn34a	claudin 34A	635396
A_51_P455338	Rnase2a	ribonuclease, RNase A family, 2A (liver, eosinophil-derived neurotoxin)	93726		A_51_P169745	Tuba1a	tubulin, alpha 1A	22142
A_55_P2142863	Parp9	poly (ADP-ribose) polymerase family, member 9	80285		A_52_P344949	Gbp9	guanylate-binding protein 9	236573
A_55_P2091461	Casp4	caspase 4, apoptosis-related cysteine peptidase	12363		A_55_P2070657	Emc10	ER membrane protein complex subunit 10	69683
A_55_P2176181	Pcdh15	protocadherin 15	11994		A_66_P112492	C230079O03Rik	RIKEN cDNA C230079O03 gene	330664
A_55_P2170519	4933406I18Rik	RIKEN cDNA 4933406I18 gene	71045		A_55_P2395111	4930429F11Rik	RIKEN cDNA 4930429F11 gene	74622
A_66_P122621	Gm9889	predicted gene 9889	791369		A_52_P7294	Olfr847	olfactory receptor 847	258518
A_66_P126915	D730003K21Rik	RIKEN cDNA D730003K21 gene	78580		A_52_P20765	Syt12	synaptotagmin XII	171180
A_55_P2036567	Vav1	vav 1 oncogene	22324		A_55_P2713535	Wdr4	WD repeat domain 4	57773
A_51_P161354	Sesn2	sestrin 2	230784		A_52_P416727	Fam210a	family with sequence similarity 210, member A	108654
A_55_P2736739	Parp8	poly (ADP-ribose) polymerase family, member 8	52552		A_55_P2807969	Bcl6b	B cell CLL/lymphoma 6, member B	12029
A_52_P598492	Rbm20	RNA binding motif protein 20	73713		A_55_P2497667	Osbpl6	oxysterol binding protein-like 6	99031
A_55_P2132907	Anxa4	annexin A4	11746		A_51_P480861	Pga5	pepsinogen 5, group I	58803
A_55_P2163605	Gm29992	predicted gene, 29992	102631723		A_66_P121541	Cyp2w1	cytochrome P450, family 2, subfamily w, polypeptide 1	545817
A_52_P770712	Gm9876	predicted gene 9876	791322		A_51_P268953	Tmem64	transmembrane protein 64	100201
A_55_P2258216	8030425K09Rik	RIKEN cDNA 8030425K09 gene	77207		A_55_P2008071	Prkcd	protein kinase C, delta	18753
A_55_P2726046	Gm38504	predicted gene, 38504	102637959		A_55_P1993293	Ndrg3	N-myc downstream regulated gene 3	29812
A_51_P503866	Edem1	ER degradation enhancer, mannosidase alpha-like 1	192193		A_52_P619851	4930518F22Rik	RIKEN cDNA 4930518F22 gene	71655
A_55_P2487484	Cyp4f18	cytochrome P450, family 4, subfamily f, polypeptide 18	72054		A_55_P2741233	Il12b	interleukin 12b	16160
A_52_P491971	Ahcyl1	S-adenosylhomocysteine hydrolase-like 1	229709		A_55_P2797234	Ckap2	cytoskeleton associated protein 2	80986
A_55_P2640507	Smchd1	SMC hinge domain containing 1	74355		A_51_P144264	Klf2	Kruppel-like factor 2 (lung)	16598
A_52_P254825	Spata4	spermatogenesis associated 4	69281		A_51_P260513	Polr1d	polymerase (RNA) I polypeptide D	20018
A_55_P2730343	Nemf	nuclear export mediator factor	66244		A_66_P116855	4930572O13Rik	RIKEN cDNA 4930572O13 gene	75862
A_52_P108346	Myc	myelocytomatosis oncogene	17869		A_55_P2539200	Gm36396	predicted gene, 36396	102640289
A_52_P367147	Dgkeos	diacylglycerol kinase, epsilon, opposite strand	414094		A_52_P617467	Sel1l3	sel-1 suppressor of lin-12-like 3 (C. elegans)	231238
A_66_P140996	Avil	advillin	11567		A_55_P2000833	E2f8	E2F transcription factor 8	108961
A_51_P123625	Irg1	immunoresponsive gene 1	16365		A_51_P155755	Pld6	phospholipase D family, member 6	194908
A_55_P2755065	1700106J16Rik	RIKEN cDNA 1700106J16 gene	74297		A_55_P2730303	A230056P14Rik	RIKEN cDNA A230056P14 gene	320845
A_55_P2071384	Crh	corticotropin releasing hormone	12918		A_52_P59206	Cst6	cystatin E/M	73720
A_51_P153513	4921507P07Rik	RIKEN cDNA 4921507P07 gene	70821		A_55_P2178510	Mc3r	melanocortin 3 receptor	17201
A_66_P110953	Frem2	Fras1 related extracellular matrix protein 2	242022		A_55_P2014500	N28178	expressed sequence N28178	230085
A_66_P108351	Rgag1	retrotransposon gag domain containing 1	209540		A_51_P259902	Arl6ip5	ADP-ribosylation factor-like 6 interacting protein 5	65106
A_55_P2716636	Trim12a	tripartite motif-containing 12A	76681		A_66_P136472	Ift88os	intraflagellar transport 88, opposite strand	71931
A_55_P2006093	Nebl	nebulette	74103		A_55_P2259456	4933425B07Rik	RIKEN cDNA 4933425B07 gene	74458
A_52_P627816	Tgm1	transglutaminase 1, K polypeptide	21816		A_66_P136643	Hoxa11os	homeobox A11, opposite strand	15397
A_51_P349152	Gm13288	predicted gene 13288	668208		A_52_P576049	Inhbc	inhibin beta-C	16325
A_55_P2714812	Wdr62	WD repeat domain 62	233064		A_55_P2572666	Gm31103	predicted gene, 31103	102633221
A_51_P503797	Lair1	leukocyte-associated Ig-like receptor 1	52855		A_51_P206965	Sypl2	synaptophysin-like 2	17306
A_55_P2232410	AI195470	expressed sequence AI195470	107131		A_55_P2743602	B3glct	beta-3-glucosyltransferase	381694
A_51_P300054	4933440N22Rik	RIKEN cDNA 4933440N22 gene	74471		A_51_P255682	Mfge8	milk fat globule-EGF factor 8 protein	17304
A_51_P248122	Bbc3	BCL2 binding component 3	170770		A_52_P555739	Wt1os	Wilms tumor 1 homolog, opposite strand	329480
A_55_P2275969	9630023C09Rik	RIKEN cDNA 9630023C09 gene	320378		A_52_P262428	Fkbp15	FK506 binding protein 15	338355
A_55_P2150248	Gm4787	predicted gene 4787	214321		A_66_P103395	Zan	zonadhesin	22635
A_55_P2733372	Utrn	utrophin	22288		A_66_P138980	Cdr1	cerebellar degeneration related antigen 1	631990
A_51_P121962	Adgrl3	adhesion G protein-coupled receptor L3	319387		A_55_P2003678	Gm10129	predicted gene 10129	669420
A_55_P2561475	Gm36199	predicted gene, 36199	102640029		A_55_P2938308	Olfr316	olfactory receptor 316	258064
A_52_P591153	Pld4	phospholipase D family, member 4	104759		A_51_P153029	Ankrd53	ankyrin repeat domain 53	75305
A_52_P371074	Gpr107	G protein-coupled receptor 107	277463		A_55_P2166664	Gm5129	predicted gene 5129	332993
A_55_P2738437	Mei4	meiosis-specific, MEI4 homolog (S. cerevisiae)	75033		A_55_P2825635	Nbea	neurobeachin	26422
A_55_P2534672	Gm29822	predicted gene, 29822	102631499		A_51_P319114	Olfr610	olfactory receptor 610	259085
A_55_P2167269	Pcsk4	proprotein convertase subtilisin/kexin type 4	18551		A_55_P2744538	Gm853	predicted gene 853	332942
A_66_P137063	Per3	period circadian clock 3	18628		A_55_P2022337	Dhcr7	7-dehydrocholesterol reductase	13360
A_55_P2719024	Bcl6	B cell leukemia/lymphoma 6	12053		A_55_P2208961	4833419E13Rik	RIKEN cDNA 4833419E13 gene	74579
A_55_P2730786	Polk	polymerase (DNA directed), kappa	27015		A_66_P123908	4930452N14Rik	RIKEN cDNA 4930452N14 gene	78112
A_55_P1968898	AA645497	expressed sequence AA645497	100499479		A_51_P456826	Slc19a3	solute carrier family 19, member 3	80721
A_52_P570861	Klhl5	kelch-like 5	71778		A_52_P550218	Trmt12	tRNA methyltranferase 12	68260
A_52_P215170	Acot4	acyl-CoA thioesterase 4	171282		A_55_P2848603	Rcn3	reticulocalbin 3, EF-hand calcium binding domain	52377
A_52_P153154	4732416N19Rik	RIKEN cDNA 4732416N19 gene	320737		A_55_P2029076	A930029G22Rik	RIKEN cDNA A930029G22 gene	654806
A_55_P2720038	Ctsh	cathepsin H	13036		A_55_P2249379	Gm16982	predicted gene, 16982	100036523
A_52_P184368	Ncam2	neural cell adhesion molecule 2	17968		A_51_P214715	Atp6v1e2	ATPase, H+ transporting, lysosomal V1 subunit E2	74915
A_55_P2425761	C530043K16Rik	RIKEN cDNA C530043K16 gene	320715		A_51_P168172	Ammecr1l	AMME chromosomal region gene 1-like	225339
A_55_P2829185	Gm36086	predicted gene, 36086	102639878		A_55_P2736640	A830008E24Rik	RIKEN cDNA A830008E24 gene	414092
A_55_P2720795	Dst	dystonin	13518		A_55_P2145908	Phb	prohibitin	18673
A_52_P575128	Elavl3	ELAV (embryonic lethal, abnormal vision, Drosophila)-like 3 (Hu antigen C)	15571		A_55_P2939543	Hcrtr2	hypocretin (orexin) receptor 2	387285
A_55_P1957324	Art5	ADP-ribosyltransferase 5	11875		A_51_P184796	Zfp101	zinc finger protein 101	22643
A_55_P2745457	Becn2	beclin 2	226720		A_55_P1997906	Nox1	NADPH oxidase 1	237038
A_52_P15300	Hoxb2	homeobox B2	103889		A_55_P2110450	Skint4	selection and upkeep of intraepithelial T cells 4	320640
A_52_P600535	Zfp39	zinc finger protein 39	22698		A_55_P2733786	Efcab11	EF-hand calcium binding domain 11	78767
A_52_P649038	A230050P20Rik	RIKEN cDNA A230050P20 gene	319278		A_52_P163660	Krtap3-2	keratin associated protein 3-2	66708
A_52_P61188	Arntl2	aryl hydrocarbon receptor nuclear translocator-like 2	272322		A_52_P363039	Ncaph	non-SMC condensin I complex, subunit H	215387
A_65_P19626	Atp11b	ATPase, class VI, type 11B	76295		A_66_P103152	Gm19345	predicted gene, 19345	100502736
A_52_P900300	Gm6213	predicted gene 6213	621335		A_55_P2079329	Zfp382	zinc finger protein 382	233060
A_55_P2718730	Myo18a	myosin XVIIIA	360013		A_66_P100696	Slc26a2	solute carrier family 26 (sulfate transporter), member 2	13521
A_51_P441135	Gm16488	predicted gene 16488	791267		A_66_P106278	Gm10700	predicted gene 10700	100038748
A_51_P261544	LOC102633266	uncharacterized LOC102633266	102633266		A_66_P130853	4931415C17Rik	RIKEN cDNA 4931415C17 gene	70966
A_66_P123433	9130007G19Rik	RIKEN cDNA 9130007G19 gene	74550		A_55_P2006842	Olfr1158	olfactory receptor 1158	258639
A_55_P2085761	Calr3	calreticulin 3	73316		A_51_P388607	Mxd1	MAX dimerization protein 1	17119
A_52_P329105	Rbm26	RNA binding motif protein 26	74213		A_52_P334562	Vdr	vitamin D receptor	22337
A_65_P13282	Pxdn	peroxidasin homolog (Drosophila)	69675		A_55_P2544870	Gm38539	predicted gene, 38539	102641179
A_55_P1994309	Ptgir	prostaglandin I receptor (IP)	19222		A_66_P130866	Gm26876	predicted gene, 26876	102633634
A_52_P605253	Pcdhga12	protocadherin gamma subfamily A, 12	93724		A_52_P70796	Cxcr5	chemokine (C-X-C motif) receptor 5	12145
A_55_P2062589	Mtnr1a	melatonin receptor 1A	17773		A_51_P299599	Rims4	regulating synaptic membrane exocytosis 4	241770
A_55_P2734072	Trpv2	transient receptor potential cation channel, subfamily V, member 2	22368		A_51_P484869	Gamt	guanidinoacetate methyltransferase	14431
A_55_P2610257	Eml6	echinoderm microtubule associated protein like 6	237711		A_51_P457528	Ccnb2	cyclin B2	12442
A_66_P138181	Dnajc16	DnaJ (Hsp40) homolog, subfamily C, member 16	214063		A_52_P1140541	Uxs1	UDP-glucuronate decarboxylase 1	67883
A_55_P2279140	F830014O18Rik	RIKEN cDNA F830014O18 gene	403347		A_66_P140476	Gm8364	predicted gene 8364	666920
A_51_P339154	BC025446	cDNA sequence BC025446	223631		A_55_P2020952	Pla2g2f	phospholipase A2, group IIF	26971
A_55_P2004960	9130017K11Rik	RIKEN cDNA 9130017K11 gene	72804		A_55_P2145474	Gm10415	predicted gene 10415	100038574
A_55_P2067366	Zfp827	zinc finger protein 827	622675		A_66_P105886	Olfr33	olfactory receptor 33	18332
A_55_P2068892	Il6ra	interleukin 6 receptor, alpha	16194		A_52_P576720	Calm4	calmodulin 4	80796
A_51_P118237	Sgk1	serum/glucocorticoid regulated kinase 1	20393		A_66_P110110	Olfr545	olfactory receptor 545	258837
A_55_P2340221	Ppp1r12b	protein phosphatase 1, regulatory (inhibitor) subunit 12B	329251		A_55_P2127795	Fbxo17	F-box protein 17	50760
A_55_P2732800	Gm5914	predicted gene 5914	546100		A_55_P1994720	Gm5141	predicted gene 5141	380850
A_55_P2096071	Nanos2	nanos homolog 2 (Drosophila)	378430		A_51_P109097	Olfr109	olfactory receptor 109	258832
A_55_P2720963	Letm1	leucine zipper-EF-hand containing transmembrane protein 1	56384		A_52_P195922	Exosc6	exosome component 6	72544
A_51_P506733	P2rx7	purinergic receptor P2X, ligand-gated ion channel, 7	18439		A_55_P2040255	Gm10033	predicted gene 10033	378466
A_51_P291227	Arhgap30	Rho GTPase activating protein 30	226652		A_66_P113268	Mme	membrane metallo endopeptidase	17380
A_55_P2720263	Osbpl2	oxysterol binding protein-like 2	228983		A_55_P2732246	Acsl5	acyl-CoA synthetase long-chain family member 5	433256
A_55_P1983468	Cflar	CASP8 and FADD-like apoptosis regulator	12633		A_52_P624415	Opalin	oligodendrocytic myelin paranodal and inner loop protein	226115
A_55_P2714344	Baz2b	bromodomain adjacent to zinc finger domain, 2B	407823		A_51_P511949	Setd7	SET domain containing (lysine methyltransferase) 7	73251
A_52_P654161	Trim25	tripartite motif-containing 25	217069		A_55_P2332761	4930453H23Rik	RIKEN cDNA 4930453H23 gene	100503481
A_55_P2713880	Tsga10	testis specific 10	211484		A_51_P273005	Actl7a	actin-like 7a	11470
A_55_P2729115	Sema4b	sema domain, immunoglobulin domain (Ig), transmembrane domain (TM) and short cytoplasmic domain, (semaphorin) 4B	20352		A_55_P2006630	Pcdhac1	protocadherin alpha subfamily C, 1	353236
A_51_P182693	Npr1	natriuretic peptide receptor 1	18160		A_52_P1157253	Gm31437	predicted gene, 31437	102633667
A_66_P106131	Saa3	serum amyloid A 3	20210		A_51_P367070	Il9	interleukin 9	16198
A_55_P2148674	Gm14762	predicted gene 14762	100041562		A_55_P2016618	Neurl1a	neuralized homolog 1A (Drosophila)	18011
A_55_P2508613	Gm3143	predicted gene 3143	100041108		A_55_P2736405	Maf	avian musculoaponeurotic fibrosarcoma (v-maf) AS42 oncogene homolog	17132
A_66_P108424	Gm973	predicted gene 973	381260		A_66_P139860	Dcpp1	demilune cell and parotid protein 1	13184
A_55_P2110708	Hhat	hedgehog acyltransferase	226861		A_51_P382331	Gm16491	predicted gene 16491	100379127
A_66_P129045	Mtus2	microtubule associated tumor suppressor candidate 2	77521		A_55_P2268945	Gm17244	predicted gene, 17244	100038759
A_55_P2875629	Gm34975	predicted gene, 34975	102638398		A_52_P508750	Grn	granulin	14824
A_55_P2935022	A230072E10Rik	RIKEN cDNA A230072E10 gene	331547		A_52_P70479	Nek1	NIMA (never in mitosis gene a)-related expressed kinase 1	18004
A_55_P2032890	Gm6588	predicted gene 6588	625464		A_52_P2670	Rmrp	RNA component of mitochondrial RNAase P	19782
A_66_P121616	4930471G24Rik	RIKEN cDNA 4930471G24 gene	74939		A_55_P2108599	Tlcd1	TLC domain containing 1	68385
A_52_P237357	Fn1	fibronectin 1	14268		A_55_P2484490	Gm17252	predicted gene, 17252	100312987
A_51_P513013	Rad9b	RAD9 homolog B	231724		A_55_P2613068	Csnk1d	casein kinase 1, delta	104318
A_55_P2595387	Car14	carbonic anhydrase 14	23831		A_55_P2154416	Car15	carbonic anhydrase 15	80733
A_51_P348433	Rasal1	RAS protein activator like 1 (GAP1 like)	19415		A_51_P370678	Gfi1b	growth factor independent 1B	14582
A_55_P2854551	Mylk2	myosin, light polypeptide kinase 2, skeletal muscle	228785		A_55_P2061779	Zfp456	zinc finger protein 456	408065
A_55_P2734032	Tert	telomerase reverse transcriptase	21752		A_55_P2044897	Prdm13	PR domain containing 13	230025
A_66_P112353	Gm36738	predicted gene, 36738	102640742		A_52_P445691	Gm16702	predicted gene, 16702	100504601
A_66_P111990	Gm12320	predicted gene 12320	102635935		A_66_P116717	Slc23a3	solute carrier family 23 (nucleobase transporters), member 3	22626
A_66_P119968	Clec4a1	C-type lectin domain family 4, member a1	269799		A_55_P2931579	Rdh11	retinol dehydrogenase 11	17252
A_55_P2096545	R3hdml	R3H domain containing-like	100043899		A_55_P2078428	Tstd1	thiosulfate sulfurtransferase (rhodanese)-like domain containing 1	226654
A_55_P2846093	C920006O11Rik	RIKEN cDNA C920006O11 gene	320295		A_51_P331059	Tex15	testis expressed gene 15	104271
A_51_P358765	Spp1	secreted phosphoprotein 1	20750		A_66_P133436	Pus7	pseudouridylate synthase 7 homolog (S. cerevisiae)	78697
A_52_P124352	Ifrd1	interferon-related developmental regulator 1	15982		A_55_P2137466	Kcnu1	potassium channel, subfamily U, member 1	16532
A_66_P104847	Ascc2	activating signal cointegrator 1 complex subunit 2	75452		A_55_P2173623	Samd1	sterile alpha motif domain containing 1	666704
A_55_P2492249	Apoh	apolipoprotein H	11818		A_52_P29610	Ttpa	tocopherol (alpha) transfer protein	50500
A_55_P2738842	Ncor2	nuclear receptor co-repressor 2	20602		A_55_P2037439	Depdc1a	DEP domain containing 1a	76131
A_52_P505062	Dstyk	dual serine/threonine and tyrosine protein kinase	213452		A_52_P531204	6330411D24Rik	RIKEN cDNA 6330411D24 gene	70725
A_55_P2721159	Klhl12	kelch-like 12	240756		A_66_P103384	4930571N24Rik	RIKEN cDNA 4930571N24 gene	78224
A_51_P249559	Lrrc6	leucine rich repeat containing 6 (testis)	54562		A_52_P267717	Cd209b	CD209b antigen	69165
A_55_P2045096	Hjurp	Holliday junction recognition protein	381280		A_52_P127270	Drc7	dynein regulatory complex subunit 7	330830
A_55_P2110615	Slc37a2	solute carrier family 37 (glycerol-3-phosphate transporter), member 2	56857		A_55_P2027771	Zfp260	zinc finger protein 260	26466
A_51_P508853	Ep400	E1A binding protein p400	75560		A_51_P419117	Rab15	RAB15, member RAS oncogene family	104886
A_55_P2721742	Nsmf	NMDA receptor synaptonuclear signaling and neuronal migration factor	56876		A_51_P155142	Cdca8	cell division cycle associated 8	52276
A_52_P386932	Birc6	baculoviral IAP repeat-containing 6	12211		A_66_P105771	Gm10548	ribosomal protein L29 pseudogene	633395
A_51_P361620	Hist2h2bb	histone cluster 2, H2bb	319189		A_55_P2727489	Eif2ak3	eukaryotic translation initiation factor 2 alpha kinase 3	13666
A_55_P2148333	2810021J22Rik	RIKEN cDNA 2810021J22 gene	69944		A_55_P2501319	Ptprt	protein tyrosine phosphatase, receptor type, T	19281
A_55_P2717872	Ankfy1	ankyrin repeat and FYVE domain containing 1	11736		A_52_P23379	Depdc7	DEP domain containing 7	211896
A_66_P100249	Snhg12	small nucleolar RNA host gene 12	100039864		A_51_P128885	Atp6v1g2	ATPase, H+ transporting, lysosomal V1 subunit G2	66237
A_55_P2732863	Fbn1	fibrillin 1	14118		A_55_P1953038	Ttll7	tubulin tyrosine ligase-like family, member 7	70892
A_52_P249424	Vegfa	vascular endothelial growth factor A	22339		A_55_P2116305	Tnfrsf25	tumor necrosis factor receptor superfamily, member 25	85030
A_55_P2237117	C130023C23Rik	Riken cDNA C130023C23 gene	552878		A_55_P2713825	Il27ra	interleukin 27 receptor, alpha	50931
A_55_P2428514	Retn	resistin	57264		A_55_P2720283	Col5a2	collagen, type V, alpha 2	12832
A_52_P572188	Atp1a3	ATPase, Na+/K+ transporting, alpha 3 polypeptide	232975		A_55_P2089577	Tmed5	transmembrane emp24 protein transport domain containing 5	73130
A_55_P2491433	Aim1l	absent in melanoma 1-like	230806		A_51_P401343	Cldn14	claudin 14	56173
A_55_P2159155	Nsg2	neuron specific gene family member 2	18197		A_55_P2125561	Mrps36	mitochondrial ribosomal protein S36	66128
A_55_P2728693	Adamts14	a disintegrin-like and metallopeptidase (reprolysin type) with thrombospondin type 1 motif, 14	237360		A_52_P363316	Ccdc110	coiled-coil domain containing 110	212392
A_51_P207892	Pla2g5	phospholipase A2, group V	18784		A_55_P2913066	Slc25a14	solute carrier family 25 (mitochondrial carrier, brain), member 14	20523
A_55_P2717224	Spen	SPEN homolog, transcriptional regulator (Drosophila)	56381		A_55_P2077510	Zfp583	zinc finger protein 583	213011
A_55_P2192819	BB157357	expressed sequence BB157357	106096		A_52_P98100	Dcxr	dicarbonyl L-xylulose reductase	67880
A_51_P326685	Lrtm1	leucine-rich repeats and transmembrane domains 1	319476		A_51_P293015	Il25	interleukin 25	140806
A_55_P2574200	Gm31740	predicted gene, 31740	102634064		A_55_P2291405	5830437K03Rik	RIKEN cDNA 5830437K03 gene	76068
A_55_P2147066	Dmc1	DMC1 dosage suppressor of mck1 homolog, meiosis-specific homologous recombination	13404		A_51_P208769	Metrn	meteorin, glial cell differentiation regulator	70083
A_55_P2007646	Cryaa	crystallin, alpha A	12954		A_52_P88054	Chrm4	cholinergic receptor, muscarinic 4	12672
A_51_P247168	Cfap43	cilia and flagella associated protein 43	100048534		A_51_P411253	Pea15a	phosphoprotein enriched in astrocytes 15A	18611
A_55_P2714404	Abat	4-aminobutyrate aminotransferase	268860		A_55_P2731621	A230004M16Rik	RIKEN cDNA A230004M16 gene	320922
A_55_P2730626	Pde3a	phosphodiesterase 3A, cGMP inhibited	54611		A_51_P199012	Zfp108	zinc finger protein 108	54678
A_52_P231075	Fcrls	Fc receptor-like S, scavenger receptor	80891		A_52_P246293	Ubxn7	UBX domain protein 7	224111
A_51_P514712	Parp14	poly (ADP-ribose) polymerase family, member 14	547253		A_51_P411452	Trpc6	transient receptor potential cation channel, subfamily C, member 6	22068
A_66_P130030	Gm10050	predicted gene 10050	791333		A_66_P129424	Ctnna2	catenin (cadherin associated protein), alpha 2	12386
A_52_P422088	Ptbp2	polypyrimidine tract binding protein 2	56195		A_55_P2722095	Maged1	melanoma antigen, family D, 1	94275
A_55_P2607887	1700016L04Rik	RIKEN cDNA 1700016L04 gene	69412		A_55_P2137314	Kctd21	potassium channel tetramerisation domain containing 21	622320
A_51_P366138	Mertk	c-mer proto-oncogene tyrosine kinase	17289		A_52_P367991	Zfp280c	zinc finger protein 280C	208968
A_55_P2717757	Zzef1	zinc finger, ZZ-type with EF hand domain 1	195018		A_55_P2216114	C80425	expressed sequence C80425	96999
A_52_P569499	Stat3	signal transducer and activator of transcription 3	20848		A_55_P2491069	Defb14	defensin beta 14	244332
A_66_P108013	A630044M17Rik	RIKEN cDNA A630044M17 gene	320914		A_52_P14938	1110051M20Rik	RIKEN cDNA 1110051M20 gene	228356
A_66_P103894	Zdhhc22	zinc finger, DHHC-type containing 22	238331		A_66_P106118	Iqsec2	IQ motif and Sec7 domain 2	245666
A_51_P339098	Serpina4-ps1	serine (or cysteine) peptidase inhibitor, clade A, member 4, pseudogene 1	321018		A_52_P236705	Ripply3	ripply3 homolog (zebrafish)	170765
A_55_P1998471	S100a9	S100 calcium binding protein A9 (calgranulin B)	20202		A_66_P133093	LOC100048452	uncharacterized LOC100048452	100048452
A_55_P2721548	Plscr2	phospholipid scramblase 2	18828		A_52_P56682	Sla2	Src-like-adaptor 2	77799
A_66_P134562	4631405K08Rik	RIKEN cDNA 4631405K08 gene	70800		A_51_P277116	Ift22	intraflagellar transport 22	67286
A_55_P2593649	Pir	pirin	69656		A_52_P1087486	Catsper1	cation channel, sperm associated 1	225865
A_55_P2118794	Otop2	otopetrin 2	237987		A_52_P325372	Ntng1	netrin G1	80883
A_52_P639751	Akap14	A kinase (PRKA) anchor protein 14	434756		A_55_P2178991	9030404E10Rik	RIKEN cDNA 9030404E10 gene	71528
A_51_P105078	S100a4	S100 calcium binding protein A4	20198		A_55_P2735420	Gm16046	predicted gene 16046	105246217
A_55_P2165369	Athl1	ATH1, acid trehalase-like 1 (yeast)	212974		A_55_P2728392	Zkscan7	zinc finger with KRAB and SCAN domains 7	382118
A_66_P134043	Col8a2	collagen, type VIII, alpha 2	329941		A_51_P477736	4932415M13Rik	RIKEN cDNA 4932415M13 gene	211496
A_55_P2734102	Gm15558	predicted gene 15558	100503866		A_52_P370935	Glcci1	glucocorticoid induced transcript 1	170772
A_55_P2130343	Nlrp5-ps	NLR family, pyrin domain containing 5, pseudogene	100417675		A_66_P126547	Gm8787	predicted gene 8787	667736
A_55_P2147457	Gm6410	predicted gene 6410	623223		A_55_P2388991	Gm15688	predicted gene 15688	433658
A_55_P2054097	Gm9495	predicted gene 9495	670593		A_52_P1004304	Tbx3os2	T-box 3, opposite strand 2	433944
A_55_P2391499	4933415J04Rik	RIKEN cDNA 4933415J04 gene	71172		A_55_P2033767	Esrp1	epithelial splicing regulatory protein 1	207920
A_55_P2129077	Gm5464	predicted gene 5464	432870		A_55_P2169247	Gm15056	predicted gene 15056	100504014
A_55_P1989234	Olfr1508	olfactory receptor 1508	57270		A_51_P280085	Zfp655	zinc finger protein 655	72611
A_55_P1993419	Cyp2c54	cytochrome P450, family 2, subfamily c, polypeptide 54	404195		A_55_P2924952	Osgepl1	O-sialoglycoprotein endopeptidase-like 1	72085
A_66_P139374	Lrp4	low density lipoprotein receptor-related protein 4	228357		A_52_P257728	Cnnm4	cyclin M4	94220
A_55_P2155504	Lck	lymphocyte protein tyrosine kinase	16818		A_55_P2359985	Lncbate1	brown adipose tissue enriched long non-coding RNA 1	109215
A_55_P2921687	Gm3383	predicted gene 3383	100041515		A_55_P2584233	Gm36542	predicted gene, 36542	102640497
A_55_P2731641	Zfp410	zinc finger protein 410	52708		A_55_P2374292	9530085L11Rik	RIKEN cDNA 9530085L11 gene	320362
A_55_P2720610	Galk2	galactokinase 2	69976		A_55_P2045755	Plcxd2	phosphatidylinositol-specific phospholipase C, X domain containing 2	433022
A_55_P2713835	Blzf1	basic leucine zipper nuclear factor 1	66352		A_55_P2810278	Rasl10b	RAS-like, family 10, member B	276952
A_51_P234539	Nfxl1	nuclear transcription factor, X-box binding-like 1	100978		A_52_P300730	Hmga2	high mobility group AT-hook 2	15364
A_55_P2521212	Cdc16	CDC16 cell division cycle 16	69957		A_66_P108979	Olfr1535	olfactory receptor 1535	404335
A_66_P137056	Asb17os	ankyrin repeat and SOCS box-containing 17, opposite strand	72317		A_51_P158210	Mcm2	minichromosome maintenance deficient 2 mitotin (S. cerevisiae)	17216
A_55_P2104975	Serpina3f	serine (or cysteine) peptidase inhibitor, clade A, member 3F	238393		A_55_P2241663	5830432E09Rik	RIKEN cDNA 5830432E09 gene	67765
A_55_P2067031	Agxt2	alanine-glyoxylate aminotransferase 2	268782		A_51_P361049	Aaed1	AhpC/TSA antioxidant enzyme domain containing 1	66129
A_55_P2639195	Ipo9	importin 9	226432		A_52_P470116	Fam161b	family with sequence similarity 161, member B	217705
A_55_P2719639	Pdxdc1	pyridoxal-dependent decarboxylase domain containing 1	94184		A_55_P2093679	Zfp599	zinc finger protein 599	235048
A_51_P140042	Adad2	adenosine deaminase domain containing 2	75773		A_51_P463428	Pik3ip1	phosphoinositide-3-kinase interacting protein 1	216505
A_55_P2062181	Shank1	SH3/ankyrin domain gene 1	243961		A_66_P103198	Lce6a	late cornified envelope 6A	78382
A_55_P2714399	Lhfpl2	lipoma HMGIC fusion partner-like 2	218454		A_55_P2101618	Gm10682	predicted gene 10682	100038612
A_55_P2558481	LOC102641927	uncharacterized LOC102641927	102641927		A_51_P500104	Slc6a19os	solute carrier family 6 (neurotransmitter transporter), member 19, opposite strand	71390
A_51_P229498	Lrfn2	leucine rich repeat and fibronectin type III domain containing 2	70530		A_55_P2399529	5930409G06Rik	RIKEN cDNA 5930409G06 gene	77066
A_55_P2037162	Esyt1	extended synaptotagmin-like protein 1	23943		A_55_P2744256	Cdh7	cadherin 7, type 2	241201
A_55_P2736076	Sars	seryl-aminoacyl-tRNA synthetase	20226		A_52_P1163607	4930433E05Rik	RIKEN cDNA 4930433E05 gene	78131
A_55_P2729983	Lnpep	leucyl/cystinyl aminopeptidase	240028		A_55_P2848939	Olfr1162	olfactory receptor 1162	258105
A_55_P2720814	Poglut1	protein O-glucosyltransferase 1	224143		A_55_P2125791	Gm3740	predicted gene 3740	100042237
A_55_P2640720	Rnf20	ring finger protein 20	109331		A_51_P445422	Olfr695	olfactory receptor 695	258591
A_51_P382608	Olfr483	olfactory receptor 483	258730		A_51_P337210	Lrrc4	leucine rich repeat containing 4	192198
A_55_P2892835	Angpt2	angiopoietin 2	11601		A_66_P117754	Gm16299	predicted gene 16299	102641509
A_51_P372576	Arap3	ArfGAP with RhoGAP domain, ankyrin repeat and PH domain 3	106952		A_66_P129010	5430416N02Rik	RIKEN cDNA 5430416N02 gene	100503199
A_52_P43168	1700008A07Rik	RIKEN cDNA 1700008A07 gene	75498		A_52_P259497	Osbpl8	oxysterol binding protein-like 8	237542
A_51_P315837	Madd	MAP-kinase activating death domain	228355		A_55_P1989767	Gm3952	predicted gene 3952	100042659
A_55_P2507863	Gm9159	predicted gene 9159	668415		A_55_P2762569	Dnaja3	DnaJ (Hsp40) homolog, subfamily A, member 3	83945
A_51_P318618	Anks4b	ankyrin repeat and sterile alpha motif domain containing 4B	72074		A_55_P2562610	Gm33674	predicted gene, 33674	102636671
A_52_P140383	Gm29686	predicted gene, 29686	629091		A_66_P112677	Sprr2i	small proline-rich protein 2I	20763
A_55_P2738192	Glis1	GLIS family zinc finger 1	230587		A_65_P20191	LOC497252	uncharacterized LOC497252	497252
A_51_P167117	Prdm11	PR domain containing 11	100042784		A_55_P2484845	Cgnl1	cingulin-like 1	68178
A_52_P204331	D630039A03Rik	RIKEN cDNA D630039A03 gene	242484		A_66_P122908	1700092C10Rik	RIKEN cDNA 1700092C10 gene	73554
A_55_P2804129	Kcnh8	potassium voltage-gated channel, subfamily H (eag-related), member 8	211468		A_52_P498178	Olfr385	olfactory receptor 385	259025
A_51_P270725	Phkb	phosphorylase kinase beta	102093		A_55_P2082688	Ak1	adenylate kinase 1	11636
A_55_P2718783	Odf2	outer dense fiber of sperm tails 2	18286		A_66_P108854	5330413P13Rik	RIKEN cDNA 5330413P13 gene	414081
A_55_P2181404	Dnah9	dynein, axonemal, heavy chain 9	237806		A_55_P2912968	Tuba3a	tubulin, alpha 3A	22144
A_52_P739775	Dock3	dedicator of cyto-kinesis 3	208869		A_52_P402897	Cdh4	cadherin 4	12561
A_55_P1991253	Zfp407	zinc finger protein 407	240476		A_51_P385030	Svs6	seminal vesicle secretory protein 6	20945
A_55_P2574108	Gm35209	predicted gene, 35209	102638715		A_55_P2510197	Airn	antisense Igf2r RNA	104103
A_55_P2217598	D10Ertd755e	DNA segment, Chr 10, ERATO Doi 755, expressed	52038		A_55_P2055227	Ldlrad2	low density lipoprotein receptor A domain containing 2	435811
A_52_P59070	2810403D21Rik	RIKEN cDNA 2810403D21 gene	69964		A_66_P126679	1700080G11Rik	RIKEN cDNA 1700080G11 gene	73488
A_51_P141274	Sec24d	Sec24 related gene family, member D (S. cerevisiae)	69608		A_55_P2727614	Hbb-bh1	hemoglobin Z, beta-like embryonic chain	15132
A_65_P03932	Mdn1	midasin homolog (yeast)	100019		A_65_P12751	Dnaja1	DnaJ (Hsp40) homolog, subfamily A, member 1	15502
A_55_P2548326	Gm32623	predicted gene, 32623	102635232		A_55_P2355676	4933431I19Rik	RIKEN cDNA 4933431I19 gene	71217
A_55_P2189903	A730011C13Rik	RIKEN cDNA A730011C13 gene	319916		A_55_P2540574	Gm31145	predicted gene, 31145	102633283
A_65_P07800	Elac2	elaC homolog 2 (E. coli)	68626		A_55_P1987290	Rnu1b6	U1b6 small nuclear RNA	19847
A_55_P2003251	Magel2	melanoma antigen, family L, 2	27385		A_66_P128036	Dct	dopachrome tautomerase	13190
A_55_P2361932	Far2os2	fatty acyl CoA reductase 2, opposite strand 2	77841		A_55_P2244097	9330118I20Rik	RIKEN cDNA 9330118I20 gene	77508
A_55_P2171236	Vsig10l	ZV-set and immunoglobulin domain containing 10 like	75690		A_55_P2029446	Btbd8	BTB (POZ) domain containing 8	100503185
A_55_P2025006	Klk1b26	kallikrein 1-related petidase b26	16618		A_55_P2193809	9530062K07Rik	RIKEN cDNA 9530062K07 gene	78739
A_52_P541161	Rgs18	regulator of G-protein signaling 18	64214		A_55_P2087275	Vmn2r3	vomeronasal 2, receptor 3	637004
A_65_P07618	Gm30868	predicted gene, 30868	102632916		A_66_P108429	1700039E22Rik	RIKEN cDNA 1700039E22 gene	73322
A_51_P164835	Ppl	periplakin	19041		A_55_P2125496	Gm10731	FUN14 domain containing 2 pseudogene	100039043
A_55_P1960901	Tgfbr1	transforming growth factor, beta receptor I	21812		A_66_P106449	1700071K01Rik	RIKEN cDNA 1700071K01 gene	237880
A_55_P2723599	Ager	advanced glycosylation end product-specific receptor	11596		A_51_P382214	Rab17	RAB17, member RAS oncogene family	19329
A_52_P462195	Csde1	cold shock domain containing E1, RNA binding	229663		A_55_P2030938	Trim59	tripartite motif-containing 59	66949
A_65_P05631	Nedd4	neural precursor cell expressed, developmentally down-regulated 4	17999		A_55_P2502516	Pnkd	paroxysmal nonkinesiogenic dyskinesia	56695
A_52_P193194	Slc35d2	solute carrier family 35, member D2	70484		A_52_P289081	Tcl1b1	T cell leukemia/lymphoma 1B, 1	27379
A_51_P419246	5830416P10Rik	RIKEN cDNA 5830416P10 gene	381232		A_55_P2862975	Lxn	latexin	17035
A_51_P110409	Hes5	hairy and enhancer of split 5 (Drosophila)	15208		A_55_P2507914	Rprl3	ribonuclease P RNA-like 3	19785
A_66_P135845	A330008L17Rik	RIKEN cDNA A330008L17 gene	234624		A_55_P2723769	Rnu1a1	U1a1 small nuclear RNA	19842
A_55_P2730133	Hebp2	heme binding protein 2	56016		A_51_P191909	Rem2	rad and gem related GTP binding protein 2	140743
A_65_P03779	Dnajc3	DnaJ (Hsp40) homolog, subfamily C, member 3	100037258		A_51_P289380	Olfr1341	olfactory receptor 1341	258852
A_55_P2714608	Frmd4a	FERM domain containing 4A	209630		A_55_P2019327	Per1	period circadian clock 1	18626
A_51_P244234	Gm20172	predicted gene, 20172	100504323		A_55_P2714154	Zfp667	zinc finger protein 667	384763
A_55_P2509676	Gm12633	zinc finger protein 352 pseudogene	619842		A_51_P344461	Prrt2	proline-rich transmembrane protein 2	69017
A_55_P2130885	Mas1	MAS1 oncogene	17171		A_51_P341664	Zfp87	zinc finger protein 87	170763
A_55_P2939535	Kctd18	potassium channel tetramerisation domain containing 18	51960		A_51_P376149	N6amt2	N-6 adenine-specific DNA methyltransferase 2 (putative)	68043
A_51_P173114	Cdhr1	cadherin-related family member 1	170677		A_51_P329370	Snrnp25	small nuclear ribonucleoprotein 25 (U11/U12)	78372
A_51_P229129	Olfr1218	olfactory receptor 1218	258815		A_66_P119805	Gm10369	predicted gene 10369	100038504
A_55_P2741684	Cspg4	chondroitin sulfate proteoglycan 4	121021		A_55_P2800007	Il1rapl1	interleukin 1 receptor accessory protein-like 1	331461
A_55_P2508153	Mir143hg	Mir143 and Mir145 host gene (non-coding RNA)	328968		A_55_P2083168	Necab3	N-terminal EF-hand calcium binding protein 3	56846
A_51_P278230	Hinfp	histone H4 transcription factor	102423		A_51_P463674	Plk4	polo-like kinase 4	20873
A_55_P2133013	Cntfr	ciliary neurotrophic factor receptor	12804		A_55_P2174950	Gm34542	predicted gene, 34542	102637832
A_52_P341219	Tbccd1	TBCC domain containing 1	70573		A_55_P1996911	Rasa3	RAS p21 protein activator 3	19414
A_51_P452203	Vash2	vasohibin 2	226841		A_55_P1958137	Immp2l	IMP2 inner mitochondrial membrane peptidase-like (S. cerevisiae)	93757
A_55_P2718900	Vwf	Von Willebrand factor homolog	22371		A_55_P2095658	Ccdc8	coiled-coil domain containing 8	434130
A_55_P2618135	Trnt1	tRNA nucleotidyl transferase, CCA-adding, 1	70047		A_55_P2002578	Ephx1	epoxide hydrolase 1, microsomal	13849
A_52_P493965	Gucy1a3	guanylate cyclase 1, soluble, alpha 3	60596		A_55_P2723019	Olfr538	olfactory receptor 538	258201
A_55_P2649106	Atxn2	ataxin 2	20239		A_55_P2740656	Clstn3	calsyntenin 3	232370
A_66_P111250	A730006G06Rik	RIKEN cDNA A730006G06 gene	320638		A_55_P2508055	1700123O21Rik	RIKEN cDNA 1700123O21 gene	68238
A_55_P2169544	Gm36315	predicted gene, 36315	102640187		A_55_P2134645	Fam227a	family with sequence similarity 227, member A	75729
A_51_P156113	Igsf9	immunoglobulin superfamily, member 9	93842		A_66_P114174	Gm33791	predicted gene, 33791	102636831
A_55_P2734862	Casz1	castor zinc finger 1	69743		A_51_P157081	C630050I24Rik	RIKEN cDNA C630050I24 gene	78571
A_66_P106601	Grm5	glutamate receptor, metabotropic 5	108071		A_55_P2716127	Tnfaip8	tumor necrosis factor, alpha-induced protein 8	106869
A_66_P110633	Apol9b	apolipoprotein L 9b	71898		A_51_P237153	Spock3	sparc/osteonectin, cwcv and kazal-like domains proteoglycan 3	72902
A_55_P2715501	Col1a2	collagen, type I, alpha 2	12843		A_55_P2010038	Tnfsf9	tumor necrosis factor (ligand) superfamily, member 9	21950
A_55_P2317156	E330018M18Rik	RIKEN cDNA E330018M18 gene	414120		A_55_P2037584	Trf	transferrin	22041
A_51_P218009	Efna5	ephrin A5	13640		A_55_P2022128	Cntnap1	contactin associated protein-like 1	53321
A_55_P2717993	Ets1	E26 avian leukemia oncogene 1, 5' domain	23871		A_55_P2713720	Inip	INTS3 and NABP interacting protein	66209
A_51_P441451	Foxred2	FAD-dependent oxidoreductase domain containing 2	239554		A_52_P161400	Cnpy4	canopy 4 homolog (zebrafish)	66455
A_66_P133425	Vwa5b2	von Willebrand factor A domain containing 5B2	328643		A_55_P2781235	Mthfd1l	methylenetetrahydrofolate dehydrogenase (NADP+ dependent) 1-like	270685
A_52_P70255	Stat1	signal transducer and activator of transcription 1	20846		A_55_P2099585	Rarb	retinoic acid receptor, beta	218772
A_55_P2727609	Col25a1	collagen, type XXV, alpha 1	77018		A_55_P2141835	Gm39976	predicted gene, 39976	105244350
A_51_P231042	Cd163	CD163 antigen	93671		A_66_P125920	Gm11476	predicted gene 11476	102634096
A_55_P2714484	Ankrd11	ankyrin repeat domain 11	77087		A_52_P139747	Ndufa1	NADH dehydrogenase (ubiquinone) 1 alpha subcomplex, 1	54405
A_55_P2721239	Senp1	SUMO1/sentrin specific peptidase 1	223870		A_55_P2279685	2900076A07Rik	RIKEN cDNA 2900076A07 gene	100504421
A_55_P2183602	Tbc1d2	TBC1 domain family, member 2	381605		A_55_P2725615	LOC102637512	uncharacterized LOC102637512	102637512
A_52_P486279	Popdc3	popeye domain containing 3	78977		A_66_P105878	Gm32743	predicted gene, 32743	102635387
A_55_P2288741	AI852580	expressed sequence AI852580	104896		A_52_P319872	9330182L06Rik	RIKEN cDNA 9330182L06 gene	231014
A_55_P2730966	Ganab	alpha glucosidase 2 alpha neutral subunit	14376		A_55_P2113031	Foxo4	forkhead box O4	54601
A_55_P2736190	Tbc1d2b	TBC1 domain family, member 2B	67016		A_51_P186956	Adam2	a disintegrin and metallopeptidase domain 2	11495
A_66_P131023	Htr3a	5-hydroxytryptamine (serotonin) receptor 3A	15561		A_55_P2745020	Hrh4	histamine receptor H4	225192
A_55_P2715236	Rasal2	RAS protein activator like 2	226525		A_55_P2011097	Gsdma2	gasdermin A2	76758
A_51_P245533	Tex19.1	testis expressed gene 19.1	73679		A_55_P2534569	Gm32792	predicted gene, 32792	102635460
A_55_P1997614	Gm9693	predicted gene 9693	676882		A_55_P2577703	Gm36719	predicted gene, 36719	102640718
A_55_P1959496	Sbno2	strawberry notch homolog 2 (Drosophila)	216161		A_55_P2002998	Olah	oleoyl-ACP hydrolase	99035
A_65_P01584	Meg3	maternally expressed 3	17263		A_55_P2293351	Slc2a4rg-ps	Slc2a4 regulator, pseudogene	329584
A_52_P610277	Calm1	calmodulin 1	12313		A_52_P248673	Olfr583	olfactory receptor 583	258752
A_66_P131842	Cnga4	cyclic nucleotide gated channel alpha 4	233649		A_55_P2122945	Olfr541	olfactory receptor 541	258964
A_55_P2156404	Ccdc136	coiled-coil domain containing 136	232664		A_52_P652092	Pet100	PET100 homolog (S. cerevisiae)	100503890
A_55_P2042783	2310075C17Rik	RIKEN cDNA 2310075C17 gene	70194		A_52_P671013	Eif4e	eukaryotic translation initiation factor 4E	13684
A_55_P2731871	Lama1	laminin, alpha 1	16772		A_55_P2099183	1700021F02Rik	RIKEN cDNA 1700021F02 gene	75519
A_55_P2364516	AA060545	EST AA060545	117162		A_55_P1957509	Cypt8	cysteine-rich perinuclear theca 8	664723
A_55_P2143869	Skint5	selection and upkeep of intraepithelial T cells 5	242627		A_66_P130916	H2-Ob	histocompatibility 2, O region beta locus	15002
A_55_P2168256	Top3a	topoisomerase (DNA) III alpha	21975		A_66_P134488	Lif	leukemia inhibitory factor	16878
A_55_P2131989	Det1	de-etiolated homolog 1 (Arabidopsis)	76375		A_55_P2038697	Zfp235	zinc finger protein 235	56525
A_55_P2544804	Gm33047	predicted gene, 33047	102635799		A_55_P1963304	Brwd3	bromodomain and WD repeat domain containing 3	382236
A_51_P150678	Tnfaip8l2	tumor necrosis factor, alpha-induced protein 8-like 2	69769		A_66_P140688	LOC105244085	uncharacterized LOC105244085	105244085
A_55_P2717074	Bnip1	BCL2/adenovirus E1B interacting protein 1	224630		A_51_P254855	Ptgs2	prostaglandin-endoperoxide synthase 2	19225
A_55_P2905230	Gabra5	gamma-aminobutyric acid (GABA) A receptor, subunit alpha 5	110886		A_52_P258124	Fbxo46	F-box protein 46	243867
A_55_P2075125	Pax2	paired box 2	18504		A_66_P140181	Gm32688	predicted gene, 32688	102635316
A_55_P2048499	LOC102637192	keratin-associated protein 20-2-like	102637192		A_52_P497134	A730090H04Rik	RIKEN cDNA A730090H04 gene	320453
A_66_P101427	2310026L22Rik	RIKEN cDNA 2310026L22 gene	69594		A_55_P2643995	Bzrap1	benzodiazepine receptor associated protein 1	207777
A_55_P2033725	Ascl2	achaete-scute complex homolog 2 (Drosophila)	17173		A_55_P2803815	Fosl2	fos-like antigen 2	14284
A_66_P132039	Pdx1	pancreatic and duodenal homeobox 1	18609		A_55_P2739419	Xylb	xylulokinase homolog (H. influenzae)	102448
A_55_P2807341	Prodh	proline dehydrogenase	19125		A_55_P2894224	Pcdh1	protocadherin 1	75599
A_51_P241995	Col5a3	collagen, type V, alpha 3	53867		A_51_P434427	Olfr1184	olfactory receptor 1184	258820
A_55_P2057435	Gm6566	predicted gene 6566	625237		A_51_P220062	Mmp15	matrix metallopeptidase 15	17388
A_55_P2730213	Enpp2	ectonucleotide pyrophosphatase/phosphodiesterase 2	18606		A_52_P373694	Jph4	junctophilin 4	319984
A_52_P489068	D330013E07Rik	RIKEN cDNA D330013E07 gene	319525		A_55_P1954276	Emid1	EMI domain containing 1	140703
A_55_P2121275	Gm4907	predicted gene 4907	236749		A_52_P501882	Med12l	mediator complex subunit 12-like	329650
A_55_P2107070	Cabyr	calcium-binding tyrosine-(Y)-phosphorylation regulated (fibrousheathin 2)	71132
A_55_P2715486	Trip12	thyroid hormone receptor interactor 12	14897
A_51_P479902	Mars	methionine-tRNA synthetase	216443
A_55_P2821178	Atp10a	ATPase, class V, type 10A	11982
A_55_P2168271	6430553K19Rik	RIKEN cDNA 6430553K19 gene	619300
A_55_P2714896	Nup160	nucleoporin 160	59015
A_55_P2897391	Trappc10	trafficking protein particle complex 10	216131
A_55_P2935780	Dlgap1	discs, large (Drosophila) homolog-associated protein 1	224997
A_52_P1027874	LOC105242767	uncharacterized LOC105242767	105242767
A_55_P2744614	Lcp1	lymphocyte cytosolic protein 1	18826
A_55_P1962551	Bbx	bobby sox homolog (Drosophila)	70508
A_66_P139618	Stfa2	stefin A2	20862
A_55_P1981150	Trub2	TruB pseudouridine (psi) synthase homolog 2 (E. coli)	227682
A_55_P2732479	Gm32647	predicted gene, 32647	102635262
A_51_P305213	1810010H24Rik	RIKEN cDNA 1810010H24 gene	69066
A_55_P2730168	Lrp8	low density lipoprotein receptor-related protein 8, apolipoprotein e receptor	16975
A_51_P378298	Fcmr	Fc fragment of IgM receptor	69169
A_55_P2714239	Zfat	zinc finger and AT hook domain containing	380993
A_52_P502577	S1pr3	sphingosine-1-phosphate receptor 3	13610
A_55_P2009127	Agrn	agrin	11603
A_65_P03364	Dennd4a	DENN/MADD domain containing 4A	102442
A_55_P2011565	1600010M07Rik	RIKEN cDNA 1600010M07 gene	69781
A_51_P254122	Zfp92	zinc finger protein 92	22754
A_55_P2713875	Katnal1	katanin p60 subunit A-like 1	231912
A_66_P110820	Matn2	matrilin 2	17181
A_55_P2275402	9330177L23Rik	RIKEN cDNA 9330177L23 gene	77246
A_55_P1965699	D930030D11Rik	RIKEN cDNA D930030D11 gene	320874
A_65_P07021	Fubp1	far upstream element (FUSE) binding protein 1	51886
A_55_P2394620	Gm38458	predicted gene, 38458	102634090
A_55_P2720809	Ybx1	Y box protein 1	22608
A_55_P2715401	Ncald	neurocalcin delta	52589
A_55_P1998110	Gm20877	predicted gene, 20877	100041550
A_55_P2071334	Rrh	retinal pigment epithelium derived rhodopsin homolog	20132
A_55_P2087607	Cp	ceruloplasmin	12870
A_51_P224282	Capn12	calpain 12	60594
A_52_P478187	Dlc1	deleted in liver cancer 1	50768
A_52_P11800	Acvr2a	activin receptor IIA	11480
A_52_P550393	Rasgrf1	RAS protein-specific guanine nucleotide-releasing factor 1	19417
A_51_P413348	Ezr	ezrin	22350
A_55_P2109987	Dear1	dual endothelin 1/angiotensin II receptor 1	654362
A_52_P60707	Cylc2	cylicin, basic protein of sperm head cytoskeleton 2	74914
A_52_P413851	Gm16794	predicted gene, 16794	100504734
A_51_P161021	Ifit2	interferon-induced protein with tetratricopeptide repeats 2	15958
A_51_P157462	Rgn	regucalcin	19733
A_51_P183746	Prrx2	paired related homeobox 2	20204
A_51_P186265	Atg4c	autophagy related 4C, cysteine peptidase	242557
A_55_P2513345	Mcmdc2	minichromosome maintenance domain containing 2	240697
A_66_P118435	H1f0	H1 histone family, member 0	14958
A_55_P2730193	Col4a3bp	collagen, type IV, alpha 3 (Goodpasture antigen) binding protein	68018
A_55_P2112404	BC051628	cDNA sequence BC051628	332713
A_52_P132174	Atp9b	ATPase, class II, type 9B	50771
A_55_P1952618	Ear2	eosinophil-associated, ribonuclease A family, member 2	13587
A_66_P112682	Casp12	caspase 12	12364
A_55_P2722258	Zrsr2	zinc finger (CCCH type), RNA binding motif and serine/arginine rich 2	22184
A_66_P109537	Gm35676	predicted gene, 35676	102639342
A_55_P2930384	2700046A07Rik	RIKEN cDNA 2700046A07 gene	78449
A_66_P107102	4933408N05Rik	RIKEN cDNA 4933408N05 gene	71122
A_51_P118822	Zfp644	zinc finger protein 644	52397
A_51_P209836	Ccdc79	coiled-coil domain containing 79	320022
A_51_P402974	Gm16489	predicted gene 16489	628926
A_55_P1957922	Arrdc2	arrestin domain containing 2	70807
A_52_P168482	Thada	thyroid adenoma associated	240174
A_51_P123385	Olfr503	olfactory receptor 503	259143
A_55_P2737972	Gria2	glutamate receptor, ionotropic, AMPA2 (alpha 2)	14800
A_51_P458584	Fpr-rs3	formyl peptide receptor, related sequence 3	14290
A_55_P2386095	9630039A02Rik	RIKEN cDNA 9630039A02 gene	319254
A_51_P183631	Pdpr	pyruvate dehydrogenase phosphatase regulatory subunit	319518
A_55_P1958876	4833422C13Rik	RIKEN cDNA 4833422C13 gene	373852
A_55_P2042813	Gbp11	guanylate binding protein 11	634650
A_55_P2738082	Mbnl2	muscleblind-like 2	105559
A_55_P2389528	D130061D10Rik	RIKEN cDNA D130061D10 gene	319385
A_65_P01451	Orc1	origin recognition complex, subunit 1	18392
A_55_P2730377	Gm38832	predicted gene, 38832	105242682
A_55_P2333126	Mgea5	meningioma expressed antigen 5 (hyaluronidase)	76055
A_51_P276479	4930486L24Rik	RIKEN cDNA 4930486L24 gene	214639
A_66_P111992	Gm36177	predicted gene, 36177	102639996
A_55_P2735155	Eprs	glutamyl-prolyl-tRNA synthetase	107508
A_55_P2714544	Apc	adenomatosis polyposis coli	11789
A_55_P2216822	4930551O13Rik	RIKEN cDNA 4930551O13 gene	75263
A_55_P2046504	1700055D18Rik	RIKEN cDNA 1700055D18 gene	73405
A_55_P2150811	6330405D24Rik	RIKEN cDNA 6330405D24 gene	70715
A_55_P2602450	BC049635	cDNA sequence BC049635	277773
A_51_P148208	Itsn2	intersectin 2	20403
A_55_P2010152	Sell	selectin, lymphocyte	20343
A_55_P2585269	Gm33951	predicted gene, 33951	102637042
A_55_P2730278	Ptprm	protein tyrosine phosphatase, receptor type, M	19274
A_55_P1978777	Zfp64	zinc finger protein 64	22722
A_52_P424985	Xrra1	X-ray radiation resistance associated 1	446101
A_55_P2721294	Nmnat3	nicotinamide nucleotide adenylyltransferase 3	74080
A_55_P2011620	Gpr141	G protein-coupled receptor 141	353346
A_55_P2011410	Pdzk1	PDZ domain containing 1	59020
A_55_P2112986	Klk1b22	kallikrein 1-related peptidase b22	13646
A_55_P2719960	Akap9	A kinase (PRKA) anchor protein (yotiao) 9	100986
A_55_P2096450	AW554918	expressed sequence AW554918	225289
A_55_P2580758	Gm34196	predicted gene, 34196	102637367
A_51_P342652	Cd79b	CD79B antigen	15985
A_55_P2743005	Slc38a1	solute carrier family 38, member 1	105727
A_55_P2330822	Epb4.1l5	erythrocyte protein band 4.1 like 5	226352
A_55_P2739780	Cdkl3	cyclin-dependent kinase-like 3	213084
A_55_P2060797	Gm30942	predicted gene, 30942	102633012
A_52_P81214	Wwp2	WW domain containing E3 ubiquitin protein ligase 2	66894
A_55_P1959470	Lrrfip1	leucine rich repeat (in FLII) interacting protein 1	16978
A_55_P2737567	Ddx50	DEAD (Asp-Glu-Ala-Asp) box polypeptide 50	94213
A_52_P746506	4930500G05Rik	RIKEN cDNA 4930500G05 gene	75037
A_55_P2075549	Ube2dnl1	ubiquitin-conjugating enzyme E2D N-terminal like 1	237009
A_55_P2718323	Slc38a6	solute carrier family 38, member 6	625098
A_55_P2738417	Rab31	RAB31, member RAS oncogene family	106572
A_66_P107551	Gm38293	predicted gene, 38293	105244026
A_55_P2718057	Ncf2	neutrophil cytosolic factor 2	17970
A_55_P2721199	Uba5	ubiquitin-like modifier activating enzyme 5	66663
A_52_P548921	Lrrk1	leucine-rich repeat kinase 1	233328
A_51_P394847	Gm11346	X-linked lymphocyte-regulated 5 pseudogene	76024
A_55_P2151521	Mfap3	microfibrillar-associated protein 3	216760
A_55_P2758789	Irs4	insulin receptor substrate 4	16370
A_55_P2117710	Snhg1	small nucleolar RNA host gene 1	83673
A_55_P2083454	Gm10844	predicted gene 10844	100303739
A_66_P120612	Vax2os	ventral anterior homeobox 2, opposite strand	574519
A_51_P159533	Kcnh6	potassium voltage-gated channel, subfamily H (eag-related), member 6	192775
A_55_P2083963	Phgr1	proline/histidine/glycine-rich 1	53906
A_52_P102931	Gimap5	GTPase, IMAP family member 5	317757
A_52_P562612	Srd5a1	steroid 5 alpha-reductase 1	78925
A_55_P2716929	Asxl3	additional sex combs like 3 (Drosophila)	211961
A_55_P2935765	Wdr18	WD repeat domain 18	216156
A_66_P134247	Gm28068	predicted gene 28068	102636152
A_55_P2149520	Rsrc2	arginine/serine-rich coiled-coil 2	208606
A_55_P1992555	Gys2	glycogen synthase 2	232493
A_51_P419286	Batf3	basic leucine zipper transcription factor, ATF-like 3	381319
A_51_P498591	1700012A03Rik	RIKEN cDNA 1700012A03 gene	76382
A_55_P2835932	Atp6v0b	ATPase, H+ transporting, lysosomal V0 subunit B	114143
A_51_P246104	1700019M22Rik	NFX-like protein	69423
A_52_P220275	Gpr34	G protein-coupled receptor 34	23890
A_55_P2715451	Slc43a2	solute carrier family 43, member 2	215113
A_55_P2063755	Naip6	NLR family, apoptosis inhibitory protein 6	17952
A_55_P2340678	AI849538	expressed sequence AI849538	99094
A_52_P271806	9530026P05Rik	RIKEN cDNA 9530026P05 gene	330385
A_52_P585181	Stxbp4	syntaxin binding protein 4	20913
A_52_P54609	Eml1	echinoderm microtubule associated protein like 1	68519
A_51_P278653	Rprm	reprimo, TP53 dependent G2 arrest mediator candidate	67874
A_55_P2745072	Nfatc4	nuclear factor of activated T cells, cytoplasmic, calcineurin dependent 4	73181
A_55_P2072771	Cd3g	CD3 antigen, gamma polypeptide	12502
A_55_P2719714	Grid2	glutamate receptor, ionotropic, delta 2	14804
A_55_P2729758	Lrig3	leucine-rich repeats and immunoglobulin-like domains 3	320398
A_55_P2581006	Gm15327	predicted gene 15327	100504675
[truncated: 2,020 more rows]
