# Supplementary material for: ERAD components Derlin-1 and Derlin-2 are essential for postnatal brain development and motor function
Source: iScience. 2021 Jun 19;24(7):102758. doi: 10.1016/j.isci.2021.102758 (PMC8324814; doi:10.1016/j.isci.2021.102758)
Supplement: Table S2. Gene list whose expression level changed by more than 1.5-fold or less than 0.67-fold at postnatal day 28 in the cerebellum of Derlin-2-deficient mice, related to figure 4 [file mmc3.xlsx]

## Sheet: Sheet1
Table S2.
Gene list whose expression level is >1.5-fold increased in the cerebellum in Derl2NesCre mice at postnatal day 28.					Gene list whose expression level is <0.67-fold reduced in the cerebellum in Derl2NesCre mice at postnatal day 28.
ProbeName	GeneSymbol	GeneName	EntrezGeneID		ProbeName	GeneSymbol	GeneName	EntrezGeneID
A_55_P2508153	Carmn	cardiac mesoderm enhancer-associated non-coding RNA	328968		A_66_P109063	Gm26787	predicted gene, 26787	102637672
A_52_P206058	Apitd1	apoptosis-inducing, TAF9-like domain 1	69928		A_66_P112504	4921513I08Rik	RIKEN cDNA 4921513I08 gene	70875
A_55_P1954593	Zranb3	zinc finger, RAN-binding domain containing 3	226409		A_55_P2508543	4930486F22Rik	RIKEN cDNA 4930486F22 gene	78170
A_52_P47598	Irf6	interferon regulatory factor 6	54139		A_52_P638457	Scimp	SLP adaptor and CSK interacting membrane protein	327957
A_52_P317416	Pxn	paxillin	19303		A_55_P2358147	1810006J02Rik	RIKEN cDNA 1810006J02 gene	69030
A_65_P20190	Taf7l	TATA-box binding protein associated factor 7 like	74469		A_55_P2295245	4930432L08Rik	RIKEN cDNA 4930432L08 gene	74621
A_52_P9878	Mef2b	myocyte enhancer factor 2B	17259		A_55_P2313971	4930509E22Rik	RIKEN cDNA 4930509E22 gene	75120
A_55_P2719875	2410141K09Rik	RIKEN cDNA 2410141K09 gene	76803		A_66_P134009	4930529L06Rik	RIKEN cDNA 4930529L06 gene	78023
A_51_P208525	Cr2	complement receptor 2	12902		A_51_P301336	Olfr1453	olfactory receptor 1453	258695
A_52_P286605	Phf20l1	PHD finger protein 20-like 1	239510		A_52_P573528	6030498E09Rik	RIKEN cDNA 6030498E09 gene	77883
A_52_P193994	Rps6kb1	ribosomal protein S6 kinase, polypeptide 1	72508		A_55_P2022123	Spata22	spermatogenesis associated 22	380709
A_55_P2234495	B930036N10Rik	RIKEN cDNA B930036N10 gene	100048917		A_55_P2101706	Olfr155	olfactory receptor 155	29845
A_55_P2325758	Gm38405	predicted gene, 38405	233561		A_52_P585202	Tmem67	transmembrane protein 67	329795
A_51_P374335	Olfr354	olfactory receptor 354	258941		A_52_P363843	Zscan4c	zinc finger and SCAN domain containing 4C	245109
A_55_P2150422	Fgfr3	fibroblast growth factor receptor 3	14184		A_55_P2561958	Gm36252	predicted gene, 36252	102640102
A_55_P2175304	Smarca1	SWI/SNF related, matrix associated, actin dependent regulator of chromatin, subfamily a, member 1	93761		A_55_P2491104	Il1rapl2	interleukin 1 receptor accessory protein-like 2	60367
A_51_P398147	Zscan30	zinc finger and SCAN domain containing 30	328918		A_52_P510202	9930014A18Rik	RIKEN cDNA 9930014A18 gene	320469
A_52_P177490	Cdx2	caudal type homeobox 2	12591		A_55_P2743455	Vps37a	vacuolar protein sorting 37A	52348
A_65_P16744	Gtf3c1	general transcription factor III C 1	233863		A_51_P352705	Tex16	testis expressed gene 16	83556
A_66_P119897	C530050E15Rik	RIKEN cDNA C530050E15 gene	320489		A_52_P631476	E230012J19Rik	RIKEN cDNA E230012J19 gene	319664
A_55_P2168168	Tex11	testis expressed gene 11	83558		A_51_P349713	Impg1	interphotoreceptor matrix proteoglycan 1	63859
A_65_P00756	Hook2	hook microtubule tethering protein 2	170833		A_55_P2534696	Gm30308	predicted gene, 30308	102632161
A_55_P2734457	Cbx3	chromobox 3	12417		A_55_P2169198	Gm3764	predicted gene 3764	100042277
A_55_P2099114	Mettl21b	methyltransferase like 21B	100504608		A_52_P900390	E030004H24Rik	RIKEN cDNA E030004H24 gene	319424
A_66_P126248	4921517D16Rik	RIKEN cDNA 4921517D16 gene	70876		A_55_P2796359	Crem	cAMP responsive element modulator	12916
A_55_P2722170	Snap47	synaptosomal-associated protein, 47	67826		A_55_P2032493	Ubap1l	ubiquitin-associated protein 1-like	208080
A_65_P05745	Srgap2	SLIT-ROBO Rho GTPase activating protein 2	14270		A_55_P2048550	Hbb-bh2	hemoglobin beta, bh2	436003
A_55_P2164265	Prl7c1	prolactin family 7, subfamily c, member 1	67505		A_52_P658070	Trappc8	trafficking protein particle complex 8	75964
A_51_P435947	Med12	mediator complex subunit 12	59024		A_55_P2539381	Gm35699	predicted gene, 35699	102639369
A_52_P367463	Pola2	polymerase (DNA directed), alpha 2	18969		A_55_P2563903	Gm32960	predicted gene, 32960	102635685
A_51_P436813	5430405H02Rik	RIKEN cDNA 5430405H02 gene	74487		A_66_P110283	Ska3	spindle and kinetochore associated complex subunit 3	219114
A_55_P2738564	Slc35b3	solute carrier family 35, member B3	108652		A_51_P100852	Fam26f	family with sequence similarity 26, member F	215900
A_55_P1985773	Trhr2	thyrotropin releasing hormone receptor 2	170732		A_52_P673043	Tph2	tryptophan hydroxylase 2	216343
A_55_P2103249	Cxcr1	chemokine (C-X-C motif) receptor 1	227288		A_55_P2508633	3632454L22Rik	RIKEN cDNA 3632454L22 gene	320606
A_55_P1981086	Olfr1458	olfactory receptor 1458	667271		A_66_P107392	Gm40658	predicted gene, 40658	105245168
A_55_P2549154	Gm26812	predicted gene, 26812	102637329		A_51_P157112	Serpina3c	serine (or cysteine) peptidase inhibitor, clade A, member 3C	16625
A_55_P2075657	5330426L24Rik	RIKEN cDNA 5330426L24 gene	78285		A_51_P278230	Hinfp	histone H4 transcription factor	102423
A_52_P309183	Tktl2	transketolase-like 2	74419		A_52_P328254	Pick1	protein interacting with C kinase 1	18693
A_51_P338072	Myh4	myosin, heavy polypeptide 4, skeletal muscle	17884		A_66_P112113	Prkcq	protein kinase C, theta	18761
A_55_P2714587	Orc4	origin recognition complex, subunit 4	26428		A_55_P2509824	Gm12718	predicted gene 12718	622167
A_66_P106905	Gm34568	predicted gene, 34568	102637866		A_55_P1986900	Dll1	delta-like 1 (Drosophila)	13388
A_55_P2152447	Lce3f	late cornified envelope 3F	69520		A_52_P112614	Ly6g6e	lymphocyte antigen 6 complex, locus G6E	70274
A_55_P2717932	Coq10b	coenzyme Q10B	67876		A_52_P175685	Irf1	interferon regulatory factor 1	16362
A_55_P2352652	Hsp90aa1	heat shock protein 90, alpha (cytosolic), class A member 1	15519		A_55_P1975330	Gm10745	predicted gene 10745	100038545
A_55_P2115836	Acnat1	acyl-coenzyme A amino acid N-acyltransferase 1	230161		A_55_P2130338	Olfr1135	olfactory receptor 1135	258654
A_55_P2086507	Bglap3	bone gamma-carboxyglutamate protein 3	12095		A_55_P2904453	1700011H14Rik	RIKEN cDNA 1700011H14 gene	67082
A_55_P2745286	Mybpc1	myosin binding protein C, slow-type	109272		A_51_P190961	Gzmf	granzyme F	14943
A_55_P2727524	Pole2	polymerase (DNA directed), epsilon 2 (p59 subunit)	18974		A_66_P108873	Gm10435	predicted gene 10435	100038596
A_55_P2726970	Prl7d1	prolactin family 7, subfamily d, member 1	18814		A_66_P132857	4930471D02Rik	RIKEN cDNA 4930471D02 gene	74923
A_51_P212308	Cxadr	coxsackie virus and adenovirus receptor	13052		A_55_P2723679	Tnfsf4	tumor necrosis factor (ligand) superfamily, member 4	22164
A_52_P231847	Ido2	indoleamine 2,3-dioxygenase 2	209176		A_52_P294514	Samt4	spermatogenesis associated multipass transmembrane protein 4	75185
A_55_P1994453	Hoxd3	homeobox D3	15434		A_55_P2737672	Usp45	ubiquitin specific petidase 45	77593
A_55_P2737069	Rap1gds1	RAP1, GTP-GDP dissociation stimulator 1	229877		A_55_P2606240	Naalad2	N-acetylated alpha-linked acidic dipeptidase 2	72560
A_55_P2170019	a	nonagouti	50518		A_66_P112397	Gm33308	predicted gene, 33308	102636165
A_55_P2575569	Gm36670	predicted gene, 36670	102640656		A_66_P108322	Celrr	cerebellum expressed regulatory RNA	98452
A_55_P2520373	Adamts17	a disintegrin-like and metallopeptidase (reprolysin type) with thrombospondin type 1 motif, 17	233332		A_66_P140306	4930594M17Rik	RIKEN cDNA 4930594M17 gene	75937
A_55_P2029766	Gm13219	predicted gene 13219	100040710		A_55_P2044099	1700001G01Rik	RIKEN cDNA 1700001G01 gene	75433
A_55_P2030923	Rimbp2	RIMS binding protein 2	231760		A_55_P1971425	Serpinb9f	serine (or cysteine) peptidase inhibitor, clade B, member 9f	20709
A_52_P553890	Itgb3	integrin beta 3	16416		A_51_P114222	Il2	interleukin 2	16183
A_51_P327369	Plekhg3	pleckstrin homology domain containing, family G (with RhoGef domain) member 3	263406		A_52_P174569	Pudp	pseudouridine 5-phosphatase	67365
A_55_P2046443	Duoxa1	dual oxidase maturation factor 1	213696		A_55_P2621103	Ublcp1	ubiquitin-like domain containing CTD phosphatase 1	79560
A_51_P111164	Rnd1	Rho family GTPase 1	223881		A_55_P2331276	AU020951	expressed sequence AU020951	106986
A_66_P114270	Gm29260	predicted gene 29260	102639765		A_52_P123230	Aldh4a1	aldehyde dehydrogenase 4 family, member A1	212647
A_55_P2106803	Bglap2	bone gamma-carboxyglutamate protein 2	12097		A_66_P132591	4933429O19Rik	RIKEN cDNA 4933429O19 gene	66770
A_55_P2509083	4930511M06Rik	RIKEN cDNA 4930511M06 gene	75084		A_55_P2007886	Prss51	protease, serine 51	100504162
A_51_P113129	Atp1b4	ATPase, (Na+)/K+ transporting, beta 4 polypeptide	67821		A_55_P2135064	H2-M2	histocompatibility 2, M region locus 2	14990
A_55_P2583124	Gm36902	predicted gene, 36902	102640964		A_52_P322941	Gm11992	predicted gene 11992	626870
A_52_P453903	LOC102635786	uncharacterized LOC102635786	102635786		A_66_P103491	4930568B11Rik	RIKEN cDNA 4930568B11 gene	75873
A_51_P292823	4930594C11Rik	G1 to S phase transition pseudogene	77633		A_51_P301998	Fmo2	flavin containing monooxygenase 2	55990
A_55_P2716924	Esr1	estrogen receptor 1 (alpha)	13982		A_55_P2543338	Gm33474	predicted gene, 33474	102636399
A_55_P2022421	D030018L15Rik	nuclear receptor coactivator 2 pseudogene	402773		A_66_P101132	Hist1h2bp	histone cluster 1, H2bp	319188
A_55_P2844663	Gm14144	predicted gene 14144	102632613		A_55_P2743777	Slc37a1	solute carrier family 37 (glycerol-3-phosphate transporter), member 1	224674
A_55_P2557949	Gm33472	predicted gene, 33472	102636396		A_66_P119576	Gm31520	sterol-C5-desaturase pseudogene	102633773
A_51_P136508	Avp	arginine vasopressin	11998		A_66_P107471	Gm32815	predicted gene, 32815	102635491
A_65_P12137	Fbxl20	F-box and leucine-rich repeat protein 20	72194		A_55_P2113335	LOC100125594	uncharacterized LOC100125594	100125594
A_52_P265358	Igsf1	immunoglobulin superfamily, member 1	209268		A_55_P2932975	Gm27227	predicted gene 27227	102638853
A_52_P187909	Slco1a6	solute carrier organic anion transporter family, member 1a6	28254		A_66_P126415	Gm8013	predicted gene 8013	666266
A_52_P323797	Ifne	interferon epsilon	230405		A_52_P224323	Pard3	par-3 family cell polarity regulator	93742
A_55_P1972668	Smok2b	sperm motility kinase 2B	236574		A_55_P2745667	Smad4	SMAD family member 4	17128
A_51_P287790	Nlrp4b	NLR family, pyrin domain containing 4B	210045		A_51_P468374	4930595M18Rik	RIKEN cDNA 4930595M18 gene	245492
A_55_P2051179	1700108F19Rik	RIKEN cDNA 1700108F19 gene	73272		A_55_P2028004	Tas2r124	taste receptor, type 2, member 124	387351
A_55_P2717344	A730017C20Rik	RIKEN cDNA A730017C20 gene	225583		A_66_P120361	C730027H18Rik	RIKEN cDNA C730027H18 gene	319572
A_66_P133121	Gm40292	predicted gene, 40292	105244735		A_66_P112594	Gm27162	predicted gene 27162	330917
A_55_P2744429	Ralgapa2	Ral GTPase activating protein, alpha subunit 2 (catalytic)	241694		A_52_P177454	Rab34	RAB34, member RAS oncogene family	19376
A_51_P154485	Fcrla	Fc receptor-like A	98752		A_51_P307858	1700019N19Rik	RIKEN cDNA 1700019N19 gene	67507
A_66_P108429	1700039E22Rik	RIKEN cDNA 1700039E22 gene	73322		A_51_P464703	Ccl8	chemokine (C-C motif) ligand 8	20307
A_55_P2483641	H2-Bl	histocompatibility 2, blastocyst	14963		A_55_P2036348	Vmn2r70	vomeronasal 2, receptor 70	670940
A_51_P275268	4933421I07Rik	RIKEN cDNA 4933421I07 gene	71162		A_51_P383032	Clec4d	C-type lectin domain family 4, member d	17474
A_52_P630443	Wisp3	WNT1 inducible signaling pathway protein 3	327743		A_52_P151839	Ttc26	tetratricopeptide repeat domain 26	264134
A_66_P137696	Kifc1	kinesin family member C1	100502766		A_55_P2713430	Peg3	paternally expressed 3	18616
A_55_P2544569	Gm33429	predicted gene, 33429	102636331		A_66_P113861	Cdk6	cyclin-dependent kinase 6	12571
A_55_P2727988	C530020B09Rik	RIKEN cDNA C530020B09 gene	100313510		A_55_P2278845	3830408C21Rik	RIKEN cDNA 3830408C21 gene	100040322
A_52_P471535	Ccdc116	coiled-coil domain containing 116	76872		A_55_P2057189	Mptx1	mucosal pentraxin 1	66289
A_55_P2303777	9530020I12Rik	RIKEN cDNA 9530020I12 gene	77442		A_55_P2734577	Itga1	integrin alpha 1	109700
A_55_P2101085	Olfr785	olfactory receptor 785	546488		A_55_P2069087	Vmn2r67	vomeronasal 2, receptor 67	620672
A_55_P2720021	Ntmt1	N-terminal Xaa-Pro-Lys N-methyltransferase 1	66617		A_55_P2922820	Vmn1r31	vomeronasal 1 receptor 31	626828
A_51_P374726	Ptx3	pentraxin related gene	19288		A_52_P539250	Adam30	a disintegrin and metallopeptidase domain 30	71078
A_55_P2397390	Ryr3	ryanodine receptor 3	20192		A_52_P571715	Troap	trophinin associated protein	78733
A_55_P2787754	Gm35986	predicted gene, 35986	102639747		A_66_P108876	Cela3b	chymotrypsin-like elastase family, member 3B	67868
A_55_P2059030	Prss40	protease, serine 40	21756		A_55_P1961444	Plcb2	phospholipase C, beta 2	18796
A_55_P2719135	Hkdc1	hexokinase domain containing 1	216019		A_52_P554650	Gzmd	granzyme D	14941
A_55_P2790354	Bbs2	Bardet-Biedl syndrome 2 (human)	67378		A_55_P2713995	Mroh5	maestro heat-like repeat family member 5	268816
A_66_P112715	Gm39348	predicted gene, 39348	105243422		A_65_P03277	St8sia2	ST8 alpha-N-acetyl-neuraminide alpha-2,8-sialyltransferase 2	20450
A_52_P318426	Gm16938	predicted gene, 16938	330599		A_51_P513153	Pnmt	phenylethanolamine-N-methyltransferase	18948
A_66_P126869	Gm40275	predicted gene, 40275	105244717		A_55_P2109701	Shb	src homology 2 domain-containing transforming protein B	230126
A_55_P2639288	Cpne3	copine III	70568		A_55_P1990603	Olfr1448	olfactory receptor 1448	258696
A_55_P2718503	Hectd2	HECT domain E3 ubiquitin protein ligase 2	226098		A_51_P498274	Stk-ps2	serine/threonine kinase 2	212225
A_55_P2032698	Gm4814	predicted gene 4814	100502942		A_55_P2101021	Lao1	L-amino acid oxidase 1	100470
A_55_P2847425	Gm35409	predicted gene, 35409	102638977		A_55_P2519295	Dera	deoxyribose-phosphate aldolase (putative)	232449
A_55_P2739408	Agap1	ArfGAP with GTPase domain, ankyrin repeat and PH domain 1	347722		A_55_P2006955	Mageb5	melanoma antigen, family B, 5	74271
A_55_P2054563	Krt78	keratin 78	332131		A_55_P2741144	H2-M5	histocompatibility 2, M region locus 5	240095
A_51_P455932	F2rl1	coagulation factor II (thrombin) receptor-like 1	14063		A_55_P2737682	Mbd1	methyl-CpG binding domain protein 1	17190
A_55_P2157730	Gpr158	G protein-coupled receptor 158	241263		A_51_P203382	Olfr1053	olfactory receptor 1053	257974
A_55_P1984645	Gm5434	ubiquitin-conjugating enzyme E2F (putative) pseudogene	432649		A_52_P58283	Kcna5	potassium voltage-gated channel, shaker-related subfamily, member 5	16493
A_55_P2121739	Gm10764	predicted gene 10764	100038674		A_55_P2059035	Gm13403	predicted gene 13403	100041931
A_55_P2101372	Tex13d	TEX13 family member D	100039899		A_55_P2178530	Gm13274	predicted gene 13274	100037413
A_55_P2926369	Slc25a42	solute carrier family 25, member 42	73095		A_66_P126882	Cfap61	cilia and flagella associated protein 61	78774
A_55_P2353743	Gm2447	predicted gene 2447	329639		A_55_P2509569	4930571O06Rik	RIKEN cDNA 4930571O06 gene	78048
A_55_P2228307	4933440J02Rik	RIKEN cDNA 4933440J02 gene	71321		A_52_P842768	4930532M18Rik	RIKEN cDNA 4930532M18 gene	75233
A_55_P2071012	Vmn2r100	vomeronasal 2, receptor 100	627537		A_52_P551771	Olfr849	olfactory receptor 849	258520
A_55_P2071349	Trh	thyrotropin releasing hormone	22044		A_55_P2578375	Arhgef15	Rho guanine nucleotide exchange factor (GEF) 15	442801
A_52_P684563	4932435O22Rik	RIKEN cDNA 4932435O22 gene	319819		A_52_P430229	Rai14	retinoic acid induced 14	75646
A_55_P1956160	Gm8909	predicted gene 8909	667977		A_66_P101938	Lce1k	late cornified envelope 1K	631101
A_51_P482795	A530083I20Rik	RIKEN cDNA A530083I20 gene	331045		A_52_P63855	S100a7a	S100 calcium binding protein A7A	381493
A_55_P2742098	Nckap5	NCK-associated protein 5	210356		A_55_P2778852	1700100I10Rik	RIKEN cDNA 1700100I10 gene	74982
A_55_P2067971	Prss54	protease, serine 54	70993		A_66_P134014	Slc26a7	solute carrier family 26, member 7	208890
A_52_P614777	Sucnr1	succinate receptor 1	84112		A_66_P108038	4930466F19Rik	RIKEN cDNA 4930466F19 gene	75026
A_51_P111669	Gpr149	G protein-coupled receptor 149	229357		A_55_P2112986	Klk1b22	kallikrein 1-related peptidase b22	13646
A_51_P451482	Anxa9	annexin A9	71790		A_52_P175461	Zdhhc7	zinc finger, DHHC domain containing 7	102193
A_52_P668882	Tmem131l	transmembrane 131 like	229473		A_52_P19816	Gpr155	G protein-coupled receptor 155	68526
A_66_P101778	Dhx57	DEAH (Asp-Glu-Ala-Asp/His) box polypeptide 57	106794		A_55_P2562080	Gm31818	predicted gene, 31818	102634167
A_66_P128947	L3mbtl1	l(3)mbt-like (Drosophila)	241764		A_55_P2550193	Gm32074	predicted gene, 32074	102634509
A_66_P126745	Gm4792	predicted gene 4792	215472		A_66_P133148	Aoah	acyloxyacyl hydrolase	27052
A_66_P129760	Olfr1137	olfactory receptor 1137	258101		A_55_P2036017	Gm2837	spindlin family, member 2 pseudogene	100040552
A_55_P1965313	Mctp2	multiple C2 domains, transmembrane 2	244049		A_51_P425847	Ulbp1	UL16 binding protein 1	77777
A_55_P2017060	Pou1f1	POU domain, class 1, transcription factor 1	18736		A_52_P187023	Prdx6b	peroxiredoxin 6B	320769
A_55_P2725581	6430550D23Rik	RIKEN cDNA 6430550D23 gene	320095		A_66_P133207	BC051665	cDNA sequence BC051665	218275
A_52_P1108293	Gm35392	predicted gene, 35392	102638957		A_55_P2306858	4930555B11Rik	RIKEN cDNA 4930555B11 gene	75279
A_55_P2582029	LOC102640957	uncharacterized LOC102640957	102640957		A_51_P129480	Ccl21a	chemokine (C-C motif) ligand 21A (serine)	18829
A_55_P2726945	Gm7008	predicted gene 7008	629820		A_52_P501816	Slc6a14	solute carrier family 6 (neurotransmitter transporter), member 14	56774
A_51_P471229	Olfr304	olfactory receptor 304	258089		A_66_P107020	Gm13856	predicted gene 13856	100534641
A_51_P505292	Gkn1	gastrokine 1	66283		A_52_P344098	Pde7b	phosphodiesterase 7B	29863
A_55_P2156219	Gm10549	predicted gene 10549	433171		A_55_P2105944	Olfr224	olfactory receptor 224	258198
A_55_P2535833	Gm33612	predicted gene, 33612	102636593		A_65_P07729	Slc10a7	solute carrier family 10 (sodium/bile acid cotransporter family), member 7	76775
A_55_P2720547	Fstl1	follistatin-like 1	14314		A_55_P2736540	Sema3d	sema domain, immunoglobulin domain (Ig), short basic domain, secreted, (semaphorin) 3D	108151
A_65_P05631	Nedd4	neural precursor cell expressed, developmentally down-regulated 4	17999		A_55_P2590017	Samsn1	SAM domain, SH3 domain and nuclear localization signals, 1	67742
A_55_P2274607	9530051G07Rik	RIKEN cDNA 9530051G07 gene	319781		A_55_P1993419	Cyp2c54	cytochrome P450, family 2, subfamily c, polypeptide 54	404195
A_55_P2221236	AU024180	expressed sequence AU024180	102242		A_51_P243094	Vmn1r42	vomeronasal 1 receptor 42	113848
A_52_P347099	Glra4	glycine receptor, alpha 4 subunit	14657		A_51_P429252	Prok2	prokineticin 2	50501
A_66_P129370	Shox2	short stature homeobox 2	20429		A_66_P126588	AY339874	cDNA sequence AY339874	503688
A_55_P2934996	Map3k4	mitogen-activated protein kinase kinase kinase 4	26407		A_66_P112629	Vegfd	vascular endothelial growth factor D	14205
A_55_P2914090	Pramef25	PRAME family member 25	329984		A_55_P2744568	Tmem253	transmembrane protein 253	619301
A_55_P2097998	Hectd2os	Hectd2, opposite strand	668215		A_51_P111335	Akr1c19	aldo-keto reductase family 1, member C19	432720
A_51_P351166	Myod1	myogenic differentiation 1	17927		A_55_P2037997	Trpm1	transient receptor potential cation channel, subfamily M, member 1	17364
A_55_P2152672	Gm34066	predicted gene, 34066	102637189		A_52_P16752	Aox3	aldehyde oxidase 3	71724
A_55_P2053783	Ppp2r3a	protein phosphatase 2, regulatory subunit B'', alpha	235542		A_55_P2510073	4930568G15Rik	RIKEN cDNA 4930568G15 gene	75857
A_55_P2256551	1110028F18Rik	RIKEN cDNA 1110028F18 gene	68692		A_66_P140879	Gm17250	predicted gene, 17250	228025
A_66_P104559	4932413F04Rik	RIKEN cDNA 4932413F04 gene	319215		A_66_P119099	Gm26520	predicted gene, 26520	105244630
A_55_P2738247	Fndc7	fibronectin type III domain containing 7	320181		A_55_P2064486	Trim58	tripartite motif-containing 58	216781
A_51_P316575	Bdp1	B double prime 1, subunit of RNA polymerase III transcription initiation factor IIIB	544971		A_52_P61833	BC028777	cDNA sequence BC028777	100036538
A_51_P350562	Lztfl1	leucine zipper transcription factor-like 1	93730		A_51_P151133	Tmprss11g	transmembrane protease, serine 11g	320454
A_55_P2016262	Isl2	insulin related protein 2 (islet 2)	104360		A_55_P2028542	Becn2	beclin 2	226720
A_51_P157223	LOC102639958	uncharacterized LOC102639958	102639958		A_66_P110829	Dok2	docking protein 2	13449
A_55_P2560290	Gm33696	predicted gene, 33696	102636696		A_51_P423743	Cldn6	claudin 6	54419
A_52_P360070	Raph1	Ras association (RalGDS/AF-6) and pleckstrin homology domains 1	77300		A_55_P2490605	Plb1	phospholipase B1	665270
A_55_P2714269	Opa3	optic atrophy 3	403187		A_55_P2053923	Rab17	RAB17, member RAS oncogene family	19329
A_55_P2721877	Thrap3	thyroid hormone receptor associated protein 3	230753		A_55_P2167092	Cdk15	cyclin-dependent kinase 15	271697
A_52_P132074	A230006K03Rik	RIKEN cDNA A230006K03 gene	27493		A_55_P2737334	Tmprss2	transmembrane protease, serine 2	50528
A_55_P2269814	4933411E08Rik	RIKEN cDNA 4933411E08 gene	71067		A_55_P2491853	Tbck	TBC1 domain containing kinase	271981
A_55_P2569219	4930459I23Rik	RIKEN cDNA 4930459I23 gene	74690		A_55_P2730991	Abi3bp	ABI gene family, member 3 (NESH) binding protein	320712
A_55_P2766530	Gm35798	predicted gene, 35798	102639497		A_66_P108395	4930557F08Rik	RIKEN cDNA 4930557F08 gene	75306
A_51_P421479	Zdhhc11	zinc finger, DHHC domain containing 11	71164		A_55_P2328092	D630011A20Rik	RIKEN cDNA D630011A20 gene	791328
A_66_P126005	1700074I03Rik	RIKEN cDNA 1700074I03 gene	73530		A_52_P242397	4930512H18Rik	RIKEN cDNA 4930512H18 gene	75111
A_66_P104727	Gm20635	predicted gene 20635	105242557		A_51_P362501	Pla2g4e	phospholipase A2, group IVE	329502
A_66_P116314	Gm5546	predicted gene 5546	433634		A_55_P2182026	Tmem252	transmembrane protein 252	226040
A_52_P311327	1700020G17Rik	RIKEN cDNA 1700020G17 gene	75630		A_55_P2713600	Birc3	baculoviral IAP repeat-containing 3	11796
A_55_P2289770	Scamp1	secretory carrier membrane protein 1	107767		A_66_P126962	Olfr1335	olfactory receptor 1335	435804
A_55_P1988108	Mrc1	mannose receptor, C type 1	17533		A_55_P2733552	Cd33	CD33 antigen	12489
A_55_P2019570	Vmn2r62	vomeronasal 2, receptor 62	546964		A_66_P129122	Gm12223	predicted gene 12223	102633420
A_66_P119154	Gm5432	predicted gene 5432	432636		A_55_P2074688	Hoxc4	homeobox C4	15423
A_55_P1957324	Art5	ADP-ribosyltransferase 5	11875		A_51_P220837	Olfr786	olfactory receptor 786	258542
A_66_P131973	2310030A07Rik	RIKEN cDNA 2310030A07 gene	75584		A_51_P445422	Olfr695	olfactory receptor 695	258591
A_52_P237357	Fn1	fibronectin 1	14268		A_66_P107186	BB218582	expressed sequence BB218582	102640562
A_52_P453721	Bcas3os2	breast carcinoma amplified sequence 3 opposite strand 2	78420		A_66_P107583	Rhox3a	reproductive homeobox 3A	382209
A_51_P230269	H2-Q10	histocompatibility 2, Q region locus 10	15007		A_51_P316935	8430408G22Rik	RIKEN cDNA 8430408G22 gene	213393
A_52_P117294	Fryl	FRY like transcription coactivator	72313		A_55_P2188237	C530008M17Rik	RIKEN cDNA C530008M17 gene	320827
A_52_P539873	Cspg4	chondroitin sulfate proteoglycan 4	121021		A_55_P2737962	Ice2	interactor of little elongation complex ELL subunit 2	93697
A_51_P116609	Tex12	testis expressed gene 12	66654		A_55_P2013223	S100z	S100 calcium binding protein, zeta	268686
A_55_P2739122	Tmem143	transmembrane protein 143	70209		A_66_P108552	4930502A04Rik	RIKEN cDNA 4930502A04 gene	74951
A_66_P123932	Gm21057	predicted gene, 21057	100859962		A_55_P2716311	Rars2	arginyl-tRNA synthetase 2, mitochondrial	109093
A_51_P252988	Isx	intestine specific homeobox	71597		A_55_P1959648	Hspg2	perlecan (heparan sulfate proteoglycan 2)	15530
A_55_P2040549	Phox2b	paired-like homeobox 2b	18935		A_55_P2059194	Gm5177	glyceraldehyde-3-phosphate dehydrogenase pseudogene	382450
A_55_P1977204	Bicra	BRD4 interacting chromatin remodeling complex associated protein	243842		A_66_P122459	5430425K12Rik	RIKEN cDNA 5430425K12 gene	71416
A_55_P1991457	Olfr803	olfactory receptor 803	258547		A_55_P2050897	Catsper4	cation channel, sperm associated 4	329954
A_55_P2580758	Gm34196	predicted gene, 34196	102637367		A_55_P2097853	Gm13769	predicted gene 13769	100042690
A_51_P331827	Slc25a41	solute carrier family 25, member 41	103775		A_51_P220317	Cdca7l	cell division cycle associated 7 like	217946
A_66_P139840	Greb1l	growth regulation by estrogen in breast cancer-like	381157		A_55_P2285817	4932441J04Rik	RIKEN cDNA 4932441J04 gene	319216
A_52_P328102	A930033H14Rik	RIKEN cDNA A930033H14 gene	320700		A_55_P2880128	G630064G18Rik	RIKEN cDNA G630064G18 gene	414128
A_52_P566963	Msi1	musashi RNA-binding protein 1	17690		A_55_P2176181	Pcdh15	protocadherin 15	11994
A_55_P2492234	Gm17660	predicted gene, 17660	100271704		A_55_P2461067	Guf1	GUF1 homolog, GTPase	231279
A_55_P2024429	Gaa	glucosidase, alpha, acid	14387		A_52_P278274	Olfr490	olfactory receptor 490	258491
A_55_P2152487	Gapdhs	glyceraldehyde-3-phosphate dehydrogenase, spermatogenic	14447		A_55_P2734632	Myo18a	myosin XVIIIA	360013
A_55_P2555381	4930559C10Rik	RIKEN cDNA 4930559C10 gene	75295		A_51_P409616	Ostf1	osteoclast stimulating factor 1	20409
A_52_P371237	Nrp1	neuropilin 1	18186		A_66_P129846	Gm34517	predicted gene, 34517	102637795
A_55_P1954448	Myh14	myosin, heavy polypeptide 14	71960		A_55_P2910184	Fos	FBJ osteosarcoma oncogene	14281
A_52_P635105	Pigb	phosphatidylinositol glycan anchor biosynthesis, class B	55981		A_66_P101202	Rcc1	regulator of chromosome condensation 1	100088
A_55_P2722468	Mast4	microtubule associated serine/threonine kinase family member 4	328329		A_51_P521155	Fbxw27	F-box and WD-40 domain protein 27	76998
A_55_P2797685	4930549G23Rik	RIKEN cDNA 4930549G23 gene	75286		A_55_P2367141	4933425D22Rik	RIKEN cDNA 4933425D22 gene	66759
A_55_P2013665	Mybpc2	myosin binding protein C, fast-type	233199		A_55_P2727823	Tmod2	tropomodulin 2	50876
A_66_P108979	Olfr1535	olfactory receptor 1535	404335		A_52_P572476	Dhrs9	dehydrogenase/reductase (SDR family) member 9	241452
A_52_P646515	Clnk	cytokine-dependent hematopoietic cell linker	27278		A_51_P460851	Arl14	ADP-ribosylation factor-like 14	71619
A_55_P2898399	Spred3	sprouty-related, EVH1 domain containing 3	101809		A_55_P2051259	Sco1	SCO1 cytochrome c oxidase assembly protein	52892
A_51_P272866	Mmp21	matrix metallopeptidase 21	214766		A_55_P2605462	Sycp2	synaptonemal complex protein 2	320558
A_52_P49578	Kcnmb3	potassium large conductance calcium-activated channel, subfamily M, beta member 3	100502876		A_66_P119729	B930092H01Rik	RIKEN cDNA B930092H01 gene	622037
A_55_P2039359	Tnfsf11	tumor necrosis factor (ligand) superfamily, member 11	21943		A_66_P117542	Als2cr12	amyotrophic lateral sclerosis 2 (juvenile) chromosome region, candidate 12 (human)	108812
A_55_P2738242	Hspa12a	heat shock protein 12A	73442		A_55_P2178603	Calhm1	calcium homeostasis modulator 1	546729
A_55_P2716756	Irf8	interferon regulatory factor 8	15900		A_55_P2721668	Fbxw21	F-box and WD-40 domain protein 21	320082
A_55_P2729393	Sema3e	sema domain, immunoglobulin domain (Ig), short basic domain, secreted, (semaphorin) 3E	20349		A_52_P430886	Krt13	keratin 13	16663
A_51_P459176	1700095J03Rik	RIKEN cDNA 1700095J03 gene	74293		A_55_P2127387	Olfr1023	olfactory receptor 1023	258580
A_55_P2156370	BB014433	expressed sequence BB014433	434285		A_55_P2731086	Pex5l	peroxisomal biogenesis factor 5-like	58869
A_66_P115902	Hist1h2ai	histone cluster 1, H2ai	319191		A_55_P1974303	Olfr1038-ps	olfactory receptor 1038, pseudogene	259015
A_55_P2715854	Cdk12	cyclin-dependent kinase 12	69131		A_51_P269134	Sftpb	surfactant associated protein B	20388
A_51_P211702	Cthrc1	collagen triple helix repeat containing 1	68588		A_52_P675599	Crb1	crumbs family member 1, photoreceptor morphogenesis associated	170788
A_55_P2562568	Gm33228	predicted gene, 33228	102636049		A_55_P1982890	Psmb11	proteasome (prosome, macropain) subunit, beta type, 11	73902
A_55_P2721399	Vmn1r114	vomeronasal 1 receptor 114	100042996		A_55_P2010887	Gm10113	predicted gene 10113	791386
A_66_P103580	Gm21286	predicted gene, 21286	102640145		A_66_P115007	4930528J11Rik	RIKEN cDNA 4930528J11 gene	75224
A_55_P2143869	Skint5	selection and upkeep of intraepithelial T cells 5	242627		A_51_P298023	Ugt2a3	UDP glucuronosyltransferase 2 family, polypeptide A3	72094
A_55_P2737492	Tshz2	teashirt zinc finger family member 2	228911		A_51_P406157	Calcb	calcitonin-related polypeptide, beta	116903
A_55_P2731906	Gtf2ird1	general transcription factor II I repeat domain-containing 1	57080		A_55_P2725482	Catspere1	cation channel sperm associated auxiliary subunit epsilon 1	631584
A_66_P139414	Mei1	meiotic double-stranded break formation protein 1	74369		A_55_P2716984	Brca1	breast cancer 1, early onset	12189
A_66_P100820	D230030E09Rik	Riken cDNA D230030E09 gene	100384890		A_66_P110154	Gm37896	predicted gene, 37896	329316
A_52_P803182	Ythdc1	YTH domain containing 1	231386		A_55_P2728560	Ulk4	unc-51-like kinase 4	209012
A_55_P2730348	Gm10684	predicted gene 10684	100038468		A_55_P2726066	Gm32702	predicted gene, 32702	102635336
A_55_P2714399	Lhfpl2	lipoma HMGIC fusion partner-like 2	218454		A_66_P105460	Ccdc14	coiled-coil domain containing 14	239839
A_55_P2740127	Usp19	ubiquitin specific peptidase 19	71472		A_51_P396559	4930597G03Rik	RIKEN cDNA 4930597G03 gene	75377
A_51_P517182	Pla2g16	phospholipase A2, group XVI	225845		A_51_P251092	L1Md-A101	L1 element, subfamily A, member 101	107980435
A_55_P2537058	Gm31534	predicted gene, 31534	102633793		A_55_P2727439	Gp2	glycoprotein 2 (zymogen granule membrane)	67133
A_51_P200494	Klk1b1	kallikrein 1-related peptidase b1	16623		A_51_P253426	Olfr494	olfactory receptor 494	258732
A_51_P502521	9530002B09Rik	RIKEN cDNA 9530002B09 gene	77432		A_52_P198698	Cd247	CD247 antigen	12503
A_65_P09473	Neat1	nuclear paraspeckle assembly transcript 1 (non-protein coding)	66961		A_55_P2721910	H13	histocompatibility 13	14950
A_66_P106948	Gm9926	predicted gene 9926	100503565		A_52_P127925	Tfec	transcription factor EC	21426
A_55_P2177290	Krt77	keratin 77	406220		A_55_P2579430	Gm34745	predicted gene, 34745	102638102
A_51_P217598	4932442E05Rik	RIKEN cDNA 4932442E05 gene	74415		A_52_P100042	Tnpo3	transportin 3	320938
A_51_P382171	Gm41289	predicted gene, 41289	105245909		A_55_P1985703	Gm7562	predicted gene 7562	665271
A_55_P2785994	Gm33317	predicted gene, 33317	102636177		A_55_P2175056	Mansc4	MANSC domain containing 4	545893
A_51_P502119	F11	coagulation factor XI	109821		A_55_P2194823	1700126A01Rik	RIKEN cDNA 1700126A01 gene	73602
A_55_P2164744	Muc20	mucin 20	224116		A_52_P83252	Hpn	hepsin	15451
A_65_P18181	Runx2	runt related transcription factor 2	12393		A_65_P05119	Olfr288	olfactory receptor 288	545140
A_66_P113113	Adad1	adenosine deaminase domain containing 1 (testis specific)	21744		A_55_P2046101	Xlr4b	X-linked lymphocyte-regulated 4B	27083
A_52_P322474	8030451A03Rik	RIKEN cDNA 8030451A03 gene	100504061		A_51_P145785	Ambp	alpha 1 microglobulin/bikunin	11699
A_52_P255724	1810009N02Rik	RIKEN cDNA 1810009N02 gene	69099		A_66_P121402	Olfr331	olfactory receptor 331	100502887
A_55_P2717704	Entpd4b	ectonucleoside triphosphate diphosphohydrolase 4B	100862375		A_51_P474151	Awat2	acyl-CoA wax alcohol acyltransferase 2	245532
A_55_P2734032	Tert	telomerase reverse transcriptase	21752		A_55_P2548621	Gm35593	predicted gene, 35593	102639237
A_55_P2053127	Foxg1	forkhead box G1	15228		A_52_P335725	Rfx5	regulatory factor X, 5 (influences HLA class II expression)	53970
A_66_P108699	Gm46637	predicted gene, 46637	108168397		A_55_P2507490	Gm44501	predicted readthrough transcript, 44501	102577428
A_51_P274137	2310001K24Rik	RIKEN cDNA 2310001K24 gene	69517		A_51_P319114	Olfr610	olfactory receptor 610	259085
A_55_P2023607	Ikzf1	IKAROS family zinc finger 1	22778		A_55_P2146837	Olfr481	olfactory receptor 481	258927
A_55_P2721429	Frs3	fibroblast growth factor receptor substrate 3	107971		A_55_P2068947	Vmn1r203	vomeronasal 1 receptor 203	171270
A_55_P2006708	Bmp1	bone morphogenetic protein 1	12153		A_55_P2279498	4933438K21Rik	RIKEN cDNA 4933438K21 gene	71270
A_55_P2068121	Sun5	Sad1 and UNC84 domain containing 5	76407		A_52_P549348	Trim52	tripartite motif-containing 52	212085
A_65_P11395	Phip	pleckstrin homology domain interacting protein	83946		A_55_P2060474	Gm13582	predicted gene 13582	100038493
A_66_P105663	Lrrc75a	leucine rich repeat containing 75A	192976		A_55_P2934876	Spata9	spermatogenesis associated 9	75571
A_55_P2023012	4930449I24Rik	RIKEN cDNA 4930449I24 gene	67410		A_55_P2932318	Nrxn2	neurexin II	18190
A_55_P2139191	Olfr1036	olfactory receptor 1036	258245		A_52_P505062	Dstyk	dual serine/threonine and tyrosine protein kinase	213452
A_66_P138998	Gm31493	predicted gene, 31493	102633740		A_52_P388187	Olfr890	olfactory receptor 890	258474
A_55_P2124140	Gm10344	predicted gene 10344	100038691		A_51_P274803	Trim30b	tripartite motif-containing 30B	244183
A_52_P634250	Lgals4	lectin, galactose binding, soluble 4	16855		A_66_P136069	Cyp26c1	cytochrome P450, family 26, subfamily c, polypeptide 1	546726
A_55_P2717548	Prickle3	prickle planar cell polarity protein 3	54630		A_55_P1992398	LOC108167844	uncharacterized LOC108167844	108167844
A_55_P2129584	Cnpy1	canopy FGF signaling regulator 1	269637		A_66_P107290	Dnase2a	deoxyribonuclease II alpha	13423
A_51_P511142	Abca14	ATP-binding cassette, sub-family A (ABC1), member 14	67928		A_55_P2491858	Fez2	fasciculation and elongation protein zeta 2 (zygin II)	225020
A_65_P04909	Myo1d	myosin ID	338367		A_51_P103850	Fbn2	fibrillin 2	14119
A_66_P116347	Mcmdc2	minichromosome maintenance domain containing 2	240697		A_52_P528430	Fndc1	fibronectin type III domain containing 1	68655
A_66_P106501	Crp	C-reactive protein, pentraxin-related	12944		A_55_P2004062	Ap4e1	adaptor-related protein complex AP-4, epsilon 1	108011
A_52_P1067846	Mkl2	MKL/myocardin-like 2	239719		A_55_P1992356	Gm5622	predicted gene 5622	434459
A_55_P2091874	Gm10548	ribosomal protein L29 pseudogene	633395		A_66_P115392	Gm10579	predicted gene 10579	100038399
A_51_P287198	Krt23	keratin 23	94179		A_66_P100246	9130221F21Rik	RIKEN cDNA 9130221F21 gene	330350
A_52_P203143	Prmt9	protein arginine methyltransferase 9	102182		A_55_P2071008	Prr27	proline rich 27	73779
A_55_P2536271	Gm31729	predicted gene, 31729	102634050		A_55_P2744399	Otop3	otopetrin 3	69602
A_51_P194740	Vmn1r172	vomeronasal 1 receptor 172	81010		A_55_P2734192	Slc7a6os	solute carrier family 7, member 6 opposite strand	66432
A_52_P485630	1700120B22Rik	RIKEN cDNA 1700120B22 gene	641387		A_55_P2091149	BC051142	cDNA sequence BC051142	407788
A_51_P467981	Esrp1	epithelial splicing regulatory protein 1	207920		A_55_P2091330	Olfr871	olfactory receptor 871	258905
A_51_P418901	Prss2	protease, serine 2	22072		A_52_P375435	Maats1	MYCBP-associated, testis expressed 1	320214
A_66_P114152	Ms4a18	membrane-spanning 4-domains, subfamily A, member 18	76002		A_55_P2091592	Bnipl	BCL2/adenovirus E1B 19kD interacting protein like	171388
A_52_P189676	Olfr559	olfactory receptor 559	259116		A_66_P110890	4930517O19Rik	RIKEN cDNA 4930517O19 gene	75075
A_55_P2734037	4930458D05Rik	RIKEN cDNA 4930458D05 gene	75802		A_55_P2419564	4933435F18Rik	RIKEN cDNA 4933435F18 gene	71320
A_51_P230666	Tubgcp5	tubulin, gamma complex associated protein 5	233276		A_66_P139964	Gm34029	predicted gene, 34029	102637145
A_66_P118430	Slc17a2	solute carrier family 17 (sodium phosphate), member 2	218103		A_55_P2075090	Gm7257	predicted gene 7257	639025
A_52_P143056	Kremen1	kringle containing transmembrane protein 1	84035		A_52_P110949	Ttc23	tetratricopeptide repeat domain 23	67009
A_66_P114167	E130116L18Rik	RIKEN cDNA E130116L18 gene	77870		A_55_P2744838	Aqp6	aquaporin 6	11831
A_55_P2735200	Plcb1	phospholipase C, beta 1	18795		A_55_P2721111	Spock3	sparc/osteonectin, cwcv and kazal-like domains proteoglycan 3	72902
A_55_P2571444	Gm31752	predicted gene, 31752	102634084		A_55_P2722318	Cwc22	CWC22 spliceosome-associated protein	80744
A_55_P2135763	Gucy2f	guanylate cyclase 2f	245650		A_55_P2714802	BC052040	cDNA sequence BC052040	399568
A_52_P1019498	C030014O09Rik	RIKEN cDNA C030014O09 gene	77463		A_52_P447161	A730035I17Rik	RIKEN cDNA A730035I17 gene	100268169
A_55_P2935946	Rnf150	ring finger protein 150	330812		A_55_P2270907	Gm10441	predicted gene 10441	100038609
A_52_P368008	Msh3	mutS homolog 3	17686		A_55_P2139077	Piezo2	piezo-type mechanosensitive ion channel component 2	667742
A_55_P2741895	Gja1	gap junction protein, alpha 1	14609		A_55_P2341358	Cdrt4os1	CMT1A duplicated region transcript 4, opposite strand 1	74884
A_55_P2058143	Pclo	piccolo (presynaptic cytomatrix protein)	26875		A_51_P274189	4631423B10Rik	RIKEN cDNA 4631423B10 gene	109292
A_55_P2527867	Gm32970	predicted gene, 32970	102635699		A_55_P2000697	Gm7457	predicted gene 7457	665037
A_55_P2718673	Prrg1	proline rich Gla (G-carboxyglutamic acid) 1	546336		A_55_P2395212	AU022702	expressed sequence AU022702	99218
A_52_P353631	Taar9	trace amine-associated receptor 9	503558		A_55_P2929109	4930423D24Rik	RIKEN cDNA 4930423D24 gene	73892
A_55_P1958043	Aoc3	amine oxidase, copper containing 3	11754		A_66_P123293	C230024C17Rik	RIKEN cDNA C230024C17 gene	329271
A_55_P2080931	Krt90	keratin 90	239673		A_55_P2163605	Gm29992	predicted gene, 29992	102631723
A_52_P188401	Heatr5a	HEAT repeat containing 5A	320487		A_52_P238175	Odf3l1	outer dense fiber of sperm tails 3-like 1	382075
A_52_P576720	Calm4	calmodulin 4	80796		A_66_P140586	Akp3	alkaline phosphatase 3, intestine, not Mn requiring	11648
A_55_P2744935	Tmprss6	transmembrane serine protease 6	71753		A_55_P1975215	Npas4	neuronal PAS domain protein 4	225872
A_66_P131006	Olfr792	olfactory receptor 792	258150		A_52_P161237	Cpa1	carboxypeptidase A1, pancreatic	109697
A_55_P2600977	Accsl	1-aminocyclopropane-1-carboxylate synthase (non-functional)-like	381411		A_55_P2099770	4933400A11Rik	capping protein (actin filament) muscle Z-line, alpha 1 pseudogene	66747
A_52_P253015	Erap1	endoplasmic reticulum aminopeptidase 1	80898		A_52_P578956	Muc4	mucin 4	140474
A_66_P137056	Asb17os	ankyrin repeat and SOCS box-containing 17, opposite strand	72317		A_55_P1952206	Nkx3-1	NK-3 transcription factor, locus 1 (Drosophila)	18095
A_55_P2717603	Pls3	plastin 3 (T-isoform)	102866		A_55_P2180091	Lrrc28	leucine rich repeat containing 28	67867
A_51_P257419	Lhx2	LIM homeobox protein 2	16870		A_55_P2073452	Glp2r	glucagon-like peptide 2 receptor	93896
A_52_P564413	Pik3c2g	phosphatidylinositol-4-phosphate 3-kinase catalytic subunit type 2 gamma	18705		A_55_P2170737	Igf2bp2	insulin-like growth factor 2 mRNA binding protein 2	319765
A_55_P2717897	Exoc1	exocyst complex component 1	69940		A_55_P2190616	F830212C03Rik	RIKEN cDNA F830212C03 gene	100038613
A_52_P450123	Ranbp6	RAN binding protein 6	240614		A_55_P1993415	Gm5570	predicted gene 5570	434019
A_52_P83733	Tmem260	transmembrane protein 260	218989		A_52_P362072	Vmn1r184	vomeronasal 1 receptor, 184	100312477
A_51_P185458	Vps13b	vacuolar protein sorting 13B	666173		A_51_P270213	Ceacam11	carcinoembryonic antigen-related cell adhesion molecule 11	66996
A_55_P2730123	Them4	thioesterase superfamily member 4	75778		A_66_P114422	Gm16068	predicted gene 16068	102631588
A_52_P747685	Gm33989	predicted gene, 33989	102637087		A_51_P196862	Amdhd1	amidohydrolase domain containing 1	71761
A_55_P2732758	Fcer2a	Fc receptor, IgE, low affinity II, alpha polypeptide	14128		A_55_P1971383	LOC108167416	uncharacterized LOC108167416	108167416
A_55_P2743349	Derl3	Der1-like domain family, member 3	70377		A_52_P415654	Atp13a2	ATPase type 13A2	74772
A_52_P288860	1110051M20Rik	RIKEN cDNA 1110051M20 gene	228356		A_55_P1990483	Gas2l1	growth arrest-specific 2 like 1	78926
A_51_P187750	Neurl3	neuralized E3 ubiquitin protein ligase 3	214854		A_52_P1084735	Gm39559	predicted gene, 39559	105243774
A_55_P2035052	Il1f10	interleukin 1 family, member 10	215274		A_55_P2585463	Gm19956	predicted gene, 19956	100503908
A_55_P2908180	Ddx4	DEAD (Asp-Glu-Ala-Asp) box polypeptide 4	13206		A_66_P108868	Olfr358	olfactory receptor 358	227789
A_55_P2483781	Cylc1	cylicin, basic protein of sperm head cytoskeleton 1	67407		A_55_P2074144	Tmprss11e	transmembrane protease, serine 11e	243084
A_55_P2109003	Gm4117	predicted gene 4117	100042940		A_55_P2296044	Sarm1	sterile alpha and HEAT/Armadillo motif containing 1	237868
A_66_P128618	Gm26793	predicted gene, 26793	102638461		A_55_P2545718	Gm34617	predicted gene, 34617	102637928
A_55_P2935795	Emc3	ER membrane protein complex subunit 3	66087		A_66_P138055	Dsc3	desmocollin 3	13507
A_55_P2022439	Rxfp2	relaxin/insulin-like family peptide receptor 2	140498		A_52_P103569	Fam124b	family with sequence similarity 124, member B	241128
A_51_P222664	D730001G18Rik	RIKEN cDNA D730001G18 gene	78725		A_55_P2057118	Mid1	midline 1	17318
A_55_P2096742	Noto	notochord homeobox	384452		A_55_P2543028	Gm32558	predicted gene, 32558	102635146
A_55_P2913740	Glycam1	glycosylation dependent cell adhesion molecule 1	14663		A_51_P185688	Mmp1a	matrix metallopeptidase 1a (interstitial collagenase)	83995
A_51_P426222	Olfr1116	olfactory receptor 1116	257875		A_66_P116188	Tssk3	testis-specific serine kinase 3	58864
A_55_P2719150	Arhgap20	Rho GTPase activating protein 20	244867		A_55_P2745418	Nppa	natriuretic peptide type A	230899
A_55_P2361138	AI451250	expressed sequence AI451250	102524		A_52_P610639	Evc	EvC ciliary complex subunit 1	59056
A_55_P2118552	Sycp2l	synaptonemal complex protein 2-like	637277		A_52_P91336	Kif15	kinesin family member 15	209737
A_55_P2540969	Gm35402	predicted gene, 35402	102638969		A_55_P1987953	Gm5938	predicted gene 5938	546335
A_55_P2569201	Gm36010	predicted gene, 36010	102639779		A_52_P189957	Dbnl	drebrin-like	13169
A_51_P143296	Myh8	myosin, heavy polypeptide 8, skeletal muscle, perinatal	17885		A_66_P111317	Prdm9	PR domain containing 9	213389
A_55_P2134064	Tex22	testis expressed gene 22	75671		A_66_P104349	Caskin2	CASK-interacting protein 2	140721
A_55_P2745632	Zfp82	zinc finger protein 82	330502		A_52_P907735	Gm35288	predicted gene, 35288	102638812
A_51_P339793	Il1rl1	interleukin 1 receptor-like 1	17082		A_51_P187898	H60a	histocompatibility 60a	15101
A_55_P2714539	Hibch	3-hydroxyisobutyryl-Coenzyme A hydrolase	227095		A_55_P1997110	Tmprss12	transmembrane (C-terminal) protease, serine 12	75002
A_66_P137362	Mecom	MDS1 and EVI1 complex locus	14013		A_55_P2163438	Actn2	actinin alpha 2	11472
A_52_P569873	Mroh2b	maestro heat-like repeat family member 2B	223825		A_55_P2060386	Col15a1	collagen, type XV, alpha 1	12819
A_55_P2728861	4930513L16Rik	RIKEN cDNA 4930513L16 gene	78021		A_55_P2050747	4930557B15Rik	RIKEN cDNA 4930557B15 gene	75290
A_52_P787919	St6galnac3	ST6 (alpha-N-acetyl-neuraminyl-2,3-beta-galactosyl-1,3)-N-acetylgalactosaminide alpha-2,6-sialyltransferase 3	20447		A_66_P105264	Gdf10	growth differentiation factor 10	14560
A_55_P2414475	AW552393	expressed sequence AW552393	99922		A_55_P1986282	Cdkn1a	cyclin-dependent kinase inhibitor 1A (P21)	12575
A_66_P118478	4930563H03Rik	RIKEN cDNA 4930563H03 gene	78046		A_55_P2176087	Cox11	cytochrome c oxidase assembly protein 11	69802
A_55_P1989234	Olfr1508	olfactory receptor 1508	57270		A_51_P386802	1700017G19Rik	RIKEN cDNA 1700017G19 gene	100040882
A_55_P2181386	Adm2	adrenomedullin 2	223780		A_52_P268467	4930449C09Rik	RIKEN cDNA 4930449C09 gene	73994
A_55_P2017656	Sly	Sycp3 like Y-linked	382301		A_66_P130918	Apoc2	apolipoprotein C-II	11813
A_66_P110089	Spats2	spermatogenesis associated, serine-rich 2	72572		A_51_P329300	Slc2a13	solute carrier family 2 (facilitated glucose transporter), member 13	239606
A_51_P430240	Anxa3	annexin A3	11745		A_55_P2803316	Neil3	nei like 3 (E. coli)	234258
A_55_P2715745	Tmtc4	transmembrane and tetratricopeptide repeat containing 4	70551		A_51_P448140	Cd22	CD22 antigen	12483
A_51_P459944	Tcf21	transcription factor 21	21412		A_52_P291197	Ccdc77	coiled-coil domain containing 77	67200
A_55_P2842023	Gm19327	predicted gene, 19327	100502697		A_55_P2155401	Bsph2	binder of sperm protein homolog 2	77684
A_55_P2718038	Abhd2	abhydrolase domain containing 2	54608		A_52_P260241	Atcayos	ataxia, cerebellar, Cayman type, opposite strand	69678
A_52_P555603	Apbb2	amyloid beta (A4) precursor protein-binding, family B, member 2	11787		A_55_P2183473	Cldn3	claudin 3	12739
A_55_P2171773	Gm26806	predicted gene, 26806	102636217		A_51_P317225	Cmtm2a	CKLF-like MARVEL transmembrane domain containing 2A	73381
A_52_P156775	Scgb1c1	secretoglobin, family 1C, member 1	338417		A_55_P2933262	Gm3893	predicted gene 3893	100042539
A_55_P2721304	Amz1	archaelysin family metallopeptidase 1	231842		A_55_P2107765	Col28a1	collagen, type XXVIII, alpha 1	213945
A_55_P2630002	Espn	espin	56226		A_55_P2097483	Ccdc34	coiled-coil domain containing 34	68201
A_55_P2130615	Tmc3	transmembrane channel-like gene family 3	233424		A_55_P1964048	Gm3519	predicted gene 3519	100041805
A_55_P2735910	Smco4	single-pass membrane protein with coiled-coil domains 4	170748		A_55_P2930384	2700046A07Rik	RIKEN cDNA 2700046A07 gene	78449
A_55_P2371105	Sox2ot	SOX2 overlapping transcript (non-protein coding)	320478		A_52_P463340	Gjd3	gap junction protein, delta 3	353155
A_52_P214764	Pmis2	Pmis2, sperm specific protein	74927		A_52_P627816	Tgm1	transglutaminase 1, K polypeptide	21816
A_55_P2935800	Tgfa	transforming growth factor alpha	21802		A_55_P2936277	4833423E24Rik	RIKEN cDNA 4833423E24 gene	228151
A_55_P1974209	Kif4-ps	kinesin family member 4, pseudogene	74947		A_55_P2503740	Mnx1	motor neuron and pancreas homeobox 1	15285
A_66_P114875	1700008K24Rik	RIKEN cDNA 1700008K24 gene	69311		A_51_P289239	F8	coagulation factor VIII	14069
A_55_P2227580	A130072N09Rik	RIKEN cDNA A130072N09 gene	319271		A_52_P494622	Nr4a2	nuclear receptor subfamily 4, group A, member 2	18227
A_55_P2112315	6330444E15Rik	RIKEN cDNA 6330444E15 gene	442797		A_55_P2169544	Gm36315	predicted gene, 36315	102640187
A_66_P123955	Gm15704	predicted gene 15704	102641081		A_55_P2758789	Irs4	insulin receptor substrate 4	16370
A_51_P206665	Rpl37	ribosomal protein L37	67281		A_55_P2935226	LOC108167381	uncharacterized LOC108167381	108167381
A_55_P2363040	1700007J24Rik	RIKEN cDNA 1700007J24 gene	100504462		A_51_P269053	Hoxd3os1	homeobox D3, opposite strand 1	73429
A_52_P589101	Gcn1l1	GCN1 general control of amino-acid synthesis 1-like 1 (yeast)	231659		A_51_P436263	Olfr790	olfactory receptor 790	258935
A_55_P2721319	Iqca	IQ motif containing with AAA domain	74918		A_66_P122350	E330023G01Rik	RIKEN cDNA E330023G01 gene	331011
A_66_P134183	Haus6	HAUS augmin-like complex, subunit 6	230376		A_51_P150951	Zfp248	zinc finger protein 248	72720
A_55_P2921695	Gprasp2	G protein-coupled receptor associated sorting protein 2	245607		A_55_P2341025	Igkv4-53	immunoglobulin kappa variable 4-53	546213
A_52_P572188	Atp1a3	ATPase, Na+/K+ transporting, alpha 3 polypeptide	232975		A_51_P444822	Olfr574	olfactory receptor 574	258357
A_55_P2316041	BC050972	cDNA sequence BC050972	407808		A_51_P275365	Olfr1411	olfactory receptor 1411	258483
A_55_P2737752	Iqgap1	IQ motif containing GTPase activating protein 1	29875		A_55_P2089804	Atf7	activating transcription factor 7	223922
A_55_P2566643	Gm34306	predicted gene, 34306	102637519		A_55_P1975817	Gm6880	predicted gene 6880	628456
A_55_P2584357	Gm34265	predicted gene, 34265	102637462		A_66_P103027	Clec9a	C-type lectin domain family 9, member a	232414
A_55_P2727599	Serf1	small EDRK-rich factor 1	20365		A_51_P413910	Hmx3	H6 homeobox 3	15373
A_55_P2167171	Gm32464	predicted gene, 32464	102635024		A_66_P106047	Gm33766	predicted gene, 33766	102636793
A_55_P2826159	Scml4	sex comb on midleg-like 4 (Drosophila)	268297		A_55_P2029503	Osbpl1a	oxysterol binding protein-like 1A	64291
A_52_P165824	Etnk2	ethanolamine kinase 2	214253		A_55_P2915590	Vmn1r35	vomeronasal 1 receptor 35	171185
A_55_P1957711	Olfr630	olfactory receptor 630	259102		A_52_P1132620	Gm33509	predicted gene, 33509	102636446
A_55_P2633234	Nhsl1	NHS-like 1	215819		A_55_P2577121	Gm36313	predicted gene, 36313	102640184
A_51_P221955	Gm9968	predicted gene 9968	791329		A_66_P120859	Tmem233	transmembrane protein 233	545798
A_51_P398868	Has3	hyaluronan synthase 3	15118		A_52_P117282	Klk15	kallikrein related-peptidase 15	317652
A_52_P907995	BB217526	expressed sequence BB217526	104708		A_55_P2081590	Olfr1320	olfactory receptor 1320	236784
A_66_P116942	4930471C04Rik	RIKEN cDNA 4930471C04 gene	78176		A_51_P469203	Olfr692	olfactory receptor 692	258352
A_55_P2718284	Sdcbp	syndecan binding protein	53378		A_51_P115346	P2rx6	purinergic receptor P2X, ligand-gated ion channel, 6	18440
A_55_P2408478	4930556C24Rik	RIKEN cDNA 4930556C24 gene	75310		A_55_P2004526	Klra8	killer cell lectin-like receptor, subfamily A, member 8	16639
A_55_P2092611	Slc45a3	solute carrier family 45, member 3	212980		A_55_P2211457	9430018G01Rik	RIKEN cDNA 9430018G01 gene	319812
A_55_P2177998	Tmprss13	transmembrane protease, serine 13	214531		A_55_P2831539	Gm10612	predicted gene 10612	102638502
A_55_P2723836	6530402F18Rik	RIKEN cDNA 6530402F18 gene	76220		A_52_P444517	Pfn3	profilin 3	75477
A_55_P2714229	Ldlrad3	low density lipoprotein receptor class A domain containing 3	241576		A_55_P2542430	Gm31831	predicted gene, 31831	102634187
A_52_P617014	4930519F16Rik	RIKEN cDNA 4930519F16 gene	75106		A_55_P2332194	Gm15998	predicted gene 15998	100038411
A_55_P2109827	Tank	TRAF family member-associated Nf-kappa B activator	21353		A_66_P139994	1700027H10Rik	RIKEN cDNA 1700027H10 gene	72274
A_51_P305217	Hoxd1	homeobox D1	15429		A_52_P58359	Tlx1	T cell leukemia, homeobox 1	21908
A_66_P131550	Gm14249	predicted gene 14249	102637316		A_55_P2288690	1700066J03Rik	RIKEN cDNA 1700066J03 gene	67339
A_55_P2721084	Cnga1	cyclic nucleotide gated channel alpha 1	12788		A_55_P2020731	Brs3	bombesin-like receptor 3	12209
A_55_P2734287	Cdc40	cell division cycle 40	71713		A_52_P165575	Olfr360	olfactory receptor 360	258615
A_51_P504053	Gm35496	predicted gene, 35496	102639102		A_55_P2510262	4930486I03Rik	RIKEN cDNA 4930486I03 gene	75028
A_51_P294555	Ifitm6	interferon induced transmembrane protein 6	213002		A_52_P347053	Pcsk5	proprotein convertase subtilisin/kexin type 5	18552
A_55_P2729243	Sirpb1b	signal-regulatory protein beta 1B	668101		A_52_P118706	9630013D21Rik	RIKEN cDNA 9630013D21 gene	319743
A_66_P116896	4930578N18Rik	RIKEN cDNA 4930578N18 gene	78215		A_52_P1053443	Gm13605	predicted gene 13605	100504493
A_51_P352720	Lmod2	leiomodin 2 (cardiac)	93677		A_66_P112762	Gm5111	predicted gene 5111	330305
A_51_P107752	Nav2	neuron navigator 2	78286		A_55_P2070326	Olfr281	olfactory receptor 281	258277
A_55_P2719279	Gcfc2	GC-rich sequence DNA binding factor 2	330361		A_51_P420577	Olfr983	olfactory receptor 983	258824
A_52_P590318	Cwf19l2	CWF19-like 2, cell cycle control (S. pombe)	244672		A_55_P2745062	Kdr	kinase insert domain protein receptor	16542
A_55_P2731996	Sfmbt2	Scm-like with four mbt domains 2	353282		A_55_P1967191	Gm4632	predicted gene 4632	100043765
A_55_P2178748	Gja5	gap junction protein, alpha 5	14613		A_52_P655278	Mas1	MAS1 oncogene	17171
A_51_P183631	Pdpr	pyruvate dehydrogenase phosphatase regulatory subunit	319518		A_66_P114552	Gm34095	predicted gene, 34095	102637226
A_55_P2716167	Topbp1	topoisomerase (DNA) II binding protein 1	235559		A_51_P277563	Defb22	defensin beta 22	442835
A_52_P395381	Zfp282	zinc finger protein 282	101095		A_55_P2745776	Ncor2	nuclear receptor co-repressor 2	20602
A_55_P2216822	4930551O13Rik	RIKEN cDNA 4930551O13 gene	75263		A_55_P2300963	D030046N08Rik	RIKEN cDNA D030046N08 gene	433208
A_55_P2718257	Cyb5d2	cytochrome b5 domain containing 2	192986		A_52_P217150	Galr1	galanin receptor 1	14427
A_51_P161485	Wbp2nl	WBP2 N-terminal like	74716		A_66_P129164	Tdp1	tyrosyl-DNA phosphodiesterase 1	104884
A_55_P2729398	Fads2	fatty acid desaturase 2	56473		A_66_P135845	A330008L17Rik	RIKEN cDNA A330008L17 gene	234624
A_55_P2727659	2810429I04Rik	RIKEN cDNA 2810429I04 gene	76937		A_52_P172509	Tm9sf4	transmembrane 9 superfamily protein member 4	99237
A_55_P1963573	Gm11595	predicted gene 11595	100040276		A_55_P2725540	Gm38479	predicted gene, 38479	102635469
A_55_P2360845	4930598N05Rik	RIKEN cDNA 4930598N05 gene	75375		A_55_P2545194	Gm34872	predicted gene, 34872	102638270
A_55_P2175155	Olfr982	olfactory receptor 982	258853		A_52_P207303	Bmp3	bone morphogenetic protein 3	110075
A_66_P135863	Otof	otoferlin	83762		A_55_P2934956	Sh3bgrl2	SH3 domain binding glutamic acid-rich protein like 2	212531
A_55_P2610257	Eml6	echinoderm microtubule associated protein like 6	237711		A_51_P343266	Olfr473	olfactory receptor 473	258771
A_55_P2721518	Fndc3a	fibronectin type III domain containing 3A	319448		A_55_P2012935	Arid5b	AT rich interactive domain 5B (MRF1-like)	71371
A_51_P202920	Wbscr17	Williams-Beuren syndrome chromosome region 17 homolog (human)	212996		A_51_P496253	Slc6a4	solute carrier family 6 (neurotransmitter transporter, serotonin), member 4	15567
A_52_P290391	Vti1a	vesicle transport through interaction with t-SNAREs 1A	53611		A_52_P97751	H2-Eb2	histocompatibility 2, class II antigen E beta2	381091
A_55_P2715261	Rab3gap1	RAB3 GTPase activating protein subunit 1	226407		A_65_P03066	Traf3ip3	TRAF3 interacting protein 3	215243
A_55_P2085075	Gsx1	GS homeobox 1	14842		A_51_P183401	Olfr295	olfactory receptor 295	258850
A_52_P35670	Snapc3	small nuclear RNA activating complex, polypeptide 3	77634		A_66_P127315	Gm31075	predicted gene, 31075	102633185
A_51_P331910	Stpg3	sperm tail PG rich repeat containing 3	74472		A_52_P673711	5330439M10Rik	RIKEN cDNA 5330439M10 gene	78237
A_55_P2074371	Lin28a	lin-28 homolog A (C. elegans)	83557		A_55_P2088846	Ttll6	tubulin tyrosine ligase-like family, member 6	237930
A_55_P2255196	D7Bwg0826e	DNA segment, Chr 7, Brigham & Women's Genetics 0826 expressed	52819		A_51_P172917	Cmah	cytidine monophospho-N-acetylneuraminic acid hydroxylase	12763
A_55_P2739697	Rbms1	RNA binding motif, single stranded interacting protein 1	56878		A_55_P2509676	Gm12633	zinc finger protein 352 pseudogene	619842
A_55_P2091928	Raet1b	retinoic acid early transcript beta	19369		A_66_P139791	4930599A14Rik	RIKEN cDNA 4930599A14 gene	75386
A_55_P2714592	Pofut1	protein O-fucosyltransferase 1	140484		A_55_P2256506	AU045717	expressed sequence AU045717	102254
A_55_P2175146	LOC102638466	uncharacterized LOC102638466	102638466		A_55_P2941373	Olfr1259	olfactory receptor 1259	258338
A_55_P2920191	Serbp1	serpine1 mRNA binding protein 1	66870		A_52_P270429	Fam25c	family with sequence similarity 25, member C	69134
A_66_P111658	Edar	ectodysplasin-A receptor	13608		A_51_P209585	Hcrtr1	hypocretin (orexin) receptor 1	230777
A_55_P2581789	Gm31251	predicted gene, 31251	102633419		A_55_P2736759	Ints1	integrator complex subunit 1	68510
A_52_P307717	Faxc	failed axon connections homolog	76132		A_55_P2077003	Csn1s2b	casein alpha s2-like B	12992
A_55_P2736315	Hps3	HPS3, biogenesis of lysosomal organelles complex 2 subunit 1	12807		A_55_P2367463	Acer2	alkaline ceramidase 2	230379
A_55_P2741126	Miat	myocardial infarction associated transcript (non-protein coding)	330166		A_55_P2014765	Stk-ps1	serine/threonine kinase, pseudogene 1	545204
A_55_P2722233	Birc6	baculoviral IAP repeat-containing 6	12211		A_51_P154524	Asb12	ankyrin repeat and SOCS box-containing 12	70392
A_55_P2510177	4930413M19Rik	RIKEN cDNA 4930413M19 gene	73889		A_51_P504672	Mef2d	myocyte enhancer factor 2D	17261
A_66_P119038	2810442N19Rik	RIKEN cDNA 2810442N19 gene	72753		A_55_P2124582	Xlr4a	X-linked lymphocyte-regulated 4A	434794
A_55_P1999908	Pip5k1a	phosphatidylinositol-4-phosphate 5-kinase, type 1 alpha	18720		A_55_P2121205	Nuggc	nuclear GTPase, germinal center associated	100503545
A_51_P256035	Sf3b5	splicing factor 3b, subunit 5	66125		A_51_P365604	9030612E09Rik	RIKEN cDNA 9030612E09 gene	74530
A_51_P339331	Nkx6-3	NK6 homeobox 3	74561		A_66_P117523	Gm38575	predicted gene, 38575	102641783
A_55_P2032890	Gm6588	predicted gene 6588	625464		A_55_P2508743	AV051173	expressed sequence AV051173	100502959
A_51_P303791	Inhba	inhibin beta-A	16323		A_51_P380330	Lcn6	lipocalin 6	620709
A_66_P131857	Ptprj	protein tyrosine phosphatase, receptor type, J	19271		A_52_P876286	Gm30225	predicted gene, 30225	102632051
A_55_P2039230	Ifi213	interferon activated gene 213	623121		A_66_P111733	Klhl36	kelch-like 36	234796
A_55_P2786109	Gm16619	predicted gene, 16619	100503470		A_51_P117881	Leap2	liver-expressed antimicrobial peptide 2	259301
A_51_P114722	Hao2	hydroxyacid oxidase 2	56185		A_66_P104023	Gm30692	predicted gene, 30692	102632684
A_51_P325836	Hpx	hemopexin	15458		A_55_P2540842	Gm33159	predicted gene, 33159	102635952
A_55_P1978895	Skint3	selection and upkeep of intraepithelial T cells 3	195564		A_55_P2067757	Psg27	pregnancy-specific glycoprotein 27	545925
A_52_P559975	Cxcr2	chemokine (C-X-C motif) receptor 2	12765		A_66_P114091	Lvrn	laeverin	74574
A_55_P2507981	AA413626	ribosomal protein L17 pseudogene	100359413		A_66_P124568	Capn13	calpain 13	381122
A_55_P2627475	Mrvi1	MRV integration site 1	17540		A_52_P59654	Plk4	polo-like kinase 4	20873
A_66_P121193	Gm7480	predicted gene 7480	665075		A_51_P506532	Olfr1022	olfactory receptor 1022	258582
A_51_P350503	Kat14	lysine acetyltransferase 14	228714		A_51_P257938	Tacstd2	tumor-associated calcium signal transducer 2	56753
A_55_P2291405	5830437K03Rik	RIKEN cDNA 5830437K03 gene	76068		A_55_P2717987	Esyt3	extended synaptotagmin-like protein 3	272636
A_51_P385849	Cyp4f39	cytochrome P450, family 4, subfamily f, polypeptide 39	320997		A_52_P573867	Gm46527	predicted gene, 46527	108168252
A_51_P189442	Adh4	alcohol dehydrogenase 4 (class II), pi polypeptide	26876		A_55_P2061919	Olfr222	olfactory receptor 222	257962
A_55_P2382345	4933435E02Rik	RIKEN cDNA 4933435E02 gene	71291		A_66_P116417	Pm20d2	peptidase M20 domain containing 2	242377
A_55_P2398499	4833428L15Rik	RIKEN cDNA 4833428L15 gene	74602		A_55_P2050088	Agps	alkylglycerone phosphate synthase	228061
A_55_P2566170	Gm31254	predicted gene, 31254	102633423		A_55_P2070451	Gm40331	predicted gene, 40331	105244779
A_66_P139410	Gm3279	predicted gene 3279	100041339		A_52_P57317	Fam19a3	family with sequence similarity 19, member A3	329731
A_66_P113335	Leprot	leptin receptor overlapping transcript	230514		A_55_P2139276	Tbpl2	TATA box binding protein like 2	227606
A_55_P2345121	C030011L09Rik	RIKEN cDNA C030011L09 gene	77316		A_66_P129111	Nasp	nuclear autoantigenic sperm protein (histone-binding)	50927
A_52_P250637	4930589P08Rik	RIKEN cDNA 4930589P08 gene	67748		A_55_P2214124	Igh-VJ558	immunoglobulin heavy chain (J558 family)	16061
A_52_P62127	4930447C04Rik	RIKEN cDNA 4930447C04 gene	75801		A_52_P605546	Sdccag3	serologically defined colon cancer antigen 3	68112
A_55_P2935595	Pip4k2c	phosphatidylinositol-5-phosphate 4-kinase, type II, gamma	117150		A_51_P413147	Klk1b3	kallikrein 1-related peptidase b3	18050
A_55_P2077055	Itih4	inter alpha-trypsin inhibitor, heavy chain 4	16427		A_66_P109973	Olfr298	olfactory receptor 298	257905
A_52_P475653	Dnajb4	DnaJ heat shock protein family (Hsp40) member B4	67035		A_55_P2120064	Gm2984	predicted gene 2984	100040820
A_52_P444946	Rprml	reprimo-like	104582		A_55_P2215640	1700102J08Rik	RIKEN cDNA 1700102J08 gene	74290
A_55_P2063980	Clec18a	C-type lectin domain family 18, member A	353287		A_66_P124841	Nxf3	nuclear RNA export factor 3	245610
A_55_P2112459	Cldn22	claudin 22	75677		A_55_P2010063	Capn3	calpain 3	12335
A_55_P2930455	Klf8	Kruppel-like factor 8	245671		A_66_P100566	Zfp583	zinc finger protein 583	213011
A_55_P2737992	Pdlim3	PDZ and LIM domain 3	53318		A_55_P2568181	Gm33648	predicted gene, 33648	102636639
A_52_P892091	A030007N12Rik	RIKEN cDNA A030007N12 gene	109237		A_52_P246252	Cyp2a5	cytochrome P450, family 2, subfamily a, polypeptide 5	13087
A_55_P2483702	Tmco5	transmembrane and coiled-coil domains 5	67356		A_52_P445944	Chsy3	chondroitin sulfate synthase 3	78923
A_65_P14834	9530059O14Rik	RIKEN cDNA 9530059O14 gene	319626		A_55_P1952658	Gm3772	predicted gene 3772	100042291
A_55_P2935356	Kctd1	potassium channel tetramerisation domain containing 1	106931		A_51_P225484	Epyc	epiphycan	13516
A_51_P298688	Fastkd1	FAST kinase domains 1	320720		A_55_P2408175	4930412F09Rik	RIKEN cDNA 4930412F09 gene	73927
A_51_P462029	4930562F07Rik	RIKEN cDNA 4930562F07 gene	75255		A_52_P550701	Orc5	origin recognition complex, subunit 5	26429
A_52_P172201	Tmem150c	transmembrane protein 150C	231503		A_55_P2715760	Atp10b	ATPase, class V, type 10B	319767
A_55_P2307713	LOC100036540	uncharacterized LOC100036540	100036540		A_55_P2537048	Gm38603	predicted gene, 38603	102642297
A_55_P2720000	Arhgap12	Rho GTPase activating protein 12	75415		A_55_P2765235	Otp	orthopedia homeobox	18420
A_55_P2328647	4930567K12Rik	RIKEN cDNA 4930567K12 gene	75845		A_52_P44449	Cfap70	cilia and flagella associated protein 70	76670
A_51_P497724	Apol7a	apolipoprotein L 7a	75761		A_55_P2001518	Pde6h	phosphodiesterase 6H, cGMP-specific, cone, gamma	78600
A_65_P10886	Arfgap1	ADP-ribosylation factor GTPase activating protein 1	228998		A_55_P2155197	Tnfrsf22	tumor necrosis factor receptor superfamily, member 22	79202
A_55_P2030186	Ifna7	interferon alpha 7	15970		A_55_P2731071	Ppfibp1	PTPRF interacting protein, binding protein 1 (liprin beta 1)	67533
A_55_P2757581	Map2k2	mitogen-activated protein kinase kinase 2	26396		A_66_P131323	Tmem236	transmembrane protein 236	625286
A_66_P116372	Soat2	sterol O-acyltransferase 2	223920		A_52_P877156	LOC102634683	uncharacterized LOC102634683	102634683
A_51_P426353	Ucp1	uncoupling protein 1 (mitochondrial, proton carrier)	22227		A_66_P128840	Mfsd4b4	major facilitator superfamily domain containing 4B4	213332
A_55_P2048289	Tlr11	toll-like receptor 11	239081		A_52_P345966	Usp17le	ubiquitin specific peptidase 17-like E	625530
A_66_P126477	9630028H03Rik	RIKEN cDNA 9630028H03 gene	320684		A_55_P2150580	Gm10831	predicted gene 10831	100038459
A_55_P2053241	Gng4	guanine nucleotide binding protein (G protein), gamma 4	14706		A_52_P842938	Gm35172	predicted gene, 35172	102638661
A_55_P2574640	Gm32707	predicted gene, 32707	102635344		A_52_P71645	Olfr1140	olfactory receptor 1140	258635
A_66_P127025	Endov	endonuclease V	338371		A_55_P2731596	C230072F16Rik	RIKEN cDNA C230072F16 gene	320784
A_55_P2713575	Sp110	Sp110 nuclear body protein	109032		A_55_P2924213	Pramel6	preferentially expressed antigen in melanoma like 6	347711
A_55_P2420724	Srek1	splicing regulatory glutamine/lysine-rich protein 1	218543		A_51_P445467	Olfr1472	olfactory receptor 1472	258685
A_55_P2086398	Kif14	kinesin family member 14	381293		A_55_P2717164	Adgrv1	adhesion G protein-coupled receptor V1	110789
A_52_P739775	Dock3	dedicator of cyto-kinesis 3	208869		A_55_P2112819	Gabrr3	gamma-aminobutyric acid (GABA) receptor, rho 3	328699
A_52_P454361	Hars	histidyl-tRNA synthetase	15115		A_55_P2509118	4930442L01Rik	RIKEN cDNA 4930442L01 gene	67583
A_55_P2223592	A730062M13Rik	RIKEN cDNA A730062M13 gene	403346		A_51_P427558	Arrdc5	arrestin domain containing 5	76920
A_66_P110410	Zc3h12b	zinc finger CCCH-type containing 12B	547176		A_55_P2152981	Ccdc54	coiled-coil domain containing 54	69339
A_55_P1988384	Slc7a3	solute carrier family 7 (cationic amino acid transporter, y+ system), member 3	11989		A_55_P2041325	Cep350	centrosomal protein 350	74081
A_55_P2127959	Zfp36l3	zinc finger protein 36, C3H type-like 3	333473		A_55_P2816892	Ppp1r37	protein phosphatase 1, regulatory subunit 37	232947
A_51_P289720	Olfr273	olfactory receptor 273	258821		A_55_P2199382	Gm10635	predicted gene 10635	100038575
A_65_P13809	Parg	poly (ADP-ribose) glycohydrolase	26430		A_55_P2134117	Spanxn4	SPANX family, member N4	73309
A_66_P115602	Gm38728	predicted gene, 38728	105242546		A_55_P2158011	Knstrn	kinetochore-localized astrin/SPAG5 binding	51944
A_55_P2587612	Tubgcp3	tubulin, gamma complex associated protein 3	259279		A_52_P850851	Metap2	methionine aminopeptidase 2	56307
A_52_P668268	Git2	G protein-coupled receptor kinase-interactor 2	26431		A_66_P108818	4930550C14Rik	RIKEN cDNA 4930550C14 gene	75311
A_55_P2279225	Olfr643	olfactory receptor 643	259081		A_66_P106744	Syce3	synaptonemal complex central element protein 3	75459
A_66_P109152	Lacc1	laccase (multicopper oxidoreductase) domain containing 1	210808		A_55_P2389518	5430437J10Rik	RIKEN cDNA 5430437J10 gene	71432
A_55_P2718750	Ttc13	tetratricopeptide repeat domain 13	234875		A_66_P128926	Adgrf5	adhesion G protein-coupled receptor F5	224792
A_55_P2720953	Thsd7b	thrombospondin, type I, domain containing 7B	210417		A_52_P638502	Fam110b	family with sequence similarity 110, member B	242297
A_52_P543660	Pibf1	progesterone immunomodulatory binding factor 1	52023		A_52_P489202	4732465J04Rik	RIKEN cDNA 4732465J04 gene	414105
A_55_P2720490	Kpna1	karyopherin (importin) alpha 1	16646		A_55_P2718538	Lama4	laminin, alpha 4	16775
A_55_P2037827	Bmp10	bone morphogenetic protein 10	12154		A_52_P576049	Inhbc	inhibin beta-C	16325
A_55_P2065726	Snx29	sorting nexin 29	74478		A_52_P502424	Fam173b	family with sequence similarity 173, member B	68073
A_52_P19147	Msi2	musashi RNA-binding protein 2	76626		A_55_P2714956	Mrps5	mitochondrial ribosomal protein S5	77721
A_51_P219594	1700123K08Rik	RIKEN cDNA 1700123K08 gene	76658		A_66_P102433	Gm15927	predicted gene 15927	102638607
A_65_P11829	Cpsf6	cleavage and polyadenylation specific factor 6	432508		A_52_P129672	Galm	galactose mutarotase	319625
A_55_P2335713	D11Ertd712e	DNA segment, Chr 11, ERATO Doi 712, expressed	52702		A_55_P2648840	Adam32	a disintegrin and metallopeptidase domain 32	353188
A_52_P505157	Fsd2	fibronectin type III and SPRY domain containing 2	244091		A_66_P106376	Gm30505	predicted gene, 30505	102632430
A_66_P132069	Gm34433	predicted gene, 34433	102637687		A_55_P2769298	Lhcgr	luteinizing hormone/choriogonadotropin receptor	16867
A_55_P2715794	Tsen15	tRNA splicing endonuclease subunit 15	66637		A_52_P4676	Med12l	mediator complex subunit 12-like	329650
A_55_P1960446	Thsd7a	thrombospondin, type I, domain containing 7A	330267		A_52_P622667	Foxc1	forkhead box C1	17300
A_55_P2023878	Ptpre	protein tyrosine phosphatase, receptor type, E	19267		A_55_P1953819	Btk	Bruton agammaglobulinemia tyrosine kinase	12229
A_51_P341896	6430562O15Rik	RIKEN cDNA 6430562O15 gene	320893		A_55_P2303972	D830044D21Rik	RIKEN cDNA D830044D21 gene	320621
A_55_P2015878	Clps	colipase, pancreatic	109791		A_51_P485090	Glt6d1	glycosyltransferase 6 domain containing 1	71103
A_55_P2005525	Krtap12-1	keratin associated protein 12-1	16694		A_55_P1998335	Gm5444	predicted gene 5444	432723
A_52_P146043	Tcf7l2	transcription factor 7 like 2, T cell specific, HMG box	21416		A_55_P2134218	Wdr31	WD repeat domain 31	71354
A_51_P463628	Vis1	viral integration site 1	110153		A_55_P2630388	Lrrc56	leucine rich repeat containing 56	70552
A_55_P2025735	Adam7	a disintegrin and metallopeptidase domain 7	11500		A_66_P110240	Gm10319	murinoglobulin pseudogene	381806
A_55_P1983363	C86187	expressed sequence C86187	97402		A_55_P2721533	Ppip5k2	diphosphoinositol pentakisphosphate kinase 2	227399
A_55_P2089278	Gm6890	predicted gene 6890	628518		A_55_P2934723	Hip1	huntingtin interacting protein 1	215114
A_55_P2809991	Supt20	suppressor of Ty 20	56790		A_51_P275077	Glp1r	glucagon-like peptide 1 receptor	14652
A_55_P2096350	Gm34484	predicted gene, 34484	102637753		A_51_P469789	Agxt	alanine-glyoxylate aminotransferase	11611
A_55_P2558552	D130079A08Rik	RIKEN cDNA D130079A08 gene	320671		A_55_P2575637	Gm35145	predicted gene, 35145	102638622
A_65_P03303	Lilr4b	leukocyte immunoglobulin-like receptor, subfamily B, member 4B	14727		A_66_P124309	Osmr	oncostatin M receptor	18414
A_51_P440092	Fam187b	family with sequence similarity 187, member B	76415		A_66_P107287	Oscp1	organic solute carrier partner 1	230751
A_52_P480859	Gm9947	predicted gene 9947	791392		A_51_P103328	Svs1	seminal vesicle secretory protein 1	243377
A_52_P424627	C230012O17Rik	RIKEN cDNA C230012O17 gene	319564		A_55_P2716127	Tnfaip8	tumor necrosis factor, alpha-induced protein 8	106869
A_52_P210002	Trav3-4	T cell receptor alpha variable 3-4	211027		A_55_P2509780	Olfr1077-ps1	olfactory receptor 1077, pseudogene 1	625853
A_51_P341137	Trerf1	transcriptional regulating factor 1	224829		A_52_P173748	Slc9c1	solute carrier family 9, subfamily C (Na+-transporting carboxylic acid decarboxylase), member 1	208169
A_55_P2736954	Slc25a35	solute carrier family 25, member 35	71998		A_55_P2935011	Gabrg1	gamma-aminobutyric acid (GABA) A receptor, subunit gamma 1	14405
A_55_P2072479	Frmpd3	FERM and PDZ domain containing 3	245643		A_52_P568209	Usmg2	upregulated during skeletal muscle growth 2	83677
A_55_P2037162	Esyt1	extended synaptotagmin-like protein 1	23943		A_66_P134395	Pramel1	preferentially expressed antigen in melanoma-like 1	83491
A_66_P114751	1810049I09Rik	RIKEN cDNA 1810049I09 gene	75601		A_51_P125345	Lce1b	late cornified envelope 1B	68720
A_51_P221753	Klk1b9	kallikrein 1-related peptidase b9	13648		A_55_P1981469	Olfr1046	olfactory receptor 1046	258575
A_55_P2074337	Ngf	nerve growth factor	18049		A_51_P500082	Ifit1bl1	interferon induced protein with tetratricpeptide repeats 1B like 1	667373
A_52_P293157	Cadm3	cell adhesion molecule 3	94332		A_66_P104919	Morn3	MORN repeat containing 3	74890
A_52_P1140098	Gm10914	predicted gene 10914	100169865		A_55_P2740248	Pkd1	polycystic kidney disease 1 homolog	18763
A_52_P86750	Rabl6	RAB, member RAS oncogene family-like 6	227624		A_55_P2140661	Gm6658	predicted gene 6658	626231
A_55_P2720108	Plod2	procollagen lysine, 2-oxoglutarate 5-dioxygenase 2	26432		A_55_P2150145	5730522E02Rik	RIKEN cDNA 5730522E02 gene	70626
A_55_P2150343	Piezo1	piezo-type mechanosensitive ion channel component 1	234839		A_55_P2510103	A830019L24Rik	RIKEN cDNA A830019L24 gene	320072
A_55_P1973183	Gm2238	predicted gene 2238	100039442		A_55_P2608493	Tro	trophinin	56191
A_55_P2717503	Gm8369	predicted gene 8369	666926		A_55_P2537254	Gm33780	predicted gene, 33780	102636811
A_55_P2719219	Slc25a23	solute carrier family 25 (mitochondrial carrier; phosphate carrier), member 23	66972		A_66_P111576	9230114J08Rik	RIKEN cDNA 9230114J08 gene	78080
A_55_P2075686	Trpm3	transient receptor potential cation channel, subfamily M, member 3	226025		A_55_P2931095	Zic4	zinc finger protein of the cerebellum 4	22774
A_55_P2148185	Lzts1	leucine zipper, putative tumor suppressor 1	211134		A_66_P137330	4930590J08Rik	RIKEN cDNA 4930590J08 gene	381798
A_55_P1963606	Hcfc1	host cell factor C1	15161		A_55_P2615504	Esp24	exocrine gland secreted peptide 24	100126776
A_55_P2242550	4930542D17Rik	RIKEN cDNA 4930542D17 gene	75211		A_55_P2180866	Tbc1d21	TBC1 domain family, member 21	74286
A_51_P121962	Adgrl3	adhesion G protein-coupled receptor L3	319387		A_51_P487308	Pstk	phosphoseryl-tRNA kinase	214580
A_55_P2935735	Tulp4	tubby like protein 4	68842		A_55_P2722160	Kctd18	potassium channel tetramerisation domain containing 18	51960
A_52_P549032	Cgnl1	cingulin-like 1	68178		A_55_P2335933	0610033M10Rik	RIKEN cDNA 0610033M10 gene	74093
A_55_P2715031	Cyyr1	cysteine and tyrosine-rich protein 1	224405		A_52_P415440	Rps12	ribosomal protein S12	20042
A_52_P1163677	Gm30289	predicted gene, 30289	102632135		A_55_P2745580	Ptpn6	protein tyrosine phosphatase, non-receptor type 6	15170
A_52_P149705	Casc1	cancer susceptibility candidate 1	320662		A_55_P2721882	Rgl2	ral guanine nucleotide dissociation stimulator-like 2	19732
A_66_P115609	AU040096	expressed sequence AU040096	105611		A_51_P176769	Lpar5	lysophosphatidic acid receptor 5	381810
A_55_P2855067	Gm16049	predicted gene 16049	102636844		A_66_P135244	E130309D02Rik	RIKEN cDNA E130309D02 gene	231868
A_55_P2137745	Srgap3	SLIT-ROBO Rho GTPase activating protein 3	259302		A_52_P107717	Exoc4	exocyst complex component 4	20336
A_55_P1958971	Gm5538	predicted gene 5538	433597		A_52_P333190	4933427D14Rik	RIKEN cDNA 4933427D14 gene	74477
A_52_P42194	Svil	supervillin	225115		A_55_P2738728	Endou	endonuclease, polyU-specific	19011
A_52_P453546	Afg3l1	AFG3-like AAA ATPase 1	114896		A_51_P376741	4933402J07Rik	RIKEN cDNA 4933402J07 gene	330820
A_51_P427099	Clcc1	chloride channel CLIC-like 1	229725		A_55_P2546692	Gm36212	predicted gene, 36212	102640046
A_51_P485531	Olfr291	olfactory receptor 291	258410		A_55_P2205448	C330026H20Rik	RIKEN cDNA C330026H20 gene	109358
A_55_P1981709	Rreb1	ras responsive element binding protein 1	68750		A_55_P2346659	A330058E17Rik	RIKEN cDNA A330058E17 gene	319553
A_55_P2520733	Vwa3a	von Willebrand factor A domain containing 3A	233813		A_55_P2425442	D030036P13Rik	RIKEN cDNA D030036P13 gene	320105
A_55_P2138075	Ppm1m	protein phosphatase 1M	67905		A_55_P2720386	2019-03-07	membrane-associated ring finger (C3HC4) 7	57438
A_55_P2744300	8030411F24Rik	RIKEN cDNA 8030411F24 gene	78609		A_51_P193743	Nlrc3	NLR family, CARD domain containing 3	268857
A_51_P441687	Lrrc10	leucine rich repeat containing 10	237560		A_51_P243941	Meikin	meiotic kinetochore factor	74847
A_55_P2025454	Ttc12	tetratricopeptide repeat domain 12	235330		A_52_P732441	2019-03-10	membrane-associated ring finger (C3HC4) 10	632687
A_55_P2148333	2810021J22Rik	RIKEN cDNA 2810021J22 gene	69944		A_55_P2598033	Zfp454	zinc finger protein 454	237758
A_51_P355122	Tnni2	troponin I, skeletal, fast 2	21953		A_65_P16139	Junos	jun proto-oncogene, opposite strand	230451
A_55_P2715730	Hyls1	HYLS1, centriolar and ciliogenesis associated	76832		A_66_P126877	Vmn1r214	vomeronasal 1 receptor 214	171248
A_55_P2275969	9630023C09Rik	RIKEN cDNA 9630023C09 gene	320378		A_52_P158959	Slamf1	signaling lymphocytic activation molecule family member 1	27218
A_52_P412674	Daam2	dishevelled associated activator of morphogenesis 2	76441		A_52_P355709	Gm7361	predicted gene 7361	664837
A_55_P2222264	4631422I05Rik	RIKEN cDNA 4631422I05 gene	70798		A_66_P137569	1700060L04Rik	RIKEN cDNA 1700060L04 gene	73378
A_52_P384228	LOC102634887	uncharacterized LOC102634887	102634887		A_55_P2797521	Spag17	sperm associated antigen 17	74362
A_55_P2085731	Stk38	serine/threonine kinase 38	106504		A_55_P2146683	LOC105243544	uncharacterized LOC105243544	105243544
A_55_P1977910	C430049B03Rik	RIKEN cDNA C430049B03 gene	72575		A_51_P155873	Ppp1r3g	protein phosphatase 1, regulatory (inhibitor) subunit 3G	76487
A_52_P596236	Fam204a	family with sequence similarity 204, member A	76539		A_51_P308625	Olfr214	olfactory receptor 214	258754
A_55_P2738072	Hlcs	holocarboxylase synthetase (biotin- [propriony-Coenzyme A-carboxylase (ATP-hydrolysing)] ligase)	110948		A_66_P100054	Dmc1	DNA meiotic recombinase 1	13404
A_55_P2579194	Gm30515	predicted gene, 30515	102632444		A_55_P2740743	Mboat2	membrane bound O-acyltransferase domain containing 2	67216
A_51_P417257	Ppp1r2	protein phosphatase 1, regulatory (inhibitor) subunit 2	66849		A_55_P2013888	Cntn4	contactin 4	269784
A_51_P475689	Cd209b	CD209b antigen	69165		A_55_P2903055	Gpr88	G-protein coupled receptor 88	64378
A_55_P2734647	Spen	SPEN homolog, transcriptional regulator (Drosophila)	56381		A_66_P127408	Abca16	ATP-binding cassette, sub-family A (ABC1), member 16	233810
A_66_P113587	1110036E04Rik	RIKEN cDNA 1110036E04 gene	68697		A_66_P109183	Apold1	apolipoprotein L domain containing 1	381823
A_66_P121896	4930474N09Rik	RIKEN cDNA 4930474N09 gene	67639		A_55_P1959788	Gm10697	predicted gene 10697	100042761
A_52_P382067	Gpr55	G protein-coupled receptor 55	227326		A_55_P2379624	BC037438	cDNA sequence BC037438	403345
A_66_P140570	Gm11981	predicted gene 11981	626419		A_55_P2717982	Slc13a1	solute carrier family 13 (sodium/sulfate symporters), member 1	55961
A_65_P15451	Cuedc1	CUE domain containing 1	103841		A_66_P135478	AU021063	expressed sequence AU021063	105968
A_55_P2510252	Gm16291	predicted gene 16291	100503072		A_51_P475138	Duox1	dual oxidase 1	99439
A_51_P169255	Olfr190	olfactory receptor 190	258392		A_52_P508221	Rmi2	RecQ mediated genome instability 2	223970
A_51_P389265	Pnpla3	patatin-like phospholipase domain containing 3	116939		A_66_P125241	Epgn	epithelial mitogen	71920
A_55_P2538693	Gm32795	predicted gene, 32795	102635463		A_66_P106972	Cdkal1	CDK5 regulatory subunit associated protein 1-like 1	68916
A_55_P2509929	A930015D03Rik	RIKEN cDNA A930015D03 gene	77810		A_55_P2111394	Efcc1	EF hand and coiled-coil domain containing 1	58229
A_51_P380807	Ckm	creatine kinase, muscle	12715		A_52_P205710	Myl10	myosin, light chain 10, regulatory	59310
A_55_P2158577	Nphp4	nephronophthisis 4 (juvenile) homolog (human)	260305		A_51_P444447	Cebpd	CCAAT/enhancer binding protein (C/EBP), delta	12609
A_55_P2067321	Prune2	prune homolog 2	353211		A_55_P2934222	Gm5859	predicted pseudogene 5859	545605
A_55_P2132671	LOC102634333	uncharacterized LOC102634333	102634333		A_55_P2575684	Gm16118	predicted gene 16118	102632420
A_55_P2032795	Gm44113	predicted gene, 44113	100038397		A_55_P2036547	Hsd3b2	hydroxy-delta-5-steroid dehydrogenase, 3 beta- and steroid delta-isomerase 2	15493
A_55_P2738222	Uvrag	UV radiation resistance associated gene	78610		A_51_P397176	Nsl1	NSL1, MIS12 kinetochore complex component	381318
A_52_P653825	Keg1	kidney expressed gene 1	64697		A_52_P253037	2810047C21Rik1	RIKEN cDNA 2810047C21 gene 1	72716
A_52_P319726	Cdc14a	CDC14 cell division cycle 14A	229776		A_52_P639765	Btbd16	BTB (POZ) domain containing 16	330660
A_52_P561296	Tmem135	transmembrane protein 135	72759		A_55_P2740200	Slc37a3	solute carrier family 37 (glycerol-3-phosphate transporter), member 3	72144
A_55_P2714827	Arhgap31	Rho GTPase activating protein 31	12549		A_55_P2061834	Cdh24	cadherin-like 24	239096
A_66_P107833	Nmb	neuromedin B	68039		A_55_P1997220	Pou4f3	POU domain, class 4, transcription factor 3	18998
A_52_P561073	Tox	thymocyte selection-associated high mobility group box	252838		A_55_P2516699	Ggh	gamma-glutamyl hydrolase	14590
A_55_P1959213	Gm6899	predicted gene 6899	628586		A_52_P498178	Olfr385	olfactory receptor 385	259025
A_52_P988617	Mgat4c	MGAT4 family, member C	67569		A_55_P1993153	Smtnl1	smoothelin-like 1	68678
A_52_P629919	Gm2716	predicted gene 2716	100040328		A_51_P277088	Igfals	insulin-like growth factor binding protein, acid labile subunit	16005
A_55_P2733837	1700030C12Rik	RIKEN cDNA 1700030C12 gene	72246		A_52_P206436	Cdk19os	cyclin-dependent kinase 19, opposite strand	67587
A_55_P2131190	Echdc3	enoyl Coenzyme A hydratase domain containing 3	67856		A_52_P105020	5830428M24Rik	RIKEN cDNA 5830428M24 gene	76062
A_51_P183111	Olfr531	olfactory receptor 531	258955		A_66_P102218	1700092K14Rik	RIKEN cDNA 1700092K14 gene	73536
A_66_P135590	Gm12853	predicted gene 12853	102638941		A_51_P461123	Tlr5	toll-like receptor 5	53791
A_55_P2539119	Gm34780	predicted gene, 34780	102638146		A_55_P2017987	Pde8b	phosphodiesterase 8B	218461
A_55_P2017705	Sgo2b	shugoshin 2B	244495		A_55_P2729993	Cyp2j9	cytochrome P450, family 2, subfamily j, polypeptide 9	74519
A_55_P2004342	Tmem14a	transmembrane protein 14A	75712		A_51_P391897	Olfr125	olfactory receptor 125	258287
A_55_P2130418	Tmem51os1	Tmem51 opposite strand 1	100038693		A_52_P423810	Mt1	metallothionein 1	17748
A_55_P2802151	Ms4a1	membrane-spanning 4-domains, subfamily A, member 1	12482		A_51_P328659	Olfr1039	olfactory receptor 1039	257950
A_52_P1031	AU022840	expressed sequence AU022840	99219		A_51_P284026	LOC105243269	uncharacterized LOC105243269	105243269
A_66_P137782	Rem1	rad and gem related GTP binding protein 1	19700		A_51_P412579	Tmem182	transmembrane protein 182	381339
A_55_P2328787	6030451C04Rik	RIKEN cDNA 6030451C04 gene	77115		A_51_P334362	Olfr1188	olfactory receptor 1188	258921
A_55_P2636506	Drp2	dystrophin related protein 2	13497		A_55_P2833565	LOC108167511	uncharacterized LOC108167511	108167511
A_55_P2733677	Sel1l2	sel-1 suppressor of lin-12-like 2 (C. elegans)	228684		A_55_P2093624	Dmd	dystrophin, muscular dystrophy	13405
A_52_P298593	Efr3a	EFR3 homolog A	76740		A_66_P123427	Ccdc169	coiled-coil domain containing 169	320604
A_55_P2052056	A3galt2	alpha 1,3-galactosyltransferase 2 (isoglobotriaosylceramide synthase)	215493		A_55_P2727833	Kif16bos	kinesin family member 16B, opposite strand	75053
A_52_P633550	Ghr	growth hormone receptor	14600		A_55_P2391185	AI195381	expressed sequence AI195381	102009
A_55_P2720655	B9d1	B9 protein domain 1	27078		A_52_P376374	Kcnh7	potassium voltage-gated channel, subfamily H (eag-related), member 7	170738
A_51_P303079	Tmem54	transmembrane protein 54	66260		A_55_P2567827	Gm46751	predicted gene, 46751	108168774
A_51_P185292	4930581F22Rik	RIKEN cDNA 4930581F22 gene	78934		A_52_P135510	Pikfyve	phosphoinositide kinase, FYVE type zinc finger containing	18711
A_66_P110820	Matn2	matrilin 2	17181		A_66_P115604	Tead4	TEA domain family member 4	21679
A_55_P2734527	Glb1l2	galactosidase, beta 1-like 2	244757		A_51_P151214	C8b	complement component 8, beta polypeptide	110382
A_51_P497171	Ly9	lymphocyte antigen 9	17085		A_55_P2730128	Kcnv1	potassium channel, subfamily V, member 1	67498
A_55_P2029176	Atr	ataxia telangiectasia and Rad3 related	245000		A_66_P138661	Ehd4	EH-domain containing 4	98878
A_52_P418814	Pmch	pro-melanin-concentrating hormone	110312		A_66_P100552	Gm11769	predicted gene 11769	102640588
A_55_P2509208	Gm15008	predicted gene 15008	100534633		A_66_P130798	Otud3	OTU domain containing 3	73162
A_55_P2918175	Safb2	scaffold attachment factor B2	224902		A_55_P2067804	Vmn1r181	vomeronasal 1 receptor 181	404289
A_55_P2180810	Prr22	proline rich 22	100504446		A_55_P2051367	AA066038	EST AA066038	53960
A_55_P2743427	Cd300lb	CD300 molecule like family member B	217304		A_55_P2521212	Cdc16	CDC16 cell division cycle 16	69957
A_66_P114169	Gm7904	predicted gene 7904	666043		A_55_P2721713	Fkbp14	FK506 binding protein 14	231997
A_66_P120131	Gm32486	predicted gene, 32486	102635051		A_55_P2506985	Lck	lymphocyte protein tyrosine kinase	16818
A_55_P2427150	C430002N11Rik	RIKEN cDNA C430002N11 gene	319707		A_55_P2130024	AY761184	cDNA sequence AY761184	382000
A_55_P2742815	Cep170	centrosomal protein 170	545389		A_52_P787779	Gm2861	predicted gene 2861	100040598
A_55_P2558537	Gm35362	predicted gene, 35362	102638916		A_66_P125117	4930551E15Rik	RIKEN cDNA 4930551E15 gene	78203
A_55_P2008482	9230019H11Rik	RIKEN cDNA 9230019H11 gene	215728		A_55_P2009871	Olfr781	olfactory receptor 781	258723
A_55_P2713505	Med27	mediator complex subunit 27	68975		A_52_P259402	Dsg3	desmoglein 3	13512
A_55_P2147402	Gm6116	predicted gene 6116	619945		A_55_P2720633	Bcas3	breast carcinoma amplified sequence 3	192197
A_52_P677117	Ptprc	protein tyrosine phosphatase, receptor type, C	19264		A_66_P116600	LOC101055751	uncharacterized LOC101055751	101055751
A_55_P2634244	Inpp5f	inositol polyphosphate-5-phosphatase F	101490		A_55_P2807341	Prodh	proline dehydrogenase	19125
A_51_P201024	C230071I02Rik	RIKEN cDNA C230071I02 gene	320812		A_51_P248687	Hormad2	HORMA domain containing 2	75828
A_55_P2921667	Atp5d	ATP synthase, H+ transporting, mitochondrial F1 complex, delta subunit	66043		A_55_P2509498	Gm16712	predicted gene, 16712	100504333
A_51_P506201	Cckbr	cholecystokinin B receptor	12426		A_52_P73552	A1bg	alpha-1-B glycoprotein	117586
A_55_P2151066	2210411A11Rik	RIKEN cDNA 2210411A11 gene	72358		A_51_P267063	Ugt3a2	UDP glycosyltransferases 3 family, polypeptide A2	223337
A_55_P2735385	Mdn1	midasin AAA ATPase 1	100019		A_66_P133897	AI115009	expressed sequence AI115009	99542
A_55_P2013416	C230062I16Rik	RIKEN cDNA C230062I16 gene	625421		A_51_P358363	Loxhd1	lipoxygenase homology domains 1	240411
A_55_P2713475	Gnb4	guanine nucleotide binding protein (G protein), beta 4	14696		A_66_P138244	Gm609	predicted gene 609	208166
A_51_P192042	Myh1	myosin, heavy polypeptide 1, skeletal muscle, adult	17879		A_55_P2508163	Gm13483	predicted gene 13483	100502624
A_52_P534496	Yipf6	Yip1 domain family, member 6	77929		A_66_P101975	Otos	otospiralin	260301
A_55_P2509864	1700066N21Rik	RIKEN cDNA 1700066N21 gene	73471		A_55_P2715939	Grin3a	glutamate receptor ionotropic, NMDA3A	242443
A_55_P2322555	5930433N17Rik	RIKEN cDNA 5930433N17 gene	399623		A_51_P409637	4930505A04Rik	RIKEN cDNA 4930505A04 gene	75087
A_55_P1988343	Dennd4c	DENN/MADD domain containing 4C	329877		A_52_P277477	1700026N04Rik	RIKEN cDNA 1700026N04 gene	72271
A_55_P1952071	Npb	neuropeptide B	208990		A_51_P190199	Pnma1	paraneoplastic antigen MA1	70481
A_55_P2850037	Ces1d	carboxylesterase 1D	104158		A_55_P2119643	Defb43	defensin beta 43	654458
A_55_P2041350	Cyp2d34	cytochrome P450, family 2, subfamily d, polypeptide 34	223706		A_55_P2329825	BB086117	expressed sequence BB086117	105710
A_55_P2713316	Nmt2	N-myristoyltransferase 2	18108		A_55_P2017347	Krtap11-1	keratin associated protein 11-1	16693
A_55_P1959379	BC080695	cDNA sequence BC080695	329986		A_51_P347154	Adam18	a disintegrin and metallopeptidase domain 18	13524
A_55_P2160673	Gm10854	predicted gene 10854	100038466		A_55_P2045896	Gdnf	glial cell line derived neurotrophic factor	14573
A_51_P123625	Acod1	aconitate decarboxylase 1	16365		A_51_P334672	Sv2c	synaptic vesicle glycoprotein 2c	75209
A_55_P2251974	A930038B10Rik	RIKEN cDNA A930038B10 gene	320323		A_51_P320022	Atp10a	ATPase, class V, type 10A	11982
A_52_P1149693	A930006K02Rik	RIKEN cDNA A930006K02 gene	100503120		A_55_P2714050	Zfp951	zinc finger protein 951	626391
A_66_P102797	Gm12802	predicted gene 12802	100034661		A_55_P2486334	Ankrd60	ankyrin repeat domain 60	70065
A_52_P96159	Dsg2	desmoglein 2	13511		A_55_P2115900	Dsg1b	desmoglein 1 beta	225256
A_52_P264669	Pdlim2	PDZ and LIM domain 2	213019		A_55_P1953402	Mlana	melan-A	77836
A_55_P2080855	Olfr827	olfactory receptor 827	258297		A_55_P1957489	Btbd35f13	BTB domain containing 35, family member 13	100040722
A_55_P2629584	Slc26a5	solute carrier family 26, member 5	80979		A_55_P2002527	Gsdmcl2	gasdermin C-like 2	665769
A_55_P2126567	Ssmem1	serine-rich single-pass membrane protein 1	75647		A_55_P2036452	Zfp976	zinc finger protein 976	208111
A_52_P371021	Bend7	BEN domain containing 7	209645		A_55_P1992774	Rtl1	retrotransposon-like 1	353326
A_51_P297925	Zc3h12a	zinc finger CCCH type containing 12A	230738		A_51_P145322	Pax1	paired box 1	18503
A_55_P2546416	Gm31882	predicted gene, 31882	102634252		A_66_P110675	Gabrq	gamma-aminobutyric acid (GABA) A receptor, subunit theta	57249
A_55_P2509914	Gm6300	solute carrier family 7 (cationic amino acid transporter, y+ system), member pseudogene	622229		A_55_P2006035	Galnt15	UDP-N-acetyl-alpha-D-galactosamine:polypeptide N-acetylgalactosaminyltransferase 15	78754
A_55_P2606229	Dcun1d1	DCN1, defective in cullin neddylation 1, domain containing 1 (S. cerevisiae)	114893		A_55_P2724239	Gucy1a3	guanylate cyclase 1, soluble, alpha 3	60596
A_52_P64514	Herc6	hect domain and RLD 6	67138		A_51_P296429	Tmem170	transmembrane protein 170	66817
A_55_P1994290	Gm10791	predicted gene 10791	100038614		A_55_P2133470	Sbk2	SH3-binding domain kinase family, member 2	381836
A_52_P1027874	A230083G16Rik	RIKEN cDNA A230083G16 gene	442825		A_66_P140326	Clec2i	C-type lectin domain family 2, member i	93675
A_55_P2734022	Palm	paralemmin	18483		A_55_P2941303	Satb1	special AT-rich sequence binding protein 1	20230
A_55_P2731126	Camkk2	calcium/calmodulin-dependent protein kinase kinase 2, beta	207565		A_51_P389278	Lrrc9	leucine rich repeat containing 9	78257
A_55_P2635994	C330021F23Rik	RIKEN cDNA C330021F23 gene	546049		A_52_P30984	Cdkn3	cyclin-dependent kinase inhibitor 3	72391
A_55_P2106608	Tcf24	transcription factor 24	100039596		A_55_P2649036	Synpr	synaptoporin	72003
A_55_P2788174	Gm15420	predicted gene 15420	102638735		A_55_P2750140	Osr2	odd-skipped related 2	107587
A_52_P71624	Olfr1410	olfactory receptor 1410	258484		A_51_P379698	Fxyd7	FXYD domain-containing ion transport regulator 7	57780
A_55_P2738554	Sync	syncoilin	68828		A_55_P2090425	Gm29455	predicted gene 29455	329239
A_52_P640323	Olfr68	olfactory receptor 68	18369		A_55_P2552978	Gm33440	predicted gene, 33440	102636347
A_52_P46410	Uvssa	UV stimulated scaffold protein A	71101		A_55_P2734017	Epha5	Eph receptor A5	13839
A_55_P2018240	Tbx10	T-box 10	109575		A_55_P2042680	Gm15506	predicted gene 15506	100040769
A_66_P139254	Gm30539	predicted gene, 30539	102632477		A_66_P130793	Gm36352	predicted gene, 36352	102640235
A_66_P139269	Cbfa2t2	core-binding factor, runt domain, alpha subunit 2, translocated to, 2 (human)	12396		A_52_P259817	Upp2	uridine phosphorylase 2	76654
A_55_P2030239	Fan1	FANCD2/FANCI-associated nuclease 1	330554		A_66_P110606	Sqstm1	sequestosome 1	18412
A_51_P389785	Sf3a2	splicing factor 3a, subunit 2	20222		A_52_P346987	Hoxc9	homeobox C9	15427
A_55_P1983044	Gm5150	predicted gene 5150	381484		A_55_P2484490	Pate1	prostate and testis expressed 1	100312987
A_55_P2715555	Uqcc1	ubiquinol-cytochrome c reductase complex assembly factor 1	56046		A_55_P2157867	Nlrp4d	NLR family, pyrin domain containing 4D	384752
A_51_P174743	Sec24a	Sec24 related gene family, member A (S. cerevisiae)	77371		A_66_P103325	Gm15939	predicted gene 15939	102632938
A_51_P256401	Ryr1	ryanodine receptor 1, skeletal muscle	20190		A_51_P244127	Tktl1	transketolase-like 1	83553
A_55_P2263098	A130078K24Rik	RIKEN cDNA A130078K24 gene	399616		A_51_P380991	Krt34	keratin 34	16672
A_66_P132508	9830144P21Rik	RIKEN cDNA 9830144P21 gene	414086		A_51_P186856	Krt5	keratin 5	110308
A_55_P2389533	AA517446	expressed sequence AA517446	102853		A_52_P261262	Slamf7	SLAM family member 7	75345
A_55_P2540198	Gm35352	predicted gene, 35352	102638901		A_55_P2017377	Olfr424	olfactory receptor 424	258716
A_66_P101566	Armc4	armadillo repeat containing 4	74934		A_55_P2141147	4930577H14Rik	RIKEN cDNA 4930577H14 gene	78223
A_55_P2035956	Mir1a-1hg	Mir1a-1 and Mir133a-2 host gene	622283		A_55_P2171221	Matn1	matrilin 1, cartilage matrix protein	17180
A_55_P2809361	Hebp2	heme binding protein 2	56016		A_55_P2815870	Fam184b	family with sequence similarity 184, member B	58227
A_55_P2043486	Msx2	msh homeobox 2	17702		A_55_P2044554	Tespa1	thymocyte expressed, positive selection associated 1	67596
A_52_P306327	Igf1	insulin-like growth factor 1	16000		A_52_P686322	Hhipl1	hedgehog interacting protein-like 1	214305
A_66_P111054	Cfap54	cilia and flagella associated protein 54	380654		A_55_P2097333	Gm5334	tetraspanin 7 pseudogene	384639
A_51_P509997	Cox6a2	cytochrome c oxidase subunit VIa polypeptide 2	12862		A_55_P2523976	Ranbp17	RAN binding protein 17	66011
A_51_P353895	Sult1c2	sulfotransferase family, cytosolic, 1C, member 2	69083		A_52_P219351	Ssx9	synovial sarcoma, X 9	382206
A_52_P6588	Cyp4a10	cytochrome P450, family 4, subfamily a, polypeptide 10	13117		A_52_P666319	Ttl	tubulin tyrosine ligase	69737
A_55_P2128443	Gm10673	predicted gene 10673	100038559		A_55_P1971006	Urah	urate (5-hydroxyiso-) hydrolase	76974
A_55_P2715765	Cpm	carboxypeptidase M	70574		A_52_P373704	Mipep	mitochondrial intermediate peptidase	70478
A_52_P267106	Ksr2	kinase suppressor of ras 2	333050		A_55_P2716999	Akr1cl	aldo-keto reductase family 1, member C-like	70861
A_66_P119961	Gm12299	predicted gene 12299	105244419		A_51_P422497	Vmn1r206	vomeronasal 1 receptor 206	171250
A_51_P275435	2310007B03Rik	RIKEN cDNA 2310007B03 gene	71874		A_51_P225634	Zdhhc25	zinc finger, DHHC domain containing 25	70073
A_51_P383530	Mpzl3	myelin protein zero-like 3	319742		A_51_P436977	Duox2	dual oxidase 2	214593
A_52_P273812	Ifitm5	interferon induced transmembrane protein 5	73835		A_55_P2091942	BC061237	cDNA sequence BC061237	385138
A_55_P2731876	Taf2	TATA-box binding protein associated factor 2	319944		A_52_P947	2010007H06Rik	RIKEN cDNA 2010007H06 gene	69849
A_55_P2187829	5430402O13Rik	RIKEN cDNA 5430402O13 gene	73183		A_55_P2045096	Hjurp	Holliday junction recognition protein	381280
A_55_P2210011	Mroh1	maestro heat-like repeat family member 1	223658		A_55_P2722095	Maged1	melanoma antigen, family D, 1	94275
A_66_P128267	Gm26777	predicted gene, 26777	102632019		A_55_P2242109	4931413K12Rik	RIKEN cDNA 4931413K12 gene	70987
A_51_P140042	Adad2	adenosine deaminase domain containing 2	75773		A_55_P2105913	Lrrc18	leucine rich repeat containing 18	67580
A_51_P408821	Grhl2	grainyhead-like 2 (Drosophila)	252973		A_66_P107695	Gm10714	predicted gene 10714	100038374
A_55_P2720098	Vezt	vezatin, adherens junctions transmembrane protein	215008		A_55_P2116500	Olfr1057	olfactory receptor 1057	404325
A_51_P192397	Scube2	signal peptide, CUB domain, EGF-like 2	56788		A_55_P2033480	Fam205a2	family with sequence similarity 205, member A2	545611
A_55_P2262753	9530053J19Rik	RIKEN cDNA 9530053J19 gene	53961		A_66_P129085	C2cd3	C2 calcium-dependent domain containing 3	277939
A_55_P2849821	Gm11418	predicted gene 11418	102634628		A_55_P1970033	Per1	period circadian clock 1	18626
A_55_P2720993	Robo2	roundabout guidance receptor 2	268902		A_66_P133352	Slc22a19	solute carrier family 22 (organic anion transporter), member 19	207151
A_55_P2144701	4930579K19Rik	RIKEN cDNA 4930579K19 gene	75881		A_66_P113356	Gm14637	predicted gene 14637	102638221
A_55_P2719259	Cse1l	chromosome segregation 1-like (S. cerevisiae)	110750		A_55_P2053814	Iqcf6	IQ motif containing F6	100041096
A_55_P2192617	AI854905	expressed sequence AI854905	99757		A_55_P2402312	D030062O11Rik	RIKEN cDNA D030062O11 gene	100038531
A_55_P1978013	Obp1a	odorant binding protein IA	18249		A_55_P2716676	1700088E04Rik	RIKEN cDNA 1700088E04 gene	27660
A_51_P192139	Zfp74	zinc finger protein 74	72723		A_55_P2727619	Dnah17	dynein, axonemal, heavy chain 17	69926
A_66_P128019	Slc8b1	solute carrier family 8 (sodium/lithium/calcium exchanger), member B1	170756		A_55_P2908530	Dusp1	dual specificity phosphatase 1	19252
A_55_P2110316	Hcrt	hypocretin	15171		A_51_P296737	Anxa13	annexin A13	69787
A_51_P104608	Rnase6	ribonuclease, RNase A family, 6	78416		A_55_P2554056	Gm46298	predicted gene, 46298	108167934
A_55_P2509764	4930433N12Rik	RIKEN cDNA 4930433N12 gene	114673		A_52_P599098	1700112J05Rik	RIKEN cDNA 1700112J05 gene	68246
A_66_P132971	4930429E23Rik	RIKEN cDNA 4930429E23 gene	73898		A_55_P2110450	Skint4	selection and upkeep of intraepithelial T cells 4	320640
A_66_P106132	E030044B06Rik	RIKEN cDNA E030044B06 gene	381223		A_66_P121604	Gm28382	predicted gene 28382	102639373
A_55_P2720543	Phyhipl	phytanoyl-CoA hydroxylase interacting protein-like	70911		A_55_P2015541	Hif3a	hypoxia inducible factor 3, alpha subunit	53417
A_55_P2729115	Sema4b	sema domain, immunoglobulin domain (Ig), transmembrane domain (TM) and short cytoplasmic domain, (semaphorin) 4B	20352		A_55_P2105195	Nlrp4c	NLR family, pyrin domain containing 4C	83564
A_55_P2717842	Stt3a	STT3, subunit of the oligosaccharyltransferase complex, homolog A (S. cerevisiae)	16430		A_52_P280344	Ciz1	CDKN1A interacting zinc finger protein 1	68379
A_55_P2720038	Ctsh	cathepsin H	13036		A_55_P2101562	H2afb2	H2A histone family, member B2	624153
A_55_P2745781	Sh3pxd2a	SH3 and PX domains 2A	14218		A_55_P1962756	Ttll2	tubulin tyrosine ligase-like family, member 2	100216474
A_51_P318830	Syt10	synaptotagmin X	54526		A_66_P103716	Gm1987	predicted gene 1987	100504362
A_55_P2111108	Ccdc105	coiled-coil domain containing 105	70976		A_65_P08125	D14Ertd426e	DNA segment, Chr 14, ERATO Doi 426, expressed	52616
A_55_P2743005	Slc38a1	solute carrier family 38, member 1	105727		A_51_P297369	Olfr530	olfactory receptor 530	258512
A_52_P730698	Ccl25	chemokine (C-C motif) ligand 25	20300		A_51_P115229	Vmn1r81	vomeronasal 1 receptor 81	171244
A_66_P124677	Ipcef1	interaction protein for cytohesin exchange factors 1	320495		A_66_P129600	Commd1	COMM domain containing 1	17846
A_66_P126397	Ano7	anoctamin 7	404545		A_66_P110115	Extl1	exostoses (multiple)-like 1	56219
A_52_P360076	E330013P08Rik	RIKEN cDNA E330013P08 gene	320870		A_55_P2735905	A430072P03Rik	RIKEN cDNA A430072P03 gene	414110
A_55_P2370160	C130009A20Rik	RIKEN cDNA C130009A20 gene	399614		A_52_P1171624	4930528J18Rik	RIKEN cDNA 4930528J18 gene	78195
A_55_P1984941	Olfr20	olfactory receptor 20	258925		A_55_P2721324	Gcc2	GRIP and coiled-coil domain containing 2	70297
A_55_P2724509	Nek5	NIMA (never in mitosis gene a)-related expressed kinase 5	330721		A_66_P117246	D830050J10Rik	RIKEN cDNA D830050J10 gene	352968
A_52_P357992	Ms4a12	membrane-spanning 4-domains, subfamily A, member 12	381213		A_52_P1003643	BC017643	cDNA sequence BC017643	217370
A_52_P426072	Eif4e2	eukaryotic translation initiation factor 4E member 2	26987		A_52_P494564	E330034G19Rik	RIKEN cDNA E330034G19 gene	105418
A_66_P140740	4930447I22Rik	RIKEN cDNA 4930447I22 gene	112413		A_51_P310109	Olfr52	olfactory receptor 52	18352
A_55_P2646423	Acin1	apoptotic chromatin condensation inducer 1	56215		A_52_P461967	Gm17473	predicted gene, 17473	100503767
A_55_P1952882	Cyp4f18	cytochrome P450, family 4, subfamily f, polypeptide 18	72054		A_52_P654161	Trim25	tripartite motif-containing 25	217069
A_55_P2491963	Ccdc180	coiled-coil domain containing 180	381522		A_51_P319022	Cxcr3	chemokine (C-X-C motif) receptor 3	12766
A_66_P132687	Poldip2	polymerase (DNA-directed), delta interacting protein 2	67811		A_52_P1108350	LOC102637720	uncharacterized LOC102637720	102637720
A_66_P137163	Shisa6	shisa family member 6	380702		A_51_P508853	Ep400	E1A binding protein p400	75560
A_55_P1976112	C130074G19Rik	RIKEN cDNA C130074G19 gene	226777		A_55_P2170584	Fam19a4	family with sequence similarity 19, member A4	320701
A_55_P2718900	Vwf	Von Willebrand factor	22371		A_55_P2734187	Cdh6	cadherin 6	12563
A_55_P1996186	Olfr770	olfactory receptor 770	258862		A_66_P110082	Gm12794	predicted gene 12794	332923
A_52_P158782	Son	Son DNA binding protein	20658		A_55_P2719080	Ggta1	glycoprotein galactosyltransferase alpha 1, 3	14594
A_55_P2720505	Snx11	sorting nexin 11	74479		A_51_P369998	Sntg2	syntrophin, gamma 2	268534
A_51_P385178	Mroh8	maestro heat-like repeat family member 8	629499		A_55_P2007381	1700010L04Rik	RIKEN cDNA 1700010L04 gene	619808
A_66_P123028	Gm29676	predicted gene, 29676	432754		A_55_P2733142	4833422M21Rik	RIKEN cDNA 4833422M21 gene	75768
A_55_P2337500	9530052C20Rik	RIKEN cDNA 9530052C20 gene	320229		A_52_P252931	Dsc2	desmocollin 2	13506
A_55_P2720565	Carf	calcium response factor	241066		A_55_P2124336	Olfr1318	olfactory receptor 1318	258022
A_51_P284867	D230038C21	uncharacterized protein D230038C21	328872		A_55_P2738559	Tmem87b	transmembrane protein 87B	72477
A_51_P482820	Chrne	cholinergic receptor, nicotinic, epsilon polypeptide	11448		A_51_P164296	Adamdec1	ADAM-like, decysin 1	58860
A_51_P312896	Spag9	sperm associated antigen 9	70834		A_55_P2743767	Polh	polymerase (DNA directed), eta (RAD 30 related)	80905
A_51_P394281	Gbgt1	globoside alpha-1,3-N-acetylgalactosaminyltransferase 1	227671		A_52_P597860	Wasf2	WAS protein family, member 2	242687
A_55_P2022288	Scgb1b7	secretoglobin, family 1B, member 7	626305		A_55_P2742271	Ccdc171	coiled-coil domain containing 171	320226
A_51_P437309	Oasl1	2'-5' oligoadenylate synthetase-like 1	231655		A_55_P2625705	2019-03-08	membrane-associated ring finger (C3HC4) 8	71779
A_55_P2816451	Gm11713	predicted gene 11713	102640313		A_66_P123323	Gm30509	predicted gene, 30509	102632434
A_66_P101482	Slc18a1	solute carrier family 18 (vesicular monoamine), member 1	110877		A_51_P315530	Mxd3	Max dimerization protein 3	17121
A_51_P348743	Llgl2	lethal giant larvae homolog 2 (Drosophila)	217325		A_52_P915787	Gm46421	predicted gene, 46421	108168091
A_55_P2550183	Gm31872	predicted gene, 31872	102634240		A_51_P408595	Ccl20	chemokine (C-C motif) ligand 20	20297
A_55_P2088375	Tnnt3	troponin T3, skeletal, fast	21957		A_55_P2722050	Chd6	chromodomain helicase DNA binding protein 6	71389
A_51_P214122	Ccr1l1	chemokine (C-C motif) receptor 1-like 1	12770		A_66_P133647	Gm35525	predicted gene, 35525	102639142
A_51_P145260	Sall4	sal-like 4 (Drosophila)	99377		A_55_P2724964	T	brachyury	20997
A_55_P2720208	Gfpt2	glutamine fructose-6-phosphate transaminase 2	14584		A_66_P136215	Cnbd2	cyclic nucleotide binding domain containing 2	70873
A_55_P2177513	Chrna2	cholinergic receptor, nicotinic, alpha polypeptide 2 (neuronal)	110902		A_55_P1965821	Uprt	uracil phosphoribosyltransferase	331487
A_51_P432607	Spink6	serine peptidase inhibitor, Kazal type 6	433180		A_55_P2716556	Cdc42bpa	CDC42 binding protein kinase alpha	226751
A_66_P110110	Olfr545	olfactory receptor 545	258837		A_55_P2108248	Art4	ADP-ribosyltransferase 4	109978
A_55_P2616463	Chek1	checkpoint kinase 1	12649		A_52_P1091766	LOC105247168	uncharacterized LOC105247168	105247168
A_55_P2742640	Tex37	testis expressed 37	74221		A_66_P108922	Lgr5	leucine rich repeat containing G protein coupled receptor 5	14160
A_55_P2715735	Ncapg	non-SMC condensin I complex, subunit G	54392		A_55_P2714773	Nmnat2	nicotinamide nucleotide adenylyltransferase 2	226518
A_55_P2773820	Gm13941	predicted gene 13941	668802		A_52_P237176	Kiss1	KiSS-1 metastasis-suppressor	280287
A_66_P122772	Cdca2	cell division cycle associated 2	108912		A_55_P2714154	Zfp667	zinc finger protein 667	384763
A_55_P2131183	Gm13083	predicted gene 13083	279185		A_51_P167292	Chil3	chitinase-like 3	12655
A_52_P508069	Poglut1	protein O-glucosyltransferase 1	224143		A_52_P527438	Adgb	androglobin	215772
A_52_P346860	Rttn	rotatin	246102		A_51_P450505	Olfr835	olfactory receptor 835	257872
A_55_P1976934	Unc13d	unc-13 homolog D (C. elegans)	70450		A_55_P2102769	Abca8a	ATP-binding cassette, sub-family A (ABC1), member 8a	217258
A_66_P107800	Olfr1042	olfactory receptor 1042	257941		A_55_P1959994	Unc5cl	unc-5 family C-terminal like	76589
A_65_P17286	Nkiras2	NFKB inhibitor interacting Ras-like protein 2	71966		A_66_P110295	Cdh12	cadherin 12	215654
A_65_P09246	Oma1	OMA1 zinc metallopeptidase	67013		A_52_P406233	Adamts20	a disintegrin-like and metallopeptidase (reprolysin type) with thrombospondin type 1 motif, 20	223838
A_55_P2618890	Ppp1cb	protein phosphatase 1, catalytic subunit, beta isoform	19046		A_55_P2745591	Amelx	amelogenin, X-linked	11704
A_51_P416858	Myl1	myosin, light polypeptide 1	17901		A_51_P215275	Hmx2	H6 homeobox 2	15372
A_55_P2483987	4930430A15Rik	RIKEN cDNA 4930430A15 gene	67575		A_55_P2173288	Pcdhb1	protocadherin beta 1	93872
A_55_P2021784	Slc9b1	solute carrier family 9, subfamily B (NHA1, cation proton antiporter 1), member 1	74446		A_55_P2727174	1700066O22Rik	RIKEN cDNA 1700066O22 gene	74916
A_52_P628870	Col27a1	collagen, type XXVII, alpha 1	373864		A_55_P2714637	Nt5m	5',3'-nucleotidase, mitochondrial	103850
A_55_P2737497	Pkp2	plakophilin 2	67451		A_66_P120280	Usp36	ubiquitin specific peptidase 36	72344
A_66_P134854	Nlrp9b	NLR family, pyrin domain containing 9B	243874		A_55_P1994144	Ccdc154	coiled-coil domain containing 154	207209
A_51_P250001	H1fnt	H1 histone family, member N, testis-specific	70069		A_55_P2714896	Nup160	nucleoporin 160	59015
A_55_P2546379	2310016G11Rik	RIKEN cDNA 2310016G11 gene	69578		A_51_P386113	Fam169a	family with sequence similarity 169, member A	320557
A_52_P82023	Pitpnc1	phosphatidylinositol transfer protein, cytoplasmic 1	71795		A_52_P445360	Krt20	keratin 20	66809
A_55_P2935231	Kit	KIT proto-oncogene receptor tyrosine kinase	16590		A_55_P2080658	Gli1	GLI-Kruppel family member GLI1	14632
A_51_P418457	Defb13	defensin beta 13	246083		A_55_P2294051	2410024F20Rik	RIKEN cDNA 2410024F20 gene	73650
A_66_P120300	Olfr666	olfactory receptor 666	259100		A_55_P2926755	Tnip1	TNFAIP3 interacting protein 1	57783
A_55_P2719915	Copa	coatomer protein complex subunit alpha	12847		A_55_P2741988	Clca4a	chloride channel accessory 4A	99663
A_55_P2044957	Vmn1r4	vomeronasal 1 receptor 4	171194		A_55_P2522180	Hephl1	hephaestin-like 1	244698
A_55_P2062024	Tcp11	t-complex protein 11	21463		A_51_P112966	Ch25h	cholesterol 25-hydroxylase	12642
A_52_P462217	Abl1	c-abl oncogene 1, non-receptor tyrosine kinase	11350		A_55_P2058514	Gm20867	predicted gene, 20867	100041256
A_55_P2713640	Msh2	mutS homolog 2	17685		A_52_P436783	Rassf4	Ras association (RalGDS/AF-6) domain family member 4	213391
A_55_P2751338	Vip	vasoactive intestinal polypeptide	22353		A_55_P2241663	5830432E09Rik	RIKEN cDNA 5830432E09 gene	67765
A_55_P2540366	Gm32823	predicted gene, 32823	102635504		A_55_P2348241	4933417O13Rik	RIKEN cDNA 4933417O13 gene	71153
A_65_P10953	Eif4g3	eukaryotic translation initiation factor 4 gamma, 3	230861		A_66_P124942	Gm35705	predicted gene, 35705	102639378
A_51_P297865	Kctd6	potassium channel tetramerisation domain containing 6	71393		A_55_P2740874	Naa40	N(alpha)-acetyltransferase 40, NatD catalytic subunit	70999
A_52_P164172	Far1	fatty acyl CoA reductase 1	67420		A_55_P2721154	Sgk3	serum/glucocorticoid regulated kinase 3	170755
A_52_P219377	Fbxw19	F-box and WD-40 domain protein 19	235612		A_55_P2274837	A830029E22Rik	RIKEN cDNA A830029E22 gene	320566
A_52_P456951	Rapgef4	Rap guanine nucleotide exchange factor (GEF) 4	56508		A_51_P224013	Tk1	thymidine kinase 1	21877
A_51_P151423	9230112D13Rik	RIKEN cDNA 9230112D13 gene	78243		A_51_P321508	Gm16976	predicted gene, 16976	102637302
A_66_P126185	D530049I02Rik	RIKEN cDNA D530049I02 gene	78718		A_66_P106556	Gm4951	predicted gene 4951	240327
A_66_P137616	Prdx1	peroxiredoxin 1	18477		A_55_P2266178	Il2rb	interleukin 2 receptor, beta chain	16185
A_52_P517970	1700019J19Rik	RIKEN cDNA 1700019J19 gene	76412		A_55_P2319717	Pou2f3	POU domain, class 2, transcription factor 3	18988
A_55_P2935765	Wdr18	WD repeat domain 18	216156		A_52_P475700	Jrkl	Jrk-like	77532
A_55_P2098820	Dnajc2	DnaJ heat shock protein family (Hsp40) member C2	22791		A_55_P1972341	Mrgprb8	MAS-related GPR, member B8	404240
A_55_P2256586	4930573O21Rik	RIKEN cDNA 4930573O21 gene	114670		A_52_P73986	Mtnr1a	melatonin receptor 1A	17773
A_55_P2055189	Kcng1	potassium voltage-gated channel, subfamily G, member 1	241794		A_51_P230634	Phactr3	phosphatase and actin regulator 3	74189
A_55_P2005705	Gm4251	predicted gene 4251	100043132		A_51_P243073	Trpm6	transient receptor potential cation channel, subfamily M, member 6	225997
A_52_P555410	Ube2d2b	ubiquitin-conjugating enzyme E2D 2B	73318		A_66_P104099	Gfra2	glial cell line derived neurotrophic factor family receptor alpha 2	14586
A_55_P2012624	Olfr1333	olfactory receptor 1333	258265		A_51_P318856	Glyat	glycine-N-acyltransferase	107146
A_65_P19472	Tusc3	tumor suppressor candidate 3	80286		A_55_P2167525	Scube3	signal peptide, CUB domain, EGF-like 3	268935
A_55_P2025572	Zfp780b	zinc finger protein 780B	338354		A_52_P239086	Apol10a	apolipoprotein L 10A	245282
A_55_P2016462	Cxcl10	chemokine (C-X-C motif) ligand 10	15945		A_65_P13316	Fam20b	family with sequence similarity 20, member B	215015
A_66_P123656	Mkx	mohawk homeobox	210719		A_55_P2347058	C79798	expressed sequence C79798	96990
A_52_P413394	Ppef2	protein phosphatase, EF hand calcium-binding domain 2	19023		A_52_P265584	1810011O10Rik	RIKEN cDNA 1810011O10 gene	69068
A_55_P2731251	Gm6145	predicted gene 6145	620376		A_55_P2197953	2010004M13Rik	RIKEN cDNA 2010004M13 gene	76511
A_55_P2240919	A730032A03Rik	RIKEN cDNA A730032A03 gene	320579		A_66_P105585	Slfn8	schlafen 8	276950
A_52_P547740	Usp8	ubiquitin specific peptidase 8	84092		A_55_P2570295	Gm46884	predicted gene, 46884	108168996
A_55_P2737862	Sh3pxd2b	SH3 and PX domains 2B	268396		A_52_P294261	2310002L09Rik	RIKEN cDNA 2310002L09 gene	71886
A_55_P2753036	AA589522	EST AA589522	57891		A_51_P266883	Mup4	major urinary protein 4	17843
A_52_P539772	Ap5m1	adaptor-related protein complex 5, mu 1 subunit	74385		A_55_P2584138	Gm29938	predicted gene, 29938	102631654
A_55_P2070441	Sp6	trans-acting transcription factor 6	83395		A_51_P315964	Nr5a1	nuclear receptor subfamily 5, group A, member 1	26423
A_55_P2555681	Gm30238	predicted gene, 30238	102632066		A_66_P126542	2310043L19Rik	RIKEN cDNA 2310043L19 gene	75589
A_55_P2154797	2810006K23Rik	RIKEN cDNA 2810006K23 gene	72650		A_55_P1959828	Slc35g1	solute carrier family 35, member G1	240660
A_55_P2649823	Churc1	churchill domain containing 1	211151		A_52_P343293	Gpx2-ps1	glutathione peroxidase 2, pseudogene 1	14777
A_55_P2062464	Col12a1	collagen, type XII, alpha 1	12816		A_55_P2036171	Dusp13	dual specificity phosphatase 13	27389
A_51_P262515	Phf11a	PHD finger protein 11A	219131		A_52_P488252	Larp1b	La ribonucleoprotein domain family, member 1B	214048
A_55_P2715152	Ppp3cb	protein phosphatase 3, catalytic subunit, beta isoform	19056		A_52_P237927	Olfr937	olfactory receptor 937	258431
A_52_P146986	A230059G12Rik	RIKEN cDNA A230059G12 gene	319935		A_55_P2542380	LOC108169020	uncharacterized LOC108169020	108169020
A_52_P196825	Phka1	phosphorylase kinase alpha 1	18679		A_66_P102538	Gm38407	predicted gene, 38407	328061
A_52_P395242	Map2k6	mitogen-activated protein kinase kinase 6	26399		A_55_P2148888	Gm4489	predicted gene 4489	100043513
A_55_P2734517	Sec61a2	Sec61, alpha subunit 2 (S. cerevisiae)	57743		A_66_P119039	4930447M23Rik	RIKEN cDNA 4930447M23 gene	108871
A_55_P2291896	4933421D24Rik	RIKEN cDNA 4933421D24 gene	71165		A_55_P2538549	Gm30797	predicted gene, 30797	102632823
A_65_P13282	Pxdn	peroxidasin	69675		A_55_P2734392	Sytl2	synaptotagmin-like 2	83671
A_51_P498042	Mbd3l2	methyl-CpG binding domain protein 3-like 2	234988		A_55_P2426289	A830080H07Rik	RIKEN cDNA A830080H07 gene	320526
A_55_P2719847	Ints8	integrator complex subunit 8	72656		A_55_P2094445	Ms4a10	membrane-spanning 4-domains, subfamily A, member 10	69826
A_55_P2618431	Aldh1l2	aldehyde dehydrogenase 1 family, member L2	216188		A_55_P2115040	Zfp808	zinc finger protein 80	630579
A_52_P67358	Nsa2	NSA2 ribosome biogenesis homolog	59050		A_55_P2734007	Ghrhr	growth hormone releasing hormone receptor	14602
A_55_P1998339	Ccser1	coiled-coil serine rich 1	232035		A_66_P100325	1700016P04Rik	RIKEN cDNA 1700016P04 gene	69413
A_52_P647069	Ankrd52	ankyrin repeat domain 52	237615		A_55_P2046633	Vstm2b	V-set and transmembrane domain containing 2B	58188
A_66_P134740	Ptgdr2	prostaglandin D2 receptor 2	14764		A_55_P2135203	Gm45941	predicted gene, 45941	108167330
A_55_P2279685	2900076A07Rik	RIKEN cDNA 2900076A07 gene	100504421		A_51_P462385	G6pc	glucose-6-phosphatase, catalytic	14377
A_55_P2641473	Cfap46	cilia and flagella associated protein 46	212124		A_55_P2740675	Gga3	golgi associated, gamma adaptin ear containing, ARF binding protein 3	260302
A_66_P112891	Gm11186	predicted gene 11186	790909		A_55_P2005685	Ipo11	importin 11	76582
A_55_P2859294	Scfd2	Sec1 family domain containing 2	212986		A_51_P511315	Pstpip1	proline-serine-threonine phosphatase-interacting protein 1	19200
A_55_P1981435	Dtx2	deltex 2, E3 ubiquitin ligase	74198		A_55_P1986263	Gm3596	predicted gene 3596	100041968
A_55_P2396375	1810073O08Rik	RIKEN cDNA 1810073O08 gene	72285		A_55_P2718663	Syk	spleen tyrosine kinase	20963
A_55_P2055227	Ldlrad2	low density lipoprotein receptor A domain containing 2	435811		A_55_P2839977	Panx1	pannexin 1	55991
A_52_P571987	Hspa4	heat shock protein 4	15525		A_55_P1974080	Mup19	major urinary protein 19	100189605
A_51_P108659	Pon1	paraoxonase 1	18979		A_51_P153063	Fabp12	fatty acid binding protein 12	75497
A_55_P2714777	Sirt7	sirtuin 7	209011		A_66_P106350	Pramef6	PRAME family member 6	195555
A_66_P114518	Wwc2	WW, C2 and coiled-coil domain containing 2	52357		A_66_P111661	Myh13	myosin, heavy polypeptide 13, skeletal muscle	544791
A_52_P1076033	Ndufs5	NADH dehydrogenase (ubiquinone) Fe-S protein 5	595136		A_55_P2714529	Cfap44	cilia and flagella associated protein 44	212517
A_55_P1989658	Slco1a1	solute carrier organic anion transporter family, member 1a1	28248		A_55_P2081966	Slc22a20	solute carrier family 22 (organic anion transporter), member 20	381203
A_55_P1966558	Vmn2r43	vomeronasal 2, receptor 43	381838		A_51_P221823	Krtap21-1	keratin associated protein 21-1	170656
A_65_P13433	Parp6	poly (ADP-ribose) polymerase family, member 6	67287		A_66_P108009	Gm30873	predicted gene, 30873	102632922
A_55_P1977812	Cd244	CD244 natural killer cell receptor 2B4	18106		A_66_P126450	Rufy2	RUN and FYVE domain-containing 2	70432
A_55_P2735995	Ehbp1	EH domain binding protein 1	216565		A_55_P2489495	Cd46	CD46 antigen, complement regulatory protein	17221
A_52_P351758	Ankrd24	ankyrin repeat domain 24	70615		A_51_P170316	Vmn1r148	vomeronasal 1 receptor 148	81011
A_55_P1989171	Olfr694	olfactory receptor 694	258444		A_55_P2739706	Osbpl5	oxysterol binding protein-like 5	79196
A_55_P2115192	Sike1	suppressor of IKBKE 1	66641		A_55_P2763206	Gm32930	predicted gene, 32930	102635643
A_52_P499523	Scfd1	Sec1 family domain containing 1	76983		A_52_P819798	Polr3a	polymerase (RNA) III (DNA directed) polypeptide A	218832
A_66_P109821	A630075F10Rik	RIKEN cDNA A630075F10 gene	100043910		A_55_P2774288	Olfr1484	olfactory receptor 1484	258288
A_55_P2897391	Trappc10	trafficking protein particle complex 10	216131		A_55_P2893401	Lnp1	leukemia NUP98 fusion partner 1	100503609
A_52_P110750	A730059M13Rik	RIKEN cDNA A730059M13 gene	319543		A_66_P118488	Gm26510	predicted gene, 26510	102640823
A_55_P2091116	Kbtbd12	kelch repeat and BTB (POZ) domain containing 12	74589		A_52_P88529	Pxylp1	2-phosphoxylose phosphatase 1	235534
A_55_P2907784	Catsperd	cation channel sperm associated auxiliary subunit delta	106757		A_52_P429826	Pax5	paired box 5	18507
A_66_P128839	Gm13262	predicted gene 13262	100126244		A_55_P2305900	AA617406	expressed sequence AA617406	98819
A_55_P2622800	Ms4a6b	membrane-spanning 4-domains, subfamily A, member 6B	69774		A_51_P502752	Olfr875	olfactory receptor 875	258744
A_55_P2720336	Crot	carnitine O-octanoyltransferase	74114		A_55_P2729643	Rnf13	ring finger protein 13	24017
A_65_P06384	Zglp1	zinc finger, GATA-like protein 1	100009600		A_55_P2740153	Dkk3	dickkopf WNT signaling pathway inhibitor 3	50781
A_52_P510336	Tfg	Trk-fused gene	21787		A_66_P124688	BC049352	cDNA sequence BC049352	408059
A_55_P2381821	6430706H07Rik	RIKEN cDNA 6430706H07 gene	103432		A_55_P2018806	Trim30e-ps1	tripartite motif-containing 30E, pseudogene 1	625321
A_55_P2737014	Afap1l2	actin filament associated protein 1-like 2	226250		A_55_P2919349	Ston1	stonin 1	77057
A_52_P11581	1110019B24Rik	RIKEN cDNA 1110019B24 gene	320108		A_51_P192116	Setdb2	SET domain, bifurcated 2	239122
A_55_P2331709	D630028G08Rik	RIKEN cDNA D630028G08 gene	320379		A_66_P136817	Ptprn2	protein tyrosine phosphatase, receptor type, N polypeptide 2	19276
A_55_P2737587	Cacna1d	calcium channel, voltage-dependent, L type, alpha 1D subunit	12289		A_55_P2716319	Trpc4ap	transient receptor potential cation channel, subfamily C, member 4 associated protein	56407
A_55_P2503371	Trpc6	transient receptor potential cation channel, subfamily C, member 6	22068		A_55_P2510449	Uckl1os	uridine-cytidine kinase 1-like 1, opposite strand	100271841
A_52_P746506	4930500G05Rik	RIKEN cDNA 4930500G05 gene	75037		A_52_P341058	D930020B18Rik	RIKEN cDNA D930020B18 gene	216393
A_52_P103998	Htr1b	5-hydroxytryptamine (serotonin) receptor 1B	15551		A_51_P240654	Tap2	transporter 2, ATP-binding cassette, sub-family B (MDR/TAP)	21355
A_66_P132558	Tmem196	transmembrane protein 196	217951		A_55_P2790319	Vmn2r97	vomeronasal 2, receptor 97	627367
A_51_P468319	5530401A14Rik	RIKEN cDNA 5530401A14 gene	71388		A_66_P103001	Crygb	crystallin, gamma B	12965
A_55_P2729523	Ap2b1	adaptor-related protein complex 2, beta 1 subunit	71770		A_55_P2075253	Muc3	mucin 3, intestinal	666339
A_55_P2255325	Insl5	insulin-like 5	23919		A_55_P2740843	Myo9b	myosin IXb	17925
A_51_P484679	Synj1	synaptojanin 1	104015		A_66_P100361	Olfr441	olfactory receptor 441	258649
A_55_P2177498	BC048594	cDNA sequence BC048594	100038656		A_55_P2205908	AI835735	expressed sequence AI835735	102589
A_55_P2742770	Ppp2r2a	protein phosphatase 2, regulatory subunit B, alpha	71978		A_52_P127325	AI182371	expressed sequence AI182371	98870
A_51_P503247	Iqcf5	IQ motif containing F5	75470		A_55_P2177551	Gm4981	predicted gene 4981	245263
A_55_P1989539	Cklf	chemokine-like factor	75458		A_55_P2083186	Gm10024	predicted gene 10024	100009614
A_55_P2935036	A230098N10Rik	RIKEN cDNA A230098N10 gene	97209		A_51_P509137	Hrk	harakiri, BCL2 interacting protein (contains only BH3 domain)	12123
A_66_P137219	Elane	elastase, neutrophil expressed	50701		A_52_P1011632	Mylk4	myosin light chain kinase family, member 4	238564
A_66_P121590	Prss22	protease, serine 22	70835		A_55_P2421067	B630006N21Rik	RIKEN cDNA B630006N21 gene	791273
A_52_P166888	Bicdl1	BICD family like cargo adaptor 1	75665		A_55_P2738132	Hmmr	hyaluronan mediated motility receptor (RHAMM)	15366
A_52_P601446	Trim27	tripartite motif-containing 27	19720		A_51_P291247	Mug2	murinoglobulin 2	17837
A_66_P111090	Sctr	secretin receptor	319229		A_55_P2530276	Neto1	neuropilin (NRP) and tolloid (TLL)-like 1	246317
A_66_P113346	Gm5103	predicted gene 5103	329636		A_51_P390314	Wdfy1	WD repeat and FYVE domain containing 1	69368
A_55_P2237197	Gm44196	predicted gene, 44196	77808		A_52_P163011	Naif1	nuclear apoptosis inducing factor 1	71254
A_66_P117273	Nms	neuromedin S	433292		A_52_P285872	Ncln	nicalin	103425
A_55_P2080995	Tgif2lx1	TGFB-induced factor homeobox 2-like, X-linked 1	245583		A_52_P509886	Spint1	serine protease inhibitor, Kunitz type 1	20732
A_55_P2070199	Speer2	spermatogenesis associated glutamate (E)-rich protein 2	224318		A_52_P762911	Gm36027	predicted gene, 36027	102639801
A_55_P2033435	Stra6l	STRA6-like	74152		A_66_P115220	Gm5922	predicted gene 5922	546166
A_52_P489220	Pde4a	phosphodiesterase 4A, cAMP specific	18577		A_55_P2743755	Myh9	myosin, heavy polypeptide 9, non-muscle	17886
A_55_P2718920	Sf3a3	splicing factor 3a, subunit 3	75062		A_55_P2041569	Olfr855	olfactory receptor 855	258517
A_55_P2079020	Snhg7os	small nucleolar RNA host gene 7, opposite strand	329369		A_51_P153581	Dmrtc1c1	DMRT-like family C1c1	71083
A_55_P2016851	Lce1a2	late cornified envelope 1A2	73722		A_66_P136717	1700061G19Rik	RIKEN cDNA 1700061G19 gene	78625
A_55_P2637341	Sag	S-antigen, retina and pineal gland (arrestin)	20215		A_52_P641747	Sh2d1a	SH2 domain containing 1A	20400
A_52_P316728	Dpf2	D4, zinc and double PHD fingers family 2	19708		A_55_P2320840	B930053N02Rik	RIKEN cDNA B930053N02 gene	100510874
A_65_P20404	Zc3h7a	zinc finger CCCH type containing 7 A	106205		A_51_P508530	Sprr1b	small proline-rich protein 1B	20754
A_52_P421947	Mtss1	metastasis suppressor 1	211401		A_55_P2013371	Ttc29	tetratricopeptide repeat domain 29	73301
A_55_P2330173	4930474G06Rik	RIKEN cDNA 4930474G06 gene	320624		A_55_P2722045	Cdh23	cadherin 23 (otocadherin)	22295
A_51_P261835	Mymk	myomaker, myoblast fusion factor	66139		A_55_P1990022	Cd200r3	CD200 receptor 3	74603
A_55_P2107967	Gm1110	predicted gene 1110	382064		A_52_P429450	Ngp	neutrophilic granule protein	18054
A_51_P270725	Phkb	phosphorylase kinase beta	102093		A_51_P377179	1700018A14Rik	RIKEN cDNA 1700018A14 gene	69391
A_55_P2863646	Gm32394	predicted gene, 32394	102634927		A_55_P2744905	Skint1	selection and upkeep of intraepithelial T cells 1	639781
A_66_P119291	LOC102640586	collagen alpha-1(II) chain-like	102640586		A_55_P2490960	Cmtm1	CKLF-like MARVEL transmembrane domain containing 1	100504164
A_55_P2739651	Cdc14b	CDC14 cell division cycle 14B	218294		A_55_P2397869	AI428406	expressed sequence AI428406	104812
A_55_P2101216	Aldh3a1	aldehyde dehydrogenase family 3, subfamily A1	11670		A_52_P203773	D5Ertd579e	DNA segment, Chr 5, ERATO Doi 579, expressed	320661
A_51_P137018	4930438A08Rik	RIKEN cDNA 4930438A08 gene	73988		A_52_P174604	4930458B22Rik	RIKEN cDNA 4930458B22 gene	67635
A_55_P1971991	Kdf1	keratinocyte differentiation factor 1	69073		A_55_P2714667	Bbs5	Bardet-Biedl syndrome 5 (human)	72569
A_55_P2735465	Map3k2	mitogen-activated protein kinase kinase kinase 2	26405		A_52_P377492	Olfr1122	olfactory receptor 1122	259033
A_55_P2735140	Limch1	LIM and calponin homology domains 1	77569		A_55_P2741719	Scn3a	sodium channel, voltage-gated, type III, alpha	20269
A_55_P2714120	Ormdl1	ORM1-like 1 (S. cerevisiae)	227102		A_52_P868199	Slc6a20b	solute carrier family 6 (neurotransmitter transporter), member 20B	22599
A_55_P2509033	4930513D17Rik	RIKEN cDNA 4930513D17 gene	75095		A_55_P2166664	Gm5129	predicted gene 5129	332993
A_55_P2736300	Kcnma1	potassium large conductance calcium-activated channel, subfamily M, alpha member 1	16531		A_66_P108884	Olfr146	olfactory receptor 146	258742
A_51_P256902	Abcg5	ATP-binding cassette, sub-family G (WHITE), member 5	27409		A_51_P204247	C8a	complement component 8, alpha polypeptide	230558
A_66_P100863	B230323A14Rik	RIKEN cDNA B230323A14 gene	319970		A_52_P515869	Rgmb	repulsive guidance molecule family member B	68799
A_55_P2608445	Phf20	PHD finger protein 20	228829		A_66_P105418	4833412C05Rik	RIKEN cDNA 4833412C05 gene	73904
A_52_P463154	Olfr309	olfactory receptor 309	258196		A_55_P2582523	Gm34503	predicted gene, 34503	102637777
A_55_P2034968	Sh3rf3	SH3 domain containing ring finger 3	237353		A_55_P1969960	Defa25	defensin, alpha, 25	13236
A_55_P2038384	Prkd3	protein kinase D3	75292		A_51_P512306	Kirrel2	kin of IRRE like 2 (Drosophila)	243911
A_55_P2728961	9530027D23Rik	RIKEN cDNA 9530027D23 gene	77410		A_51_P330724	2700068H02Rik	RIKEN cDNA 2700068H02 gene	72563
A_51_P197618	Atad5	ATPase family, AAA domain containing 5	237877		A_55_P2715533	Rarg	retinoic acid receptor, gamma	19411
A_55_P2722218	Ccdc93	coiled-coil domain containing 93	70829		A_55_P2509098	4732471J01Rik	RIKEN cDNA 4732471J01 gene	654804
A_52_P569419	Etl4	enhancer trap locus 4	208618		A_55_P2010312	Serpina1a	serine (or cysteine) peptidase inhibitor, clade A, member 1A	20700
A_55_P2007756	Krt16	keratin 16	16666		A_52_P481493	Fkbp5	FK506 binding protein 5	14229
A_55_P2726935	Anapc5	anaphase-promoting complex subunit 5	59008		A_52_P315837	Prx	periaxin	19153
A_55_P2124554	Cep41	centrosomal protein 41	83922		A_51_P211064	Olfr690	olfactory receptor 690	56860
A_52_P29615	Rab27a	RAB27A, member RAS oncogene family	11891		A_52_P424985	Xrra1	X-ray radiation resistance associated 1	446101
A_55_P2715595	Hspa14	heat shock protein 14	50497		A_52_P1035451	4930518J21Rik	RIKEN cDNA 4930518J21 gene	75123
A_51_P174672	Kcnmb1	potassium large conductance calcium-activated channel, subfamily M, beta member 1	16533		A_51_P408116	Il1f9	interleukin 1 family, member 9	215257
A_66_P115886	Sp2	Sp2 transcription factor	78912		A_55_P2118062	Leng8	leukocyte receptor cluster (LRC) member 8	232798
A_55_P2085133	Ccdc40	coiled-coil domain containing 40	207607		A_51_P347214	Zc3h3	zinc finger CCCH type containing 3	223642
A_51_P472867	Oas3	2'-5' oligoadenylate synthetase 3	246727		A_66_P111101	Shkbp1	Sh3kbp1 binding protein 1	192192
A_55_P1991001	Lman1l	lectin, mannose-binding 1 like	235416		A_55_P2039532	Pax8	paired box 8	18510
A_55_P2717558	Micu1	mitochondrial calcium uptake 1	216001		A_55_P2120637	Olfr75-ps1	olfactory receptor 75, pseudogene 1	258186
A_65_P15996	Cdhr4	cadherin-related family member 4	69398		A_52_P510169	Sh3gl2	SH3-domain GRB2-like 2	20404
A_55_P2722503	Coro1c	coronin, actin binding protein 1C	23790		A_51_P482121	Edn2	endothelin 2	13615
A_55_P1958062	Itsn1	intersectin 1 (SH3 domain protein 1A)	16443		A_51_P267700	Gkn3	gastrokine 3	68888
A_66_P120572	Gm14488	predicted gene 14488	100038700		A_51_P487073	Wfdc12	WAP four-disulfide core domain 12	192200
A_51_P439210	Kcnh5	potassium voltage-gated channel, subfamily H (eag-related), member 5	238271		A_66_P106205	0610031O16Rik	RIKEN cDNA 0610031O16 gene	68369
A_51_P331098	4930442E04Rik	RIKEN cDNA 4930442E04 gene	75800		A_52_P60303	Ccdc27	coiled-coil domain containing 27	381580
A_55_P2330215	A730090N16Rik	RIKEN cDNA A730090N16 gene	319798		A_66_P130035	Klk1b24	kallikrein 1-related peptidase b24	16617
A_55_P2720113	Pamr1	peptidase domain containing associated with muscle regeneration 1	210622		A_66_P107436	Gm40330	predicted gene, 40330	105244778
A_65_P08727	Adamts18	a disintegrin-like and metallopeptidase (reprolysin type) with thrombospondin type 1 motif, 18	208936		A_52_P319954	Syt15	synaptotagmin XV	319508
A_55_P2087567	Olfr373	olfactory receptor 373	258532		A_55_P2025690	Slc5a7	solute carrier family 5 (choline transporter), member 7	63993
A_52_P94071	Id2	inhibitor of DNA binding 2	15902		A_55_P2090645	Gm19410	predicted gene, 19410	100502846
A_55_P2730357	Fam13c	family with sequence similarity 13, member C	71721		A_52_P120612	Grap2	GRB2-related adaptor protein 2	17444
A_51_P181691	Nod2	nucleotide-binding oligomerization domain containing 2	257632		A_66_P124873	LOC330143	uncharacterized LOC330143	330143
A_66_P124017	Map7d3	MAP7 domain containing 3	320923		A_55_P1993213	Olfr161	olfactory receptor 161	258859
A_66_P135218	B230317F23Rik	RIKEN cDNA B230317F23 gene	320383		A_66_P123282	Zdhhc23	zinc finger, DHHC domain containing 23	332175
A_51_P328159	Baiap2l2	BAI1-associated protein 2-like 2	207495		A_55_P2726411	Usp53	ubiquitin specific peptidase 53	99526
A_55_P2594521	Uqcrb	ubiquinol-cytochrome c reductase binding protein	67530		A_55_P2724194	Ccna1	cyclin A1	12427
A_51_P420128	Fam219aos	family with sequence similarity 219, member A, opposite strand	76992		A_55_P2716935	Rnf220	ring finger protein 220	66743
A_55_P2053062	Ppp2r1b	protein phosphatase 2, regulatory subunit A, beta	73699		A_52_P532355	Lin28b	lin-28 homolog B (C. elegans)	380669
A_65_P18754	Cep295	centrosomal protein 295	319675		A_55_P2100586	Cass4	Cas scaffolding protein family member 4	320664
A_55_P2716979	Fads6	fatty acid desaturase domain family, member 6	328035		A_51_P467238	Ceacam19	carcinoembryonic antigen-related cell adhesion molecule 19	319930
A_55_P2099267	Fgd4	FYVE, RhoGEF and PH domain containing 4	224014		A_51_P456499	Dcstamp	dendrocyte expressed seven transmembrane protein	75766
A_52_P582679	Miga2	mitoguardin 2	108958		A_55_P2714389	Bbx	bobby sox HMG box containing	70508
A_55_P2312654	BB070754	expressed sequence BB070754	101028		A_52_P424840	Mrc2	mannose receptor, C type 2	17534
A_66_P119754	Stx7	syntaxin 7	53331		A_66_P117054	Wdr25	WD repeat domain 25	212198
A_55_P2713905	Dgcr8	DGCR8, microprocessor complex subunit	94223		A_51_P342773	Vipr2	vasoactive intestinal peptide receptor 2	22355
A_55_P2247000	AU041480	expressed sequence AU041480	106725		A_55_P2719364	Zbtb38	zinc finger and BTB domain containing 38	245007
A_52_P86561	Pex12	peroxisomal biogenesis factor 12	103737		A_55_P2726678	Sh2d4b	SH2 domain containing 4B	328381
A_55_P2132832	Vmn1r178	vomeronasal 1 receptor 178	232959		A_51_P181517	Fcgr4	Fc receptor, IgG, low affinity IV	246256
A_52_P534609	Kcnq1ot1	KCNQ1 overlapping transcript 1	63830		A_52_P507688	Slc25a37	solute carrier family 25, member 37	67712
A_51_P273613	4930414N06Rik	RIKEN cDNA 4930414N06 gene	73894		A_52_P216427	Nkx2-1	NK2 homeobox 1	21869
A_55_P2718895	Fgfr1op2	FGFR1 oncogene partner 2	67529		A_52_P443602	4932438A13Rik	RIKEN cDNA 4932438A13 gene	229227
A_52_P1052870	Gm29638	predicted gene 29638	102633720		A_55_P2863627	Gm16364	predicted gene 16364	100504626
A_55_P2044653	Cyp2b10	cytochrome P450, family 2, subfamily b, polypeptide 10	13088		A_55_P2714807	Wrb	tryptophan rich basic protein	71446
A_55_P2718931	Ssbp3	single-stranded DNA binding protein 3	72475		A_51_P179531	Flt4	FMS-like tyrosine kinase 4	14257
A_51_P200930	4931417E11Rik	RIKEN cDNA 4931417E11 gene	66740		A_55_P2935640	Gm16163	predicted gene 16163	100303730
A_55_P2345776	N4bp2l1	NEDD4 binding protein 2-like 1	100637		A_65_P11343	Gm33248	predicted gene, 33248	102636076
A_55_P2741330	Crhr1	corticotropin releasing hormone receptor 1	12921		A_66_P113141	Gm9878	predicted gene 9878	791394
A_51_P452682	Pou5f2	POU domain class 5, transcription factor 2	75507		A_51_P430983	Cntrl	centriolin	26920
A_52_P448729	A330040F15Rik	RIKEN cDNA A330040F15 gene	74333		A_66_P127476	Ism2	isthmin 2	217738
A_55_P2004547	Klra6	killer cell lectin-like receptor, subfamily A, member 6	16637		A_52_P412585	Ear1	eosinophil-associated, ribonuclease A family, member 1	13586
A_55_P2036788	Zfhx2os	zinc finger homeobox 2, opposite strand	432855		A_55_P2144260	F830045P16Rik	RIKEN cDNA F830045P16 gene	228592
A_55_P1959909	Atp4b	ATPase, H+/K+ exchanging, beta polypeptide	11945		A_55_P2143000	Gm9465	predicted gene 9465	669675
A_65_P07220	Slc25a48	solute carrier family 25, member 48	328258		A_55_P2718017	Ube2f	ubiquitin-conjugating enzyme E2F (putative)	67921
A_51_P328818	Olfr100	olfactory receptor 100	404307		A_55_P2178510	Mc3r	melanocortin 3 receptor	17201
A_55_P2064721	4921534A09Rik	RIKEN cDNA 4921534A09 gene	320674		A_66_P106639	LOC433227	uncharacterized LOC433227	433227
A_51_P235002	Fabp9	fatty acid binding protein 9, testis	21884		A_55_P2010401	Pde4d	phosphodiesterase 4D, cAMP specific	238871
A_52_P242371	6230400D17Rik	RIKEN cDNA 6230400D17 gene	76133		A_66_P140596	A130006I12Rik	RIKEN cDNA A130006I12 gene	319264
A_55_P2407751	Tomm20l	translocase of outer mitochondrial membrane 20 homolog (yeast)-like	75266		A_51_P186911	Olfr520	olfactory receptor 520	259066
A_52_P340618	Eml5	echinoderm microtubule associated protein like 5	319670		A_55_P2740034	Arhgef25	Rho guanine nucleotide exchange factor (GEF) 25	52666
A_55_P2713525	Jakmip1	janus kinase and microtubule interacting protein 1	76071		A_51_P144264	Klf2	Kruppel-like factor 2 (lung)	16598
A_66_P100720	4930438E09Rik	RIKEN cDNA 4930438E09 gene	73977		A_66_P103844	9130015A21Rik	RIKEN cDNA 9130015A21 gene	71581
A_55_P2718559	Opcml	opioid binding protein/cell adhesion molecule-like	330908		A_51_P413376	Zfp42	zinc finger protein 42	22702
A_55_P2058330	Insm2	insulinoma-associated 2	56856		A_66_P106869	Acsf2	acyl-CoA synthetase family member 2	264895
A_51_P227644	Gm5176	high mobility group box 2 pseudogene	382421		A_51_P148421	5830411J07Rik	RIKEN cDNA 5830411J07 gene	74742
A_55_P2717074	Bnip1	BCL2/adenovirus E1B interacting protein 1	224630		A_51_P140429	Zg16	zymogen granule protein 16	69036
A_51_P243063	Tmem216	transmembrane protein 216	68642		A_51_P110914	1700010D01Rik	RIKEN cDNA 1700010D01 gene	76386
A_55_P2143202	Dyrk1a	dual-specificity tyrosine-(Y)-phosphorylation regulated kinase 1a	13548		A_55_P2731621	LOC102637814	uncharacterized LOC102637814	102637814
A_55_P1986566	Gm19668	predicted gene, 19668	100503388		A_51_P403610	Olfr1339	olfactory receptor 1339	258851
A_55_P2720586	Bcorl1	BCL6 co-repressor-like 1	320376		A_51_P137419	Cst7	cystatin F (leukocystatin)	13011
A_66_P110796	Tmem19	transmembrane protein 19	67226		A_52_P265578	Vmo1	vitelline membrane outer layer 1 homolog (chicken)	327956
A_51_P304296	Tpcn1	two pore channel 1	252972		A_55_P2753446	Gm10103	predicted gene 10103	102636566
A_51_P169415	Parvb	parvin, beta	170736		A_55_P2734872	AU015791	expressed sequence AU015791	104932
A_55_P2717847	Slc23a2	solute carrier family 23 (nucleobase transporters), member 2	54338		A_66_P116362	Gm3428	predicted gene 3428	100041605
A_66_P112005	Olfr1252	olfactory receptor 1252	404331		A_55_P2792582	Gm30713	predicted gene, 30713	102632717
A_51_P409677	Chrm5	cholinergic receptor, muscarinic 5	213788		A_66_P133399	4930470O06Rik	RIKEN cDNA 4930470O06 gene	75017
A_55_P2311720	Mthfd2l	methylenetetrahydrofolate dehydrogenase (NADP+ dependent) 2-like	665563		A_55_P2061796	1700122H20Rik	RIKEN cDNA 1700122H20 gene	73617
A_52_P119039	Hmgcs1	3-hydroxy-3-methylglutaryl-Coenzyme A synthase 1	208715		A_55_P2101055	Alpk1	alpha-kinase 1	71481
A_55_P2789034	Sell	selectin, lymphocyte	20343		A_55_P2284273	A430085C19	uncharacterized protein A430085C19	328986
A_52_P228684	Ints3	integrator complex subunit 3	229543		A_51_P283456	Cyp2e1	cytochrome P450, family 2, subfamily e, polypeptide 1	13106
A_66_P122317	Gm10091	predicted gene 10091	791272		A_55_P2051229	Gpr132	G protein-coupled receptor 132	56696
A_65_P10330	Marveld1	MARVEL (membrane-associating) domain containing 1	277010		A_52_P62617	Gm9895	predicted gene 9895	100503337
A_66_P133508	Supt7l	suppressor of Ty 7-like	72195		A_55_P2157384	Xlr5b	X-linked lymphocyte-regulated 5B	627081
A_51_P336544	Otub2	OTU domain, ubiquitin aldehyde binding 2	68149		A_51_P201226	Lfng	LFNG O-fucosylpeptide 3-beta-N-acetylglucosaminyltransferase	16848
A_52_P557212	Adamts10	a disintegrin-like and metallopeptidase (reprolysin type) with thrombospondin type 1 motif, 10	224697		A_51_P189234	Rnf121	ring finger protein 121	75212
A_55_P2336188	Yod1	YOD1 deubiquitinase	226418		A_51_P250571	Tas2r140	taste receptor, type 2, member 140	387616
A_55_P2543874	Gm36667	predicted gene, 36667	102640653		A_55_P2075191	Has2os	hyaluronan synthase 2, opposite strand	594843
A_55_P2064891	Olfr1213	olfactory receptor 1213	258900		A_51_P349751	Scel	sciellin	64929
A_55_P2739895	Fam118a	family with sequence similarity 118, member A	73225		A_55_P2042973	1010001N08Rik	RIKEN cDNA 1010001N08 gene	68434
A_66_P132166	1700024B18Rik	RIKEN cDNA 1700024B18 gene	69393		A_66_P121171	Gm15413	predicted gene 15413	791381
A_66_P140493	Tia1	cytotoxic granule-associated RNA binding protein 1	21841		A_51_P204715	Chpt1	choline phosphotransferase 1	212862
A_55_P2734912	Zdhhc20	zinc finger, DHHC domain containing 20	75965		A_52_P175634	A4gnt	alpha-1,4-N-acetylglucosaminyltransferase	333424
A_66_P119970	Fbxo38	F-box protein 38	107035		A_66_P101125	AY512915	cDNA sequence AY512915	414067
A_55_P2211937	E130101M22	uncharacterized protein E130101M22	327984		A_55_P2062495	Smyd1	SET and MYND domain containing 1	12180
A_55_P2516318	Rpf1	ribosome production factor 1 homolog	70285		A_55_P2061076	Gm3219	B-cell CLL/lymphoma 7C pseudogene	100041231
A_65_P02173	Ldlr	low density lipoprotein receptor	16835		A_66_P113020	Gm725	predicted gene 725	277899
A_55_P1988428	D830024N08Rik	RIKEN cDNA D830024N08 gene	319911		A_55_P2114959	Btnl1	butyrophilin-like 1	100038862
A_55_P2732453	Frmd4a	FERM domain containing 4A	209630		A_66_P127719	B930071A02	uncharacterized protein B930071A02	327800
A_55_P2497687	Ppp1r42	protein phosphatase 1, regulatory subunit 42	69312		A_51_P277075	Speer3	spermatogenesis associated glutamate (E)-rich protein 3	71026
A_55_P2035817	Gm1043	predicted gene 1043	381634		A_51_P379208	Cep85	centrosomal protein 85	70012
A_55_P2721018	Patj	PATJ, crumbs cell polarity complex component	12695		A_66_P130663	Gm15628	predicted gene 15628	100043176
A_52_P265666	Fyco1	FYVE and coiled-coil domain containing 1	17281		A_55_P2805736	Cdc6	cell division cycle 6	23834
A_52_P425839	Retnlg	resistin like gamma	245195		A_51_P215627	Plac9a	placenta specific 9a	211623
A_55_P2736580	Cyba	cytochrome b-245, alpha polypeptide	13057		A_55_P2244097	9330118I20Rik	RIKEN cDNA 9330118I20 gene	77508
A_55_P2616215	Immt	inner membrane protein, mitochondrial	76614		A_51_P139184	Fank1	fibronectin type 3 and ankyrin repeat domains 1	66930
A_51_P415755	Sema6d	sema domain, transmembrane domain (TM), and cytoplasmic domain, (semaphorin) 6D	214968		A_55_P2246344	5830407E08Rik	RIKEN cDNA 5830407E08 gene	76013
A_55_P2425761	C530043K16Rik	RIKEN cDNA C530043K16 gene	320715		A_51_P382647	Olfr399	olfactory receptor 399	259006
A_55_P2938308	Olfr316	olfactory receptor 316	258064		A_55_P2598764	Dnase1l1	deoxyribonuclease 1-like 1	69537
A_55_P2003221	Gimap3	GTPase, IMAP family member 3	83408		A_65_P20308	Sos1	son of sevenless homolog 1 (Drosophila)	20662
A_55_P2714544	Apc	adenomatosis polyposis coli	11789		A_66_P128530	9330117O12Rik	RIKEN cDNA 9330117O12 gene	328957
A_51_P207801	Cachd1	cache domain containing 1	320508		A_55_P1959106	LOC108168723	uncharacterized LOC108168723	108168723
A_55_P1997320	Zim1	zinc finger, imprinted 1	22776		A_55_P2729968	Gpr31b	G protein-coupled receptor 31, D17Leh66b region	436440
A_51_P305979	Olfr620	olfactory receptor 620	258808		A_66_P131494	LOC668306	uncharacterized LOC668306	668306
A_52_P137572	Pdzd4	PDZ domain containing 4	245469		A_55_P2941499	4933436I20Rik	RIKEN cDNA 4933436I20 gene	71290
A_52_P291428	Gm5458	predicted gene 5458	432825		A_52_P551844	Ccdc69	coiled-coil domain containing 69	52570
A_55_P2722414	Sgms1	sphingomyelin synthase 1	208449		A_55_P2059730	Dppa2	developmental pluripotency associated 2	73703
A_55_P1986873	Mrgprd	MAS-related GPR, member D	211578		A_51_P340699	Rasl11a	RAS-like, family 11, member A	68895
A_51_P397414	Reg3d	regenerating islet-derived 3 delta	30053		A_55_P2730486	B4galnt1	beta-1,4-N-acetyl-galactosaminyl transferase 1	14421
A_51_P248857	Fam212a	family with sequence similarity 212, member A	68176		A_55_P1963227	Clec12b	C-type lectin domain family 12, member B	71183
A_55_P2558927	Gm31953	predicted gene, 31953	102634351		A_52_P409988	Slc2a2	solute carrier family 2 (facilitated glucose transporter), member 2	20526
A_55_P2381429	Lias	lipoic acid synthetase	79464		A_51_P412866	Olfr862	olfactory receptor 862	258555
A_55_P2935022	A230072E10Rik	RIKEN cDNA A230072E10 gene	331547		A_66_P116297	Vmn2r122	vomeronasal 2, receptor, 122	22308
A_55_P2114402	Notum	notum pectinacetylesterase homolog (Drosophila)	77583		A_55_P2099279	Tmem29	transmembrane protein 29	382245
A_52_P596054	Med23	mediator complex subunit 23	70208		A_52_P310907	Ston2	stonin 2	108800
A_55_P2718875	Zscan20	zinc finger and SCAN domains 20	269585		A_52_P588771	Ntn5	netrin 5	243967
A_55_P2935840	Hectd1	HECT domain E3 ubiquitin protein ligase 1	207304		A_55_P2151393	Tmem116	transmembrane protein 116	77462
A_65_P12518	Gsk3b	glycogen synthase kinase 3 beta	56637		A_55_P2556138	Gm32448	predicted gene, 32448	102635003
A_55_P2736270	Heatr6	HEAT repeat containing 6	217026		A_66_P120712	Sohlh1	spermatogenesis and oogenesis specific basic helix-loop-helix 1	227631
A_55_P2864521	Amigo3	adhesion molecule with Ig like domain 3	320844		A_52_P177352	Lncbate1	brown adipose tissue enriched long non-coding RNA 1	109215
A_51_P428708	C4b	complement component 4B (Chido blood group)	12268		A_66_P113183	4930444F02Rik	RIKEN cDNA 4930444F02 gene	73968
A_52_P550226	Tmem100	transmembrane protein 100	67888		A_55_P2213968	4933416M07Rik	RIKEN cDNA 4933416M07 gene	71082
A_55_P2613732	Drg2	developmentally regulated GTP binding protein 2	13495		A_55_P2039349	Bpifa6	BPI fold containing family A, member 6	545477
A_55_P1995175	Sult4a1	sulfotransferase family 4A, member 1	29859		A_51_P253481	Ces1g	carboxylesterase 1G	12623
A_55_P2745723	Pde6b	phosphodiesterase 6B, cGMP, rod receptor, beta polypeptide	18587		A_55_P1989623	Olfr50	olfactory receptor 50	18350
A_55_P2525528	Slc38a6	solute carrier family 38, member 6	625098		A_52_P449225	V1rd19	vomeronasal 1 receptor, D19	404287
A_51_P425401	Kif27	kinesin family member 27	75050		A_52_P519960	Siglec1	sialic acid binding Ig-like lectin 1, sialoadhesin	20612
A_55_P2743676	Phxr1	per-hexamer repeat gene 1	18686		A_51_P279898	4930404N11Rik	RIKEN cDNA 4930404N11 gene	432479
A_65_P07308	Cobll1	Cobl-like 1	319876		A_55_P2041728	Fam240a	family with sequence similarity 240 member A	235634
A_52_P95057	Pms2	postmeiotic segregation increased 2 (S. cerevisiae)	18861		A_52_P147487	Col13a1	collagen, type XIII, alpha 1	12817
A_55_P2082679	Aph1b	aph1 homolog B, gamma secretase subunit	208117		A_51_P106269	Tnfrsf13b	tumor necrosis factor receptor superfamily, member 13b	57916
A_51_P280446	Sdf2l1	stromal cell-derived factor 2-like 1	64136		A_55_P2073432	Wnt8a	wingless-type MMTV integration site family, member 8A	20890
A_51_P390058	Dzip1	DAZ interacting protein 1	66573		A_55_P2174313	Olfr1045	olfactory receptor 1045	259019
A_55_P2739267	Tmem2	transmembrane protein 2	83921		A_51_P333923	Tspan1	tetraspanin 1	66805
A_52_P275324	Rbm39	RNA binding motif protein 39	170791		A_51_P514449	Nr5a2	nuclear receptor subfamily 5, group A, member 2	26424
A_55_P2738569	Tmem104	transmembrane protein 104	320534		A_52_P290088	Stbd1	starch binding domain 1	52331
A_51_P472287	Fat3	FAT atypical cadherin 3	270120		A_66_P104314	Apol6	apolipoprotein L 6	71939
A_65_P01526	Abca5	ATP-binding cassette, sub-family A (ABC1), member 5	217265		A_51_P494293	9130024F11Rik	RIKEN cDNA 9130024F11 gene	329160
A_55_P2123826	Nfe2l3	nuclear factor, erythroid derived 2, like 3	18025		A_66_P127416	3110015C05Rik	RIKEN cDNA 3110015C05 gene	73129
A_55_P2718790	Rngtt	RNA guanylyltransferase and 5'-phosphatase	24018		A_51_P186956	Adam2	a disintegrin and metallopeptidase domain 2	11495
A_55_P2033715	Olfr131	olfactory receptor 131	258867		A_55_P2011031	Cdk5rap1	CDK5 regulatory subunit associated protein 1	66971
A_55_P2117425	Syt5	synaptotagmin V	53420		A_51_P236137	Abraxas2	BRISC complex subunit	109359
A_55_P2736929	Egf	epidermal growth factor	13645		A_55_P2118709	Fam228b	family with sequence similarity 228, member B	207921
A_55_P2320085	4833415N18Rik	RIKEN cDNA 4833415N18 gene	73761		A_55_P2509773	Scarna6	small Cajal body-specific RNA 6	100217415
A_52_P21506	Ctnna1	catenin (cadherin associated protein), alpha 1	12385		A_55_P2112917	Spata45	spermatogenesis associated 45	75558
A_55_P2714911	Pi4ka	phosphatidylinositol 4-kinase alpha	224020		A_55_P2151641	Gm5294	predicted gene 5294	384244
A_55_P2719765	Fchsd2	FCH and double SH3 domains 2	207278		A_52_P604321	Gm21276	predicted gene, 21276	100861861
A_55_P2734162	Nsmaf	neutral sphingomyelinase (N-SMase) activation associated factor	18201		A_55_P2024155	Zbtb16	zinc finger and BTB domain containing 16	235320
A_55_P2810149	Gm20752	predicted gene, 20752	624759		A_55_P2378707	4930509J09Rik	RIKEN cDNA 4930509J09 gene	74693
A_55_P2125154	Gm5476	type II keratin Kb17P pseudogene	432985		A_55_P2082489	Olfr283	olfactory receptor 283	259038
A_55_P2110738	Pttg1	pituitary tumor-transforming gene 1	30939		A_55_P2555746	Gm36136	predicted gene, 36136	102639941
A_52_P682707	Ncapd2	non-SMC condensin I complex, subunit D2	68298		A_55_P2090280	Gm4340	predicted gene 4340	100043292
A_55_P2221107	9230106L01Rik	RIKEN cDNA 9230106L01 gene	77703		A_52_P459505	St14	suppression of tumorigenicity 14 (colon carcinoma)	19143
A_51_P309998	Olfr691	olfactory receptor 691	259063		A_55_P1972858	Unkl	unkempt family like zinc finger	74154
A_55_P1998392	Eif2ak4	eukaryotic translation initiation factor 2 alpha kinase 4	27103		A_66_P100262	Olfr1471	olfactory receptor 1471	258231
A_55_P2741674	Rnf130	ring finger protein 130	59044		A_55_P2033795	Fabp6	fatty acid binding protein 6, ileal (gastrotropin)	16204
A_55_P2537116	Gm35266	predicted gene, 35266	102638784		A_66_P135621	4930545L08Rik	RIKEN cDNA 4930545L08 gene	78028
A_66_P132128	Wdr49	WD repeat domain 49	213248		A_52_P1036159	Tip3	transcribed intergenic polycomb 3	105463122
A_55_P2022404	Gtf2h5	general transcription factor IIH, polypeptide 5	66467		A_55_P2186778	Olfr905	olfactory receptor 905	258800
A_55_P2721578	Atic	5-aminoimidazole-4-carboxamide ribonucleotide formyltransferase/IMP cyclohydrolase	108147		A_66_P111336	Gm10782	predicted gene 10782	100038494
A_55_P2146565	Timm22	translocase of inner mitochondrial membrane 22	56322		A_52_P555913	Nf2	neurofibromin 2	18016
A_51_P457907	Myl9	myosin, light polypeptide 9, regulatory	98932		A_55_P2715406	Ncald	neurocalcin delta	52589
A_55_P2732181	Dock5	dedicator of cytokinesis 5	68813		A_52_P164570	Hsd17b12	hydroxysteroid (17-beta) dehydrogenase 12	56348
A_55_P2424921	1300014J16Rik	RIKEN cDNA 1300014J16 gene	74160		A_55_P2566005	Gm35935	predicted gene, 35935	102639680
A_66_P135674	Gm35319	predicted gene, 35319	102638857		A_66_P114758	Akr1d1	aldo-keto reductase family 1, member D1	208665
A_66_P137131	AF067063	cDNA sequence AF067063	380878		A_55_P2717304	Nktr	natural killer tumor recognition sequence	18087
A_55_P2714560	Sptbn1	spectrin beta, non-erythrocytic 1	20742		A_55_P2079991	Gipc3	GIPC PDZ domain containing family, member 3	209047
A_52_P269334	Rdh13	retinol dehydrogenase 13 (all-trans and 9-cis)	108841		A_51_P427322	Edrf1	erythroid differentiation regulatory factor 1	214764
A_55_P2721593	Rasgef1b	RasGEF domain family, member 1B	320292		A_55_P2174886	Kri1	KRI1 homolog	215194
A_51_P183581	Pou2af1	POU domain, class 2, associating factor 1	18985		A_51_P151020	Tnp1	transition protein 1	21958
A_55_P2741381	Rian	RNA imprinted and accumulated in nucleus	75745		A_51_P258661	LOC100043315	uncharacterized LOC100043315	100043315
A_55_P2716672	Tfdp2	transcription factor Dp 2	211586		A_55_P2715924	Zfy2	zinc finger protein 2, Y-linked	22768
A_55_P2731471	Ganab	alpha glucosidase 2 alpha neutral subunit	14376		A_52_P334562	Vdr	vitamin D (1,25-dihydroxyvitamin D3) receptor	22337
A_55_P2731411	Ptpn13	protein tyrosine phosphatase, non-receptor type 13	19249		A_52_P193611	Pkd2l1	polycystic kidney disease 2-like 1	329064
A_52_P445346	Dapk1	death associated protein kinase 1	69635		A_65_P10609	Wwp2	WW domain containing E3 ubiquitin protein ligase 2	66894
A_51_P439019	1700024P04Rik	RIKEN cDNA 1700024P04 gene	69382		A_66_P125513	Lctl	lactase-like	235435
A_55_P2230924	C030017B01Rik	RIKEN cDNA C030017B01 gene	77524		A_51_P454196	Sh2d4a	SH2 domain containing 4A	72281
A_55_P2716186	Tmx4	thioredoxin-related transmembrane protein 4	52837		A_52_P258617	Cd180	CD180 antigen	17079
A_66_P116306	D930045L01	uncharacterized protein D930045L01	329644		A_55_P2744558	Rbbp8nl	RBBP8 N-terminal like	271887
A_65_P18136	Simc1	SUMO-interacting motifs containing 1	319719		A_51_P519632	Olfr661	olfactory receptor 661	258743
A_55_P2509844	E130008D07Rik	RIKEN cDNA E130008D07 gene	545207		A_55_P2737392	1700026D11Rik	RIKEN cDNA 1700026D11 gene	70371
A_52_P32385	4931431C16Rik	RIKEN cDNA 4931431C16 gene	74364		A_55_P2732962	Fignl1	fidgetin-like 1	60530
A_51_P104687	Gh	growth hormone	14599		A_55_P1958171	Ms4a5	membrane-spanning 4-domains, subfamily A, member 5	269063
A_66_P117477	Dlk1	delta-like 1 homolog (Drosophila)	13386		A_55_P2140913	Wnt8b	wingless-type MMTV integration site family, member 8B	22423
A_55_P2241488	5330439K02Rik	RIKEN cDNA 5330439K02 gene	78282		A_55_P2373091	A330072L02Rik	RIKEN cDNA A330072L02 gene	320793
A_55_P2715071	Sptbn4	spectrin beta, non-erythrocytic 4	80297		A_55_P2129261	Arhgap36	Rho GTPase activating protein 36	75404
A_55_P2728713	Ap3m2	adaptor-related protein complex 3, mu 2 subunit	64933		A_51_P432937	Npas3	neuronal PAS domain protein 3	27386
A_55_P2056488	Slc4a9	solute carrier family 4, sodium bicarbonate cotransporter, member 9	240215		A_66_P125392	Atp8b4	ATPase, class I, type 8B, member 4	241633
A_55_P2713611	Sipa1l3	signal-induced proliferation-associated 1 like 3	74206		A_55_P2059120	Skap1	src family associated phosphoprotein 1	78473
A_55_P2737912	Lgi3	leucine-rich repeat LGI family, member 3	213469		A_55_P2766711	Gm33490	predicted gene, 33490	102636425
A_52_P266295	Mpdz	multiple PDZ domain protein	17475		A_51_P122033	Olfr154	olfactory receptor 154	27216
A_51_P106455	Nr0b1	nuclear receptor subfamily 0, group B, member 1	11614		A_51_P207380	Lkaaear1	LKAAEAR motif containing 1 (IKAAEAR murine motif)	277496
A_55_P2014124	Gjb3	gap junction protein, beta 3	14620		A_51_P290191	Mst1	macrophage stimulating 1 (hepatocyte growth factor-like)	15235
A_55_P2008860	Gm15520	predicted gene 15520	625222		A_55_P1997141	Mybl2	myeloblastosis oncogene-like 2	17865
A_55_P2520428	Fam169b	family with sequence similarity 169, member B	434197		A_55_P2186634	Pdik1l	PDLIM1 interacting kinase 1 like	230809
A_55_P2731941	Faf2	Fas associated factor family member 2	76577		A_55_P2023592	Rgsl1	regulator of G-protein signaling like 1	240816
A_55_P1982553	Gm26795	predicted gene, 26795	105243155		A_55_P2306784	AU015558	expressed sequence AU015558	101738
A_55_P2715701	Cep162	centrosomal protein 162	382090		A_55_P2098925	Wfdc5	WAP four-disulfide core domain 5	209232
A_52_P407946	5830410O09Rik	RIKEN cDNA 5830410O09 gene	74750		A_52_P628513	D830026I12Rik	RIKEN cDNA D830026I12 gene	319682
A_55_P2722363	Prdx6	peroxiredoxin 6	11758		A_55_P2714439	Dapk2	death-associated protein kinase 2	13143
A_55_P2640720	Rnf20	ring finger protein 20	109331		A_66_P112427	Gm19600	predicted gene, 19600	100503230
A_55_P2739192	Cep68	centrosomal protein 68	216543		A_66_P114733	Vmn1r-ps103	vomeronasal 1 receptor, pseudogene 103	171245
A_51_P509629	Dnmbp	dynamin binding protein	71972		A_66_P104215	Tcp11l2	t-complex 11 (mouse) like 2	216198
A_55_P2082403	Six3	sine oculis-related homeobox 3	20473		A_66_P101758	Vmn1r201	vomeronasal 1 receptor 201	171255
A_51_P241897	Sox14	SRY (sex determining region Y)-box 14	20669		A_66_P112420	Tmprss11c	transmembrane protease, serine 11c	435845
A_52_P166860	5330427O13Rik	RIKEN cDNA 5330427O13 gene	78271		A_51_P110381	Cd207	CD207 antigen	246278
A_55_P2589170	Lingo2	leucine rich repeat and Ig domain containing 2	242384		A_55_P2935976	Pif1	PIF1 5'-to-3' DNA helicase	208084
A_55_P2713865	Mat2b	methionine adenosyltransferase II, beta	108645		A_55_P2508258	Gm19782	predicted gene, 19782	100503580
A_66_P134088	Phlpp1	PH domain and leucine rich repeat protein phosphatase 1	98432		A_52_P460734	Crhbp	corticotropin releasing hormone binding protein	12919
A_51_P473734	H2-DMa	histocompatibility 2, class II, locus DMa	14998		A_66_P121512	Tekt3	tektin 3	71062
A_55_P1980308	Stap1	signal transducing adaptor family member 1	56792		A_55_P2162879	Olfr208	olfactory receptor 208	258382
A_66_P137584	Gm12022	predicted gene 12022	102633911		A_55_P2508613	Gm3143	predicted gene 3143	100041108
A_52_P1012460	Gm19648	predicted gene, 19648	100503347		A_55_P2488744	Btn2a2	butyrophilin, subfamily 2, member A2	238555
A_55_P2069355	Gm30551	predicted gene, 30551	102632492		A_52_P1076740	Gm39090	predicted gene, 39090	105243058
A_66_P112347	1700126G02Rik	RIKEN cDNA 1700126G02 gene	76648		A_51_P246345	Myl7	myosin, light polypeptide 7, regulatory	17898
A_55_P1982499	Gldn	gliomedin	235379		A_65_P11513	Prss44	protease, serine 44	73336
A_66_P130916	H2-Ob	histocompatibility 2, O region beta locus	15002		A_55_P1954342	Ttc24	tetratricopeptide repeat domain 24	214191
A_66_P128269	AA623943	expressed sequence AA623943	544808		A_66_P108925	Gm8773	predicted gene 8773	667705
A_52_P645805	Olfr523	olfactory receptor 523	258511		A_55_P2087118	Ly6i	lymphocyte antigen 6 complex, locus I	57248
A_52_P609868	Timd4	T cell immunoglobulin and mucin domain containing 4	276891		A_55_P2119257	Serpine1	serine (or cysteine) peptidase inhibitor, clade E, member 1	18787
A_52_P545472	Rptor	regulatory associated protein of MTOR, complex 1	74370		A_66_P119394	Psg-ps1	pregnancy specific glycoprotein, pseudogene 1	232919
A_52_P51707	Ctdspl2	CTD (carboxy-terminal domain, RNA polymerase II, polypeptide A) small phosphatase like 2	329506		A_51_P519460	4930524B15Rik	RIKEN cDNA 4930524B15 gene	67592
A_52_P11433	B130006D01Rik	RIKEN cDNA B130006D01 gene	320616		A_66_P117254	A530095I07Rik	RIKEN cDNA A530095I07 gene	210373
A_55_P2738902	Zfp622	zinc finger protein 622	52521		A_55_P2001583	Tspan18	tetraspanin 18	241556
A_66_P120472	Pglyrp2	peptidoglycan recognition protein 2	57757		A_55_P2540560	Gm11884	predicted gene 11884	102633109
A_65_P11410	Mtmr3	myotubularin related protein 3	74302		A_52_P316368	Olfr987	olfactory receptor 987	257951
A_55_P2807738	Hmg20a	high mobility group 20A	66867		A_55_P2739475	Pja1	praja ring finger ubiquitin ligase 1	18744
A_55_P2080372	Gm46063	predicted gene, 46063	108167568		A_55_P2848890	Gm46461	predicted gene, 46461	108168170
A_65_P02323	Sec22b	SEC22 homolog B, vesicle trafficking protein	20333		A_66_P113385	Wdr62	WD repeat domain 62	233064
A_55_P2729613	Irak2	interleukin-1 receptor-associated kinase 2	108960		A_55_P2152676	Adam20	a disintegrin and metallopeptidase domain 20	384806
A_52_P1124229	Gm13111	predicted gene 13111	100042178		A_51_P141769	Trim17	tripartite motif-containing 17	56631
A_55_P2095345	Rara	retinoic acid receptor, alpha	19401		A_55_P2717802	Hmgn1	high mobility group nucleosomal binding domain 1	15312
A_52_P290783	BC016579	cDNA sequence, BC016579	212998		A_51_P489107	Plekha2	pleckstrin homology domain-containing, family A (phosphoinositide binding specific) member 2	83436
A_65_P18258	Jmjd6	jumonji domain containing 6	107817		A_52_P380710	Spaca5	sperm acrosome associated 5	278203
A_55_P2730153	C030029H02Rik	RIKEN cDNA C030029H02 gene	77383		A_55_P1955802	Vmn2r108	vomeronasal 2, receptor 108	627805
A_55_P2270412	C230096K16Rik	RIKEN cDNA C230096K16 gene	414098		A_51_P393968	Vsx2	visual system homeobox 2	12677
A_55_P2730611	Prkd2	protein kinase D2	101540		A_55_P2838545	Gm32621	predicted gene, 32621	102635230
A_55_P2102065	Gm10639	predicted gene 10639	100042314		A_55_P2160980	4933402N03Rik	RIKEN cDNA 4933402N03 gene	233918
A_52_P515168	Rprd2	regulation of nuclear pre-mRNA domain containing 2	75137		A_55_P2163473	Olfr963	olfactory receptor 963	258087
A_55_P2113703	Spib	Spi-B transcription factor (Spi-1/PU.1 related)	272382		A_51_P474015	3300002A11Rik	RIKEN cDNA 3300002A11 gene	100503812
A_66_P119751	Adgrf1	adhesion G protein-coupled receptor F1	77596		A_55_P2743632	Ispd	isoprenoid synthase domain containing	75847
A_52_P537124	Ube4a	ubiquitination factor E4A	140630		A_51_P239654	Nr4a1	nuclear receptor subfamily 4, group A, member 1	15370
A_52_P407983	4930402H24Rik	RIKEN cDNA 4930402H24 gene	228602		A_66_P103549	Nek10	NIMA (never in mitosis gene a)- related kinase 10	674895
A_55_P1987709	Ptprd	protein tyrosine phosphatase, receptor type, D	19266		A_52_P291071	Fbxw18	F-box and WD-40 domain protein 18	546161
A_55_P2714409	BC004004	cDNA sequence BC004004	80748		A_52_P616580	Lgr6	leucine-rich repeat-containing G protein-coupled receptor 6	329252
A_52_P77322	Gm20274	predicted gene, 20274	100504538		A_55_P2011852	Cdk2	cyclin-dependent kinase 2	12566
A_55_P1960522	Gm14221	predicted gene 14221	105244348		A_52_P225822	Gucd1	guanylyl cyclase domain containing 1	68778
A_55_P2387014	2900024J01Rik	RIKEN cDNA 2900024J01 gene	72850		A_52_P146403	Arhgef38	Rho guanine nucleotide exchange factor (GEF) 38	77669
A_55_P2715511	Garnl3	GTPase activating RANGAP domain-like 3	99326		A_55_P2646533	Cenpf	centromere protein F	108000
A_66_P117607	Gm33115	predicted gene, 33115	102635895		A_52_P564444	A530064D06Rik	RIKEN cDNA A530064D06 gene	328830
A_51_P339997	Bbof1	basal body orientation factor 1	72873		A_55_P2500786	Rhox5	reproductive homeobox 5	18617
A_52_P333097	Mcoln3	mucolipin 3	171166		A_55_P2744755	Eml4	echinoderm microtubule associated protein like 4	78798
A_55_P2732598	Sptlc3	serine palmitoyltransferase, long chain base subunit 3	228677		A_55_P2740268	Eftud2	elongation factor Tu GTP binding domain containing 2	20624
A_55_P2086455	Wscd2	WSC domain containing 2	320916		A_52_P404302	Olfml2a	olfactomedin-like 2A	241327
A_55_P2720341	Nefm	neurofilament, medium polypeptide	18040		A_51_P123134	Ercc6l	excision repair cross-complementing rodent repair deficiency complementation group 6 like	236930
A_55_P1962851	Gpr179	G protein-coupled receptor 179	217143		A_52_P573543	Pde4c	phosphodiesterase 4C, cAMP specific	110385
A_55_P2731281	Rpl11	ribosomal protein L11	67025		A_55_P2032265	1700125H20Rik	RIKEN cDNA 1700125H20 gene	73634
A_55_P2939538	Gnas	GNAS (guanine nucleotide binding protein, alpha stimulating) complex locus	14683		A_52_P556462	Fancd2	Fanconi anemia, complementation group D2	211651
A_55_P2730601	Mr1	major histocompatibility complex, class I-related	15064		A_55_P2058195	Fsip2	fibrous sheath-interacting protein 2	241516
A_66_P106167	Tnfsf15	tumor necrosis factor (ligand) superfamily, member 15	326623		A_66_P137954	Gm34471	predicted gene, 34471	102637735
A_55_P2721239	Senp1	SUMO1/sentrin specific peptidase 1	223870		A_55_P2044143	Loxl4	lysyl oxidase-like 4	67573
A_55_P2727208	1700095J07Rik	RIKEN cDNA 1700095J07 gene	73574		A_55_P2013576	Agbl4	ATP/GTP binding protein-like 4	78933
A_55_P2715580	Dock11	dedicator of cytokinesis 11	75974		A_52_P117576	Casp3	caspase 3	12367
A_55_P2509178	1700021N21Rik	RIKEN cDNA 1700021N21 gene	69409		A_55_P2129498	Pou5f1-rs4	POU domain, class 5, transcription factor 1, related sequence 4	435755
A_65_P06485	Evi5	ecotropic viral integration site 5	14020		A_55_P2041554	Olfr555	olfactory receptor 555	259107
A_55_P2105239	Defb47	defensin beta 47	654465		A_55_P2092993	D330045A20Rik	RIKEN cDNA D330045A20 gene	102871
A_55_P2238079	A830054O07Rik	RIKEN cDNA A830054O07 gene	320238		A_66_P133649	A530013C23Rik	RIKEN cDNA A530013C23 gene	329562
A_55_P2929462	Slco4a1	solute carrier organic anion transporter family, member 4a1	108115		A_55_P2060209	Gm10503	predicted gene 10503	100038436
A_66_P125042	Zfa-ps	zinc finger protein, autosomal, pseudogene	22639		A_55_P2145029	Gm826	predicted gene 826	329554
A_52_P480044	BC023105	cDNA sequence BC023105	667597		A_55_P2120737	Gm10537	predicted gene 10537	100038692
A_55_P1978083	Dcaf17	DDB1 and CUL4 associated factor 17	75763		A_55_P2004007	LOC102639543	signaling mucin HKR1-like	102639543
A_66_P104775	Pgr	progesterone receptor	18667		A_55_P2827100	Pax6	paired box 6	18508
A_65_P17641	Dock8	dedicator of cytokinesis 8	76088		A_52_P235880	Gm5134	predicted gene 5134	333669
A_55_P2094731	Sox13	SRY (sex determining region Y)-box 13	20668		A_51_P142767	Glt8d2	glycosyltransferase 8 domain containing 2	74782
A_55_P2412349	Klkb1	kallikrein B, plasma 1	16621		A_66_P137130	2810029C07Rik	RIKEN cDNA 2810029C07 gene	100504687
A_55_P2033987	Gm35339	predicted gene, 35339	102638882		A_66_P130378	Speer4a	spermatogenesis associated glutamate (E)-rich protein 4A	75657
A_55_P2743797	Pik3c2b	phosphatidylinositol-4-phosphate 3-kinase catalytic subunit type 2 beta	240752		A_55_P2818326	Jakmip3	janus kinase and microtubule interacting protein 3	74004
A_66_P110161	Eppk1	epiplakin 1	223650		A_55_P1989165	Olfr794	olfactory receptor 794	258375
A_55_P2552889	2900018N21Rik	RIKEN cDNA 2900018N21 gene	72864		A_55_P2415417	Olfr29-ps1	olfactory receptor 29, pseudogene 1	29848
A_55_P2720381	Psmf1	proteasome (prosome, macropain) inhibitor subunit 1	228769		A_55_P2735410	Lmo7	LIM domain only 7	380928
A_55_P2721777	Ggnbp1	gametogenetin binding protein 1	70772		A_66_P133347	Gm36394	predicted gene, 36394	102640287
A_55_P2823758	Aatk	apoptosis-associated tyrosine kinase	11302		A_55_P1956087	Ctcfl	CCCTC-binding factor (zinc finger protein)-like	664799
A_52_P434670	Anxa6	annexin A6	11749		A_51_P456376	Chil6	chitinase-like 6	229688
A_55_P2131233	Ttc39a	tetratricopeptide repeat domain 39A	230603		A_55_P2741920	Fcrls	Fc receptor-like S, scavenger receptor	80891
A_55_P2163138	Tm4sf5	transmembrane 4 superfamily member 5	75604		A_55_P2109421	Gm8505	predicted gene 8505	667193
A_55_P1959973	Dcaf12l2	DDB1 and CUL4 associated factor 12-like 2	245403		A_52_P466124	A330041J22Rik	RIKEN cDNA A330041J22 gene	319556
A_55_P2734902	Fiz1	Flt3 interacting zinc finger protein 1	23877		A_51_P360374	Krt32	keratin 32	16670
A_52_P92246	Klhdc2	kelch domain containing 2	69554		A_55_P2031068	Gm33969	predicted gene, 33969	102637064
A_55_P2588767	Zmiz1	zinc finger, MIZ-type containing 1	328365		A_55_P2263342	1700029M20Rik	RIKEN cDNA 1700029M20 gene	73937
A_55_P1965045	Slc47a2	solute carrier family 47, member 2	380701		A_52_P507853	Ikbkg	inhibitor of kappaB kinase gamma	16151
A_55_P2717109	Cd52	CD52 antigen	23833		A_66_P113651	Slc15a2	solute carrier family 15 (H+/peptide transporter), member 2	57738
A_55_P2733372	Utrn	utrophin	22288		A_52_P56792	Asah2	N-acylsphingosine amidohydrolase 2	54447
A_55_P2738007	Senp7	SUMO1/sentrin specific peptidase 7	66315		A_66_P113268	Mme	membrane metallo endopeptidase	17380
A_55_P2013655	Cd4	CD4 antigen	12504		A_55_P2581605	Gm35164	predicted gene, 35164	102638651
A_55_P2935780	Dlgap1	discs, large (Drosophila) homolog-associated protein 1	224997		A_55_P2738212	Kdm6a	lysine (K)-specific demethylase 6A	22289
A_55_P2040873	Gm867	predicted gene 867	333670		A_66_P133752	Gm13201	predicted gene 13201	102634746
A_66_P132993	AU017674	expressed sequence AU017674	105271		A_55_P2582548	LOC108168235	uncharacterized LOC108168235	108168235
A_55_P2094197	Dnase1l3	deoxyribonuclease 1-like 3	13421		A_55_P2727169	1700063H06Rik	RIKEN cDNA 1700063H06 gene	73364
A_55_P2202043	C430045I18Rik	RIKEN cDNA C430045I18 gene	77656		A_66_P122247	Gm34312	predicted gene, 34312	102637526
A_55_P2072150	Vpreb2	pre-B lymphocyte gene 2	22363		A_52_P156251	Fam19a1	family with sequence similarity 19, member A1	320265
A_55_P2345270	LOC552890	uncharacterized LOC552890	552890		A_55_P1968593	Olfr1505	olfactory receptor 1505	258151
A_55_P2518605	Kntc1	kinetochore associated 1	208628		A_66_P128318	Prom1	prominin 1	19126
A_55_P2729463	Sel1l3	sel-1 suppressor of lin-12-like 3 (C. elegans)	231238		A_55_P1964004	LOC102634968	uncharacterized LOC102634968	102634968
A_55_P2824282	Npy5r	neuropeptide Y receptor Y5	18168		A_52_P300445	Atp4a	ATPase, H+/K+ exchanging, gastric, alpha polypeptide	11944
A_51_P159492	Ocrl	OCRL, inositol polyphosphate-5-phosphatase	320634		A_55_P2884008	Aurkb	aurora kinase B	20877
A_55_P2084797	Aff3	AF4/FMR2 family, member 3	16764		A_55_P2172560	Gmnn	geminin	57441
A_66_P107551	Gm38293	predicted gene, 38293	105244026		A_55_P2516608	Gm43707	predicted gene 43707	108168906
A_52_P587928	Zeb2	zinc finger E-box binding homeobox 2	24136		A_55_P1953038	Ttll7	tubulin tyrosine ligase-like family, member 7	70892
A_55_P2308363	AI851613	expressed sequence AI851613	106954		A_51_P147906	Tex47	testis expressed 47	70920
A_55_P2584627	LOC108168372	uncharacterized LOC108168372	108168372		A_55_P2921781	Gm36279	predicted gene, 36279	102640142
A_51_P367980	Olfr1048	olfactory receptor 1048	259016		A_66_P126125	C130073E24Rik	RIKEN cDNA C130073E24 gene	319805
A_55_P2621883	Mettl13	methyltransferase like 13	71449		A_66_P127975	Gm26766	predicted gene, 26766	108168238
A_55_P2065958	Gm24474	predicted gene, 24474	102634964		A_55_P2061640	Nlgn1	neuroligin 1	192167
A_55_P2088315	Vmn1r87	vomeronasal 1 receptor 87	171261		A_55_P2344933	Mttp	microsomal triglyceride transfer protein	17777
A_55_P2052929	Dyrk4	dual-specificity tyrosine-(Y)-phosphorylation regulated kinase 4	101320		A_51_P280798	Aldoart1	aldolase 1 A, retrogene 1	353204
A_55_P2147200	Ttc37	tetratricopeptide repeat domain 37	218343		A_55_P2737582	Ccnf	cyclin F	12449
A_51_P470248	Vmn2r7	vomeronasal 2, receptor 7	319217		A_51_P511250	Fam46b	family with sequence similarity 46, member B	100342
A_55_P2156268	Bpifb3	BPI fold containing family B, member 3	378700		A_55_P1965649	AA792892	expressed sequence AA792892	100554
A_55_P2716411	Nfya	nuclear transcription factor-Y alpha	18044		A_52_P940338	LOC382202	uncharacterized LOC382202	382202
A_55_P2061879	Opn4	opsin 4 (melanopsin)	30044		A_52_P343661	Lcn10	lipocalin 10	332578
A_52_P350344	Timm8a2	translocase of inner mitochondrial membrane 8A2	223262		A_52_P627269	Ces2b	carboxyesterase 2B	234669
A_52_P405873	Ntm	neurotrimin	235106		A_66_P107008	8430430B14Rik	RIKEN cDNA 8430430B14 gene	78148
A_55_P2156588	Ifnk	interferon kappa	387510		A_55_P2130039	5830477G23Rik	RIKEN cDNA 5830477G23 gene	76116
A_55_P2716192	Rab12	RAB12, member RAS oncogene family	19328		A_51_P230098	Pbk	PDZ binding kinase	52033
A_55_P2729413	Pum3	pumilio RNA-binding family member 3	52874		A_52_P52910	Fam151a	family with sequence simliarity 151, member A	230579
A_52_P786853	Gm9861	predicted gene 9861	545182		A_66_P123110	Cdkl4	cyclin-dependent kinase-like 4	381113
A_52_P564625	Ube2b	ubiquitin-conjugating enzyme E2B	22210		A_52_P534560	Frmd6	FERM domain containing 6	319710
A_55_P2039586	Grk3	G protein-coupled receptor kinase 3	320129		A_55_P2046797	Nbas	neuroblastoma amplified sequence	71169
A_52_P19446	Phkg2	phosphorylase kinase, gamma 2 (testis)	68961		A_51_P175036	Olfr683	olfactory receptor 683	259047
A_55_P2574990	Gm32735	predicted gene, 32735	102635378		A_55_P2019799	Olfr1360	olfactory receptor 1360	258536
A_55_P2481337	Esp3	exocrine gland secreted peptide 3	100126766		A_52_P667960	Tcte2	t-complex-associated testis expressed 2	21646
A_52_P293248	Dock4	dedicator of cytokinesis 4	238130		A_55_P2170349	Klra22	killer cell lectin-like receptor subfamily A, member 22	93969
A_55_P2160143	Ntpcr	nucleoside-triphosphatase, cancer-related	66566		A_52_P411490	A830019P07Rik	RIKEN cDNA A830019P07 gene	329056
A_55_P2048912	Themis2	thymocyte selection associated family member 2	230787		A_66_P129564	Ngb	neuroglobin	64242
A_55_P2508803	Gm10560	predicted gene 10560	100038526		A_66_P125182	4931418L13Rik	RIKEN cDNA 4931418L13 gene	70964
A_52_P78333	Lrrc29	leucine rich repeat containing 29	234684		A_65_P20433	Parpbp	PARP1 binding protein	75317
A_52_P664280	Upf2	UPF2 regulator of nonsense transcripts homolog (yeast)	326622		A_55_P2379510	Gm29684	predicted gene, 29684	628062
A_55_P2003410	Kng1	kininogen 1	16644		A_52_P403173	Wnt2b	wingless-type MMTV integration site family, member 2B	22414
A_66_P115755	BC023719	cDNA sequence BC023719	548632		A_65_P13771	Fgf10	fibroblast growth factor 10	14165
A_55_P2603993	Eps15	epidermal growth factor receptor pathway substrate 15	13858		A_55_P2929403	Spdye4c	speedy/RINGO cell cycle regulator family, member E4C	241634
A_55_P2216079	9630055L06Rik	RIKEN cDNA 9630055L06 gene	319580		A_52_P169764	E030046B03Rik	RIKEN cDNA E030046B03 gene	105283
A_51_P466423	Ece1	endothelin converting enzyme 1	230857		A_51_P299475	Olfr63	olfactory receptor 63	258939
A_52_P247233	Atf7ip2	activating transcription factor 7 interacting protein 2	75329		A_55_P2329136	D130017N08Rik	RIKEN cDNA D130017N08 gene	320064
A_55_P2738992	Qsox1	quiescin Q6 sulfhydryl oxidase 1	104009		A_66_P132158	Gm31590	predicted gene, 31590	102633865
A_55_P2174308	Gm2102	predicted gene 2102	100039210		A_66_P126200	Zcchc9	zinc finger, CCHC domain containing 9	69085
A_55_P2730691	Ints14	integrator complex subunit 14	69882		A_55_P2192633	E330017L17Rik	RIKEN cDNA E330017L17 gene	319894
A_52_P633300	Morc1	microrchidia 1	17450		A_55_P2718254	Scaf1	SR-related CTD-associated factor 1	233208
A_55_P2713770	Dhx9	DEAH (Asp-Glu-Ala-His) box polypeptide 9	13211		A_52_P676947	Tacr3	tachykinin receptor 3	21338
A_55_P1968799	Krtap1-5	keratin associated protein 1-5	69664		A_51_P319180	Krt4	keratin 4	16682
A_55_P2732843	Fads1	fatty acid desaturase 1	76267		A_51_P471520	Stk25	serine/threonine kinase 25 (yeast)	59041
A_55_P1954436	Gm7967	predicted gene 7967	666182		A_55_P2018219	Sgip1	SH3-domain GRB2-like (endophilin) interacting protein 1	73094
A_55_P2742655	LOC105244102	uncharacterized LOC105244102	105244102		A_55_P1962626	Gcnt7	glucosaminyl (N-acetyl) transferase family member 7	654821
A_55_P2054445	Cd84	CD84 antigen	12523		A_66_P123571	C1s1	complement component 1, s subcomponent 1	50908
A_55_P2199777	5830443J22Rik	RIKEN cDNA 5830443J22 gene	76056		A_55_P2717493	Rbm44	RNA binding motif protein 44	329207
A_55_P2726449	Gm30522	predicted gene, 30522	102632455		A_51_P339380	Setmar	SET domain without mariner transposase fusion	74729
A_51_P480320	Usp24	ubiquitin specific peptidase 24	329908		A_55_P1955950	Gm8437	predicted gene 8437	667056
A_55_P2018621	4930590L14Rik	RIKEN cDNA 4930590L14 gene	75852		A_55_P2020726	Gm16505	predicted gene 16505	100039182
A_51_P389664	Scrt2	scratch family zinc finger 2	545474		A_52_P290821	AW554918	expressed sequence AW554918	225289
A_51_P513439	D630003M21Rik	RIKEN cDNA D630003M21 gene	228846		A_55_P2340221	Ppp1r12b	protein phosphatase 1, regulatory (inhibitor) subunit 12B	329251
A_55_P2716887	Lgals8	lectin, galactose binding, soluble 8	56048		A_55_P1970929	Hnf1a	HNF1 homeobox A	21405
A_55_P2714752	Wipf3	WAS/WASL interacting protein family, member 3	330319		A_55_P2560070	Gm36195	predicted gene, 36195	102640021
A_52_P90101	Atxn2	ataxin 2	20239		A_52_P770712	Gm9876	predicted gene 9876	791322
A_55_P2217548	4921515G04Rik	RIKEN cDNA 4921515G04 gene	70904		A_51_P432678	Itgb2l	integrin beta 2-like	16415
A_55_P2601838	Nup43	nucleoporin 43	69912		A_65_P17344	Pdzd2	PDZ domain containing 2	68070
A_55_P2061253	Pou4f2	POU domain, class 4, transcription factor 2	18997		A_55_P1981362	Gm21637	predicted gene, 21637	100862314
A_55_P2074075	Tet2	tet methylcytosine dioxygenase 2	214133		A_51_P246871	4930583I09Rik	RIKEN cDNA 4930583I09 gene	78057
A_55_P2720590	Akr1b10	aldo-keto reductase family 1, member B10 (aldose reductase)	67861		A_66_P106166	Hs3st3b1	heparan sulfate (glucosamine) 3-O-sulfotransferase 3B1	54710
A_55_P1997614	Gm9693	predicted gene 9693	676882		A_66_P106060	Dtx3l	deltex 3-like, E3 ubiquitin ligase	209200
A_55_P2110698	Krtap4-9	keratin associated protein 4-9	665998		A_55_P2133795	Nos1	nitric oxide synthase 1, neuronal	18125
A_65_P12160	2310039F13Rik	RIKEN cDNA 2310039F13 gene	76754		A_66_P102636	Gm17746	predicted gene, 17746	432641
A_55_P2835932	Atp6v0b	ATPase, H+ transporting, lysosomal V0 subunit B	114143		A_66_P113614	Il31ra	interleukin 31 receptor A	218624
A_55_P2721862	Brd8	bromodomain containing 8	78656		A_51_P360518	Olfr1009	olfactory receptor 1009	258565
A_55_P2743145	Ncoa7	nuclear receptor coactivator 7	211329		A_66_P129143	Hrh3	histamine receptor H3	99296
A_51_P147274	Clec4a3	C-type lectin domain family 4, member a3	73149		A_55_P2343207	A230061C15Rik	RIKEN cDNA A230061C15 gene	320855
A_55_P2002859	Aifm2	apoptosis-inducing factor, mitochondrion-associated 2	71361		A_55_P2141251	Tmem69	transmembrane protein 69	230657
A_51_P339038	Gprc6a	G protein-coupled receptor, family C, group 6, member A	210198		A_55_P2019447	Ano2	anoctamin 2	243634
A_55_P2721965	Zfp30	zinc finger protein 30	22693		A_66_P130505	Gm31208	predicted gene, 31208	102633365
A_66_P130671	Gm16548	predicted gene 16548	100503816		A_66_P122613	9630009A06Rik	RIKEN cDNA 9630009A06 gene	78568
A_52_P621991	Apaf1	apoptotic peptidase activating factor 1	11783		A_55_P2180504	4933413G19Rik	RIKEN cDNA 4933413G19 gene	71149
A_55_P2134557	Ms4a13	membrane-spanning 4-domains, subfamily A, member 13	73466		A_66_P135016	1700044K03Rik	RIKEN cDNA 1700044K03 gene	67321
A_55_P2163128	0610042G04Rik	RIKEN cDNA 0610042G04 gene	68380		A_52_P256322	Wdsub1	WD repeat, SAM and U-box domain containing 1	72137
A_51_P385639	Gjb5	gap junction protein, beta 5	14622		A_55_P2117721	Plppr3	phospholipid phosphatase related 3	216152
A_52_P615877	Cdc25b	cell division cycle 25B	12531		A_55_P2730806	Lin9	lin-9 homolog (C. elegans)	72568
A_55_P2621660	Slc26a2	solute carrier family 26 (sulfate transporter), member 2	13521		A_66_P109436	Ttc25	tetratricopeptide repeat domain 25	74407
A_65_P08019	Gm19313	predicted gene, 19313	100502668		A_55_P2019631	Col19a1	collagen, type XIX, alpha 1	12823
A_51_P377812	Stpg4	sperm tail PG rich repeat containing 4	75467		A_66_P124180	Scly	selenocysteine lyase	50880
A_51_P207813	1810008B01Rik	RIKEN cDNA 1810008B01 gene	69062		A_52_P744437	D930028M14Rik	RIKEN cDNA D930028M14 gene	434147
A_55_P2718890	Top1	topoisomerase (DNA) I	21969		A_66_P134188	C030017D09Rik	RIKEN cDNA C030017D09 gene	77384
A_55_P2716047	Crtc3	CREB regulated transcription coactivator 3	70461		A_51_P425071	C1qtnf3	C1q and tumor necrosis factor related protein 3	81799
A_55_P2620334	Rps9	ribosomal protein S9	76846		A_55_P2046753	Piwil4	piwi-like RNA-mediated gene silencing 4	330890
A_55_P2109382	Adora2a	adenosine A2a receptor	11540		A_51_P122170	Rdh7	retinol dehydrogenase 7	54150
A_55_P2720440	Serpine2	serine (or cysteine) peptidase inhibitor, clade E, member 2	20720		A_66_P105318	Gm13383	predicted gene 13383	102632086
A_51_P108020	Zmynd15	zinc finger, MYND-type containing 15	574428		A_52_P415267	Stkld1	serine/threonine kinase-like domain containing 1	279029
A_52_P652459	AI314180	expressed sequence AI314180	230249		A_51_P282211	Ltb4r2	leukotriene B4 receptor 2	57260
A_52_P569602	D030004A10Rik	RIKEN cDNA D030004A10 gene	320233		A_51_P346964	Mrap	melanocortin 2 receptor accessory protein	77037
A_52_P405278	Pak1ip1	PAK1 interacting protein 1	68083		A_66_P116525	Gm29949	predicted gene, 29949	102631666
A_66_P110005	Gm3693	predicted gene 3693	100042143		A_66_P119278	4930517E11Rik	RIKEN cDNA 4930517E11 gene	74702
A_51_P515120	Hs3st3a1	heparan sulfate (glucosamine) 3-O-sulfotransferase 3A1	15478		A_55_P2387915	Gm10804	predicted gene 10804	100038525
A_65_P03708	Jmjd1c	jumonji domain containing 1C	108829		A_55_P2216988	A830021M18Rik	RIKEN cDNA A830021M18 gene	223483
A_52_P534543	Iqce	IQ motif containing E	74239		A_66_P101360	Hydin	HYDIN, axonemal central pair apparatus protein	244653
A_55_P2133013	Cntfr	ciliary neurotrophic factor receptor	12804		A_55_P2935301	Iqgap3	IQ motif containing GTPase activating protein 3	404710
A_55_P1977943	Insm1	insulinoma-associated 1	53626		A_52_P63343	Ciart	circadian associated repressor of transcription	229599
A_51_P345340	Upk3bl	uroplakin 3B-like	69665		A_55_P2157645	Gm17783	predicted gene, 17783	100047671
A_55_P2042606	Pls1	plastin 1 (I-isoform)	102502		A_52_P289081	Tcl1b1	T cell leukemia/lymphoma 1B, 1	27379
A_51_P287436	Cd209g	CD209g antigen	70192		A_66_P124267	Dnaic2	dynein, axonemal, intermediate chain 2	432611
A_51_P367752	4921536K21Rik	RIKEN cDNA 4921536K21 gene	67430		A_55_P2927621	Syt11	synaptotagmin XI	229521
A_51_P148314	Fam117a	family with sequence similarity 117, member A	215512		A_55_P2124686	Tas2r102	taste receptor, type 2, member 102	387339
A_55_P2118861	AY512931	cDNA sequence AY512931	434310		A_52_P906899	1700101C01Rik	RIKEN cDNA 1700101C01 gene	73586
A_51_P302841	Gm16740	predicted gene, 16740	100504029		A_55_P2335192	4930500F04Rik	RIKEN cDNA 4930500F04 gene	70969
A_55_P2736130	Ccdc30	coiled-coil domain containing 30	73332		A_55_P2816315	Gm31814	predicted gene, 31814	102634162
A_55_P2729368	Msn	moesin	17698		A_55_P2148321	Gm15401	predicted gene 15401	100038714
A_55_P2731371	B430212C06Rik	RIKEN cDNA B430212C06 gene	338360		A_52_P560996	Gm26782	predicted gene, 26782	102640338
A_52_P337259	Heyl	hairy/enhancer-of-split related with YRPW motif-like	56198		A_55_P2815463	Gm20125	predicted gene, 20125	100504235
A_55_P2506701	Hes5	hairy and enhancer of split 5 (Drosophila)	15208		A_51_P464394	Klb	klotho beta	83379
A_52_P87793	Olfr635	olfactory receptor 635	259122		A_52_P280253	Enthd1	ENTH domain containing 1	383075
A_52_P20639	Rd3	retinal degeneration 3	74023		A_55_P2729473	Ilf2	interleukin enhancer binding factor 2	67781
A_52_P430304	Fam186b	family with sequence similarity 186, member B	545136		A_66_P125089	Nppb	natriuretic peptide type B	18158
A_66_P117050	Ugt2a1	UDP glucuronosyltransferase 2 family, polypeptide A1	94215		A_55_P2047330	Methig1	methyltransferase hypoxia inducible domain containing 1	554292
A_55_P2738122	Cacna2d1	calcium channel, voltage-dependent, alpha2/delta subunit 1	12293		A_52_P220912	P4ha3	procollagen-proline, 2-oxoglutarate 4-dioxygenase (proline 4-hydroxylase), alpha polypeptide III	320452
A_55_P2218334	9430011C21Rik	RIKEN cDNA 9430011C21 gene	319791		A_55_P2012286	Pabpc6	poly(A) binding protein, cytoplasmic 6	67543
A_55_P2719014	Ube2e2	ubiquitin-conjugating enzyme E2E 2	218793		A_55_P2164683	Olfr1408	olfactory receptor 1408	258759
A_52_P121720	Ttc16	tetratricopeptide repeat domain 16	338348		A_55_P2141474	Magi2	membrane associated guanylate kinase, WW and PDZ domain containing 2	50791
A_51_P214725	Actrt2	actin-related protein T2	73353		A_55_P2156175	LOC102634852	uncharacterized LOC102634852	102634852
A_55_P2926646	Taf8	TATA-box binding protein associated factor 8	63856		A_51_P328817	Plk5	polo-like kinase 5	216166
A_65_P04273	Xpa	xeroderma pigmentosum, complementation group A	22590		A_52_P1093529	Pik3r5	phosphoinositide-3-kinase regulatory subunit 5	320207
A_66_P103875	Gm32939	predicted gene, 32939	102635654		A_51_P148280	Acoxl	acyl-Coenzyme A oxidase-like	74121
A_55_P1996181	Vmn2r80	vomeronasal 2, receptor 80	624765		A_66_P121110	Pck1	phosphoenolpyruvate carboxykinase 1, cytosolic	18534
A_51_P155514	Prl	prolactin	19109		A_55_P2038514	Gm15411	predicted gene 15411	100039964
A_66_P132318	LOC108167355	uncharacterized LOC108167355	108167355		A_52_P20867	Tfcp2l1	transcription factor CP2-like 1	81879
A_51_P218924	1110008E08Rik	RIKEN cDNA 1110008E08 gene	68500		A_52_P267584	Fam185a	family with sequence similarity 185, member A	330050
A_55_P2713850	Pbx1	pre B cell leukemia homeobox 1	18514		A_55_P2559067	1100001I12Rik	RIKEN cDNA 1100001I12 gene	75405
A_55_P2192729	5830469G19Rik	RIKEN cDNA 5830469G19 gene	76093		A_51_P475938	Mfsd6l	major facilitator superfamily domain containing 6-like	215723
A_55_P2514558	Rcor3	REST corepressor 3	214742		A_52_P537571	Trap1a	tumor rejection antigen P1A	22037
A_66_P102611	4931403E22Rik	RIKEN cDNA 4931403E22 gene	70942		A_52_P649561	Heg1	heart development protein with EGF-like domains 1	77446
A_52_P193194	Slc35d2	solute carrier family 35, member D2	70484		A_55_P2501239	Ildr1	immunoglobulin-like domain containing receptor 1	106347
A_55_P2739232	Specc1l	sperm antigen with calponin homology and coiled-coil domains 1-like	74392		A_55_P1957942	Peg3os	Peg3 opposite strand	100169889
A_55_P2333126	Mgea5	meningioma expressed antigen 5 (hyaluronidase)	76055		A_55_P2050732	Fcrl5	Fc receptor-like 5	329693
A_55_P2716137	Taz	tafazzin	66826		A_55_P2108271	Ephb6	Eph receptor B6	13848
A_55_P2718593	Strn4	striatin, calmodulin binding protein 4	97387		A_55_P2508983	Gm19705	predicted gene, 19705	100503460
A_51_P245989	Ccr2	chemokine (C-C motif) receptor 2	12772		A_66_P134203	Kif12	kinesin family member 12	16552
A_55_P1975932	Gm10618	predicted gene 10618	100038684		A_66_P108988	Zfp184	zinc finger protein 184 (Kruppel-like)	193452
A_52_P368339	Sp3	trans-acting transcription factor 3	20687		A_52_P609918	Ehf	ets homologous factor	13661
A_55_P1983523	Cd300ld	CD300 molecule like family member d	217305		A_52_P24365	Lrriq3	leucine-rich repeats and IQ motif containing 3	74435
A_55_P2058127	Pde4dip	phosphodiesterase 4D interacting protein (myomegalin)	83679		A_55_P2036387	Zfp92	zinc finger protein 92	22754
A_55_P2371281	9030601B04Rik	RIKEN cDNA 9030601B04 gene	71511		A_55_P2720258	Tmbim6	transmembrane BAX inhibitor motif containing 6	110213
A_55_P2728901	Lipe	lipase, hormone sensitive	16890		A_66_P125547	Six3os1	SIX homeobox 3, opposite strand 1	100043902
A_66_P119134	5430403N17Rik	RIKEN cDNA 5430403N17 gene	330737		A_55_P2576631	Gm31233	predicted gene, 31233	102633398
A_55_P2108389	D830030K20Rik	RIKEN cDNA D830030K20 gene	320333		A_52_P228899	Scn3b	sodium channel, voltage-gated, type III, beta	235281
A_52_P144138	BC049715	cDNA sequence BC049715	320135		A_51_P318755	Tmc5	transmembrane channel-like gene family 5	74424
A_55_P2915630	Vmn1r50	vomeronasal 1 receptor 50	113852		A_52_P1092677	Gm33100	predicted gene, 33100	102635874
A_55_P1961423	Gsta3	glutathione S-transferase, alpha 3	14859		A_66_P117294	4933436H12Rik	RIKEN cDNA 4933436H12 gene	71244
A_55_P2834604	Gm13133	predicted gene 13133	102634405		A_66_P123193	Gm35204	predicted gene, 35204	102638709
A_52_P202045	Lrp1	low density lipoprotein receptor-related protein 1	16971		A_66_P116264	LOC101056093	uncharacterized LOC101056093	101056093
A_66_P116787	4930525D18Rik	RIKEN cDNA 4930525D18 gene	75100		A_52_P654364	Mypopos	Myb-related transcription factor, partner of profilin, opposite strand	102636709
A_55_P2718400	Nmrk1	nicotinamide riboside kinase 1	225994		A_55_P2050528	Olfr913	olfactory receptor 913	258225
A_52_P463962	Krtap16-3	keratin associated protein 16-3	71369		A_51_P106249	Cmtm2b	CKLF-like MARVEL transmembrane domain containing 2B	75502
A_55_P2048483	D17Zt10e	DNA segment, Chr 17, Zdenek Trachtulec 10 expressed	52728		A_66_P119516	H60b	histocompatibility 60b	667281
A_51_P175667	Lpo	lactoperoxidase	76113		A_55_P2713465	Begain	brain-enriched guanylate kinase-associated	380785
A_52_P313098	Gip	gastric inhibitory polypeptide	14607		A_55_P2165579	Gm10779	predicted gene 10779	100038549
A_55_P2208682	Lrrc7	leucine rich repeat containing 7	242274		A_55_P2121023	4930413G21Rik	RIKEN cDNA 4930413G21 gene	73951
A_55_P2719629	Kxd1	KxDL motif containing 1	75620		A_55_P2061515	Pdxdc1	pyridoxal-dependent decarboxylase domain containing 1	94184
A_55_P2007560	Scgb1b3	secretoglobin, family 1B, member 3	384585		A_51_P247496	Gm9767	predicted gene 9767	100040851
A_55_P2721039	Slc22a15	solute carrier family 22 (organic anion/cation transporter), member 15	242126		A_55_P2733732	BC051077	cDNA sequence BC051077	407804
A_55_P2720263	Osbpl2	oxysterol binding protein-like 2	228983		A_55_P2535521	Pappa2	pappalysin 2	23850
A_55_P2558410	LOC328448	uncharacterized LOC328448	328448		A_55_P2727863	4930533D04Rik	RIKEN cDNA 4930533D04 gene	75177
A_51_P237327	Olfr1509	olfactory receptor 1509	57271		A_55_P2090832	Macrod2	MACRO domain containing 2	72899
A_52_P61864	Wnt2	wingless-type MMTV integration site family, member 2	22413		A_55_P2732351	4930503F20Rik	RIKEN cDNA 4930503F20 gene	218902
A_66_P130483	Ttn	titin	22138		A_55_P2211982	Smr2	submaxillary gland androgen regulated protein 2	20600
A_55_P2716461	Mccc1	methylcrotonoyl-Coenzyme A carboxylase 1 (alpha)	72039		A_66_P100951	A230052G05Rik	RIKEN cDNA A230052G05 gene	442796
A_52_P244712	Jarid2	jumonji, AT rich interactive domain 2	16468		A_52_P353541	Fbxw13	F-box and WD-40 domain protein 13	211305
A_66_P104407	Gm9925	predicted gene 9925	433202		A_55_P2743495	Crlf1	cytokine receptor-like factor 1	12931
A_52_P566867	Bcl10	B cell leukemia/lymphoma 10	12042		A_55_P2159565	Tas2r131	taste receptor, type 2, member 131	387356
A_51_P413886	Olfr644	olfactory receptor 644	259125		A_66_P106129	Gm35822	predicted gene, 35822	102639529
A_52_P188026	Ccar1	cell division cycle and apoptosis regulator 1	67500		A_55_P1981167	C130026I21Rik	RIKEN cDNA C130026I21 gene	620078
A_55_P2372666	9030607L02Rik	RIKEN cDNA 9030607L02 gene	75754		A_52_P487436	Nags	N-acetylglutamate synthase	217214
A_55_P2924431	Mrps36	mitochondrial ribosomal protein S36	66128		A_55_P2718703	Wipf1	WAS/WASL interacting protein family, member 1	215280
A_55_P2509073	B430010I23Rik	RIKEN cDNA B430010I23 gene	78849		A_55_P2090622	Clca4c-ps	chloride channel accessory 4C, pseudogene	622139
A_51_P351384	Upk2	uroplakin 2	22269		A_55_P2159801	Rfc4	replication factor C (activator 1) 4	106344
A_55_P2730203	Med15	mediator complex subunit 15	94112		A_66_P108193	4930540M03Rik	RIKEN cDNA 4930540M03 gene	78025
A_66_P101303	Armc2	armadillo repeat containing 2	213402		A_51_P118237	Sgk1	serum/glucocorticoid regulated kinase 1	20393
A_51_P460739	Amph	amphiphysin	218038		A_55_P2058899	Idi2	isopentenyl-diphosphate delta isomerase 2	320581
A_66_P125618	Ccdc7b	coiled-coil domain containing 7B	75453		A_55_P2157215	Gm10590	predicted gene 10590	545614
A_55_P2349752	8030494B02Rik	Riken cDNA 8030494B02 gene	654493		A_66_P119594	LOC102637491	uncharacterized LOC102637491	102637491
A_52_P108243	Pde1c	phosphodiesterase 1C	18575		A_55_P2021744	Dcc	deleted in colorectal carcinoma	13176
A_52_P161526	Cdc26	cell division cycle 26	66440		A_52_P314157	3110054G05Rik	RIKEN cDNA 3110054G05 gene	73239
A_55_P2720834	Wdr44	WD repeat domain 44	72404		A_55_P2716087	Mboat7	membrane bound O-acyltransferase domain containing 7	77582
A_55_P2170284	Gm5115	predicted gene 5115	330602		A_55_P2023161	Gm13084	predicted gene 13084	381569
A_52_P483339	Aars	alanyl-tRNA synthetase	234734		A_51_P214663	Tpmt	thiopurine methyltransferase	22017
A_55_P2721159	Klhl12	kelch-like 12	240756		A_66_P123538	6720432D03Rik	RIKEN cDNA 6720432D03 gene	77740
A_51_P257151	Adipor2	adiponectin receptor 2	68465		A_51_P419656	Klk1b27	kallikrein 1-related peptidase b27	16619
A_52_P240671	Ddx27	DEAD (Asp-Glu-Ala-Asp) box polypeptide 27	228889		A_55_P2717469	Col1a1	collagen, type I, alpha 1	12842
A_55_P2719349	Ralb	v-ral simian leukemia viral oncogene B	64143		A_55_P2730826	Nron	non-protein coding RNA, repressor of NFAT	320482
A_52_P664884	Wiz	widely-interspaced zinc finger motifs	22404		A_51_P520718	Ptger3	prostaglandin E receptor 3 (subtype EP3)	19218
A_65_P18951	4931406P16Rik	RIKEN cDNA 4931406P16 gene	233103		A_52_P570831	Dock6	dedicator of cytokinesis 6	319899
A_55_P2716443	Sec31a	Sec31 homolog A (S. cerevisiae)	69162		A_66_P103374	Ttc7	tetratricopeptide repeat domain 7	225049
A_51_P140710	Ccl3	chemokine (C-C motif) ligand 3	20302		A_51_P123510	Vmn1r58	vomeronasal 1 receptor 58	81014
A_55_P1987434	Fam196a	family with sequence similarity 196, member A	627214		A_55_P2345939	4930458K08Rik	RIKEN cDNA 4930458K08 gene	74877
A_55_P2393483	6430584L05Rik	RIKEN cDNA 6430584L05 gene	330324		A_55_P2735850	Arglu1	arginine and glutamate rich 1	234023
A_55_P2715610	Srgn	serglycin	19073		A_51_P489285	Knl1	kinetochore scaffold 1	76464
A_55_P2794657	Hnrnpll	heterogeneous nuclear ribonucleoprotein L-like	72692		A_51_P515777	Zfp516	zinc finger protein 516	329003
A_55_P2528682	Efcab1	EF-hand calcium binding domain 1	66793		A_51_P312615	Hist1h1t	histone cluster 1, H1t	107970
A_55_P2717389	Tctn1	tectonic family member 1	654470		A_55_P2273929	Gm20558	predicted gene, 20558	330108
A_55_P2745149	Rfx6	regulatory factor X, 6	320995		A_55_P2103324	Mknk2	MAP kinase-interacting serine/threonine kinase 2	17347
A_55_P2649879	Acsl1	acyl-CoA synthetase long-chain family member 1	14081		A_55_P2621461	Csmd1	CUB and Sushi multiple domains 1	94109
A_52_P279391	Clock	circadian locomotor output cycles kaput	12753		A_55_P1976898	Pnp2	purine-nucleoside phosphorylase 2	667034
A_55_P2731886	Mir99ahg	Mir99a and Mirlet7c-1 host gene (non-protein coding)	77994		A_51_P123879	Tecrl	trans-2,3-enoyl-CoA reductase-like	243078
A_55_P2887373	Tle3	transducin-like enhancer of split 3	21887		A_51_P207031	Ncf1	neutrophil cytosolic factor 1	17969
A_65_P02192	Xlr	X-linked lymphocyte-regulated	22441		A_51_P149209	Zfp572	zinc finger protein 572	100416830
A_55_P2013730	Islr2	immunoglobulin superfamily containing leucine-rich repeat 2	320563		A_51_P219634	Aknaos	AT-hook transcription factor, opposite strand	66783
A_52_P200350	Vrk2	vaccinia related kinase 2	69922		A_52_P160078	Wee1	WEE 1 homolog 1 (S. pombe)	22390
A_55_P2624937	Cog4	component of oligomeric golgi complex 4	102339		A_66_P110278	D030045P18Rik	RIKEN cDNA D030045P18 gene	320363
A_55_P2009632	S100pbp	S100P binding protein	74648		A_55_P2739370	Tut1	terminal uridylyl transferase 1, U6 snRNA-specific	70044
A_55_P2719454	Ppil3	peptidylprolyl isomerase (cyclophilin)-like 3	70225		A_55_P2197998	D4Ertd58e	DNA segment, Chr 4, ERATO Doi 58, expressed	52054
A_55_P2402781	Pam	peptidylglycine alpha-amidating monooxygenase	18484		A_51_P167979	Kcnt2	potassium channel, subfamily T, member 2	240776
A_55_P2719789	Usp40	ubiquitin specific peptidase 40	227334		A_51_P501453	Ms4a8a	membrane-spanning 4-domains, subfamily A, member 8A	64381
A_55_P2713855	Stradb	STE20-related kinase adaptor beta	227154		A_52_P491872	D830046C22Rik	RIKEN cDNA D830046C22 gene	320197
A_55_P2163353	Sox3	SRY (sex determining region Y)-box 3	20675		A_66_P135167	4930517G24Rik	RIKEN cDNA 4930517G24 gene	67644
A_55_P2075313	Zfp619	zinc finger protein 619	70227		A_52_P217690	Serpinb6a	serine (or cysteine) peptidase inhibitor, clade B, member 6a	20719
A_55_P2534859	Gm32700	predicted gene, 32700	102635333		A_55_P1983528	Tmed6	transmembrane p24 trafficking protein 6	66269
A_55_P2542833	Gm30178	predicted gene, 30178	102631991		A_55_P2020806	Vmn1r32	vomeronasal 1 receptor 32	171188
A_66_P110875	B930082K07Rik	RIKEN cDNA B930082K07 gene	320947		A_55_P2744945	Gm29904	predicted gene, 29904	102631607
A_55_P2508198	A930004D18Rik	RIKEN cDNA A930004D18 gene	77940		A_52_P435394	Bud13	BUD13 homolog	215051
A_55_P2718152	Jade2	jade family PHD finger 2	76901		A_51_P337195	Pipox	pipecolic acid oxidase	19193
A_66_P108339	A930013F10Rik	RIKEN cDNA A930013F10 gene	68074		A_55_P2327440	5031425F14Rik	RIKEN cDNA 5031425F14 gene	319684
A_51_P206235	Slc39a5	solute carrier family 39 (metal ion transporter), member 5	72002		A_55_P2056431	AA474408	expressed sequence AA474408	767812
A_55_P2163857	Trim12c	tripartite motif-containing 12C	319236		A_55_P2408112	4930431P03Rik	RIKEN cDNA 4930431P03 gene	73895
A_66_P119283	Gm17757	GTPase, very large interferon inducible 1 pseudogene	100417829		A_52_P411629	Tyro3	TYRO3 protein tyrosine kinase 3	22174
A_51_P235775	Mastl	microtubule associated serine/threonine kinase-like	67121		A_55_P2627361	Nbr1	neighbor of Brca1 gene 1	17966
A_55_P2292801	D430004P15Rik	Riken cDNA D430004P15 gene	654439		A_55_P2184996	Sppl2c	signal peptide peptidase 2C	237958
A_55_P2405774	E230008O15Rik	RIKEN cDNA E230008O15 gene	319862		A_55_P2729568	Gm40932	predicted gene, 40932	105245484
A_55_P2715997	Slc4a4	solute carrier family 4 (anion exchanger), member 4	54403		A_52_P65494	Iqgap2	IQ motif containing GTPase activating protein 2	544963
A_55_P2159155	Nsg2	neuron specific gene family member 2	18197		A_51_P199089	Lypd5	Ly6/Plaur domain containing 5	76942
A_51_P167489	Lama3	laminin, alpha 3	16774		A_66_P140973	Cldn34b4	claudin 34B4	619294
A_55_P2722190	Camk1	calcium/calmodulin-dependent protein kinase I	52163		A_55_P2866420	Gm33542	predicted gene, 33542	102636490
A_52_P1020368	Zfp974	zinc finger protein 974	73430		A_66_P121084	Olfr11	olfactory receptor 11	218066
A_66_P133203	Rfc5	replication factor C (activator 1) 5	72151		A_55_P2076196	Mup17	major urinary protein 17	100039206
A_51_P166339	Avil	advillin	11567		A_55_P1984961	Uph	upperhand	102636514
A_51_P333549	Reg2	regenerating islet-derived 2	19693		A_52_P282713	Frk	fyn-related kinase	14302
A_51_P125205	Aqp1	aquaporin 1	11826		A_52_P17536	Sf1	splicing factor 1	22668
A_55_P2365897	Dut	deoxyuridine triphosphatase	110074		A_51_P299527	Slc22a26	solute carrier family 22 (organic cation transporter), member 26	236149
A_51_P377557	Cpsf4l	cleavage and polyadenylation specific factor 4-like	52670		A_52_P614910	Rsbn1l	round spermatid basic protein 1-like	242860
A_55_P2298438	Trmt10a	tRNA methyltransferase 10A	108943		A_52_P114889	Upk3b	uroplakin 3B	100647
A_55_P2715725	Mcf2l	mcf.2 transforming sequence-like	17207		A_66_P101624	Gm11730	predicted gene 11730	102637059
A_55_P2481382	Gm15881	predicted gene 15881	100271928		A_55_P2760746	4930435F18Rik	RIKEN cDNA 4930435F18 gene	74680
A_55_P1960735	Gdf15	growth differentiation factor 15	23886		A_52_P664783	Spef2	sperm flagellar 2	320277
A_52_P585181	Stxbp4	syntaxin binding protein 4	20913		A_51_P385803	Glipr1l1	GLI pathogenesis-related 1 like 1	69286
A_55_P2018017	Tnfsf10	tumor necrosis factor (ligand) superfamily, member 10	22035		A_55_P1955159	4933415F23Rik	RIKEN cDNA 4933415F23 gene	66755
A_55_P2736435	Adam8	a disintegrin and metallopeptidase domain 8	11501		A_51_P256632	Pla2g2a	phospholipase A2, group IIA (platelets, synovial fluid)	18780
A_66_P138825	Rsph14	radial spoke head homolog 14 (Chlamydomonas)	71236		A_52_P46881	4933409G03Rik	RIKEN cDNA 4933409G03 gene	227998
A_55_P2721588	Large1	LARGE xylosyl- and glucuronyltransferase 1	16795		A_55_P2737802	Heatr1	HEAT repeat containing 1	217995
A_55_P2435613	Xpo7	exportin 7	65246		A_55_P2005764	Gm6408	predicted gene 6408	623198
A_55_P2097116	Cnep1r1	CTD nuclear envelope phosphatase 1 regulatory subunit 1	382030		A_55_P2001966	6330408A02Rik	RIKEN cDNA 6330408A02 gene	321008
A_52_P231217	Nfia	nuclear factor I/A	18027		A_52_P146513	Speer4b	spermatogenesis associated glutamate (E)-rich protein 4B	73526
A_52_P859365	A230059L01Rik	RIKEN cDNA A230059L01 gene	320260		A_55_P2744508	Ms4a15	membrane-spanning 4-domains, subfamily A, member 15	545279
A_52_P239346	Pld5	phospholipase D family, member 5	319455		A_55_P2162060	Gm9867	predicted gene 9867	791389
A_52_P448718	Cacul1	CDK2 associated, cullin domain 1	78832		A_55_P2830865	Met	met proto-oncogene	17295
A_55_P2157794	Nyap2	neuronal tyrosine-phophorylated phosphoinositide 3-kinase adaptor 2	241134		A_55_P2730886	Suclg2	succinate-Coenzyme A ligase, GDP-forming, beta subunit	20917
A_55_P2729618	Tbc1d5	TBC1 domain family, member 5	72238		A_55_P2183453	Cldn4	claudin 4	12740
A_52_P76184	Pvt1	plasmacytoma variant translocation 1	19296		A_51_P518841	Fev	FEV (ETS oncogene family)	260298
A_55_P1953573	Tyrp1	tyrosinase-related protein 1	22178		A_66_P130543	Defb30	defensin beta 30	73670
A_55_P2011722	Neurl1b	neuralized E3 ubiquitin protein ligase 1B	240055		A_51_P310821	Hoxa5	homeobox A5	15402
A_51_P249559	Lrrc6	leucine rich repeat containing 6 (testis)	54562		A_55_P2178578	Tmprss4	transmembrane protease, serine 4	214523
A_55_P2304614	C530044C16Rik	RIKEN cDNA C530044C16 gene	319981		A_51_P219088	Alpk2	alpha-kinase 2	225638
A_55_P2939322	9830163H01Rik	RIKEN cDNA 9830163H01 gene	414109		A_55_P1984198	Gabre	gamma-aminobutyric acid (GABA) A receptor, subunit epsilon	14404
A_66_P113674	Gm33255	predicted gene, 33255	102636085		A_55_P2011732	Gm6938	predicted gene 6938	629024
A_55_P2040594	Pabpc5	poly(A) binding protein, cytoplasmic 5	93728		A_51_P130079	Lrmp	lymphoid-restricted membrane protein	16970
A_55_P2719669	Ppip5k1	diphosphoinositol pentakisphosphate kinase 1	327655		A_66_P140028	Brpf1	bromodomain and PHD finger containing, 1	78783
A_55_P1985105	Hs3st4	heparan sulfate (glucosamine) 3-O-sulfotransferase 4	628779		A_55_P2344608	D7Wsu130e	DNA segment, Chr 7, Wayne State University 130, expressed	28017
A_55_P2717319	Slc35a3	solute carrier family 35 (UDP-N-acetylglucosamine (UDP-GlcNAc) transporter), member 3	229782		A_52_P301103	Tob2	transducer of ERBB2, 2	57259
A_52_P24696	Mgat5	mannoside acetylglucosaminyltransferase 5	107895		A_55_P1984401	Shank2	SH3/ankyrin domain gene 2	210274
A_66_P137367	Gm5606	predicted gene 5606	434279		A_55_P2750524	1700036G14Rik	RIKEN cDNA 1700036G14 gene	73283
A_65_P20109	Mapk1ip1l	mitogen-activated protein kinase 1 interacting protein 1-like	218975		A_66_P108298	4632428C04Rik	RIKEN cDNA 4632428C04 gene	100043102
A_55_P2235970	C130068B02Rik	RIKEN cDNA C130068B02 gene	402752		A_55_P2534278	Gm30442	predicted gene, 30442	102632345
A_55_P2717204	Ash1l	ash1 (absent, small, or homeotic)-like (Drosophila)	192195		A_55_P2278850	Olfr714	olfactory receptor 714	259035
A_55_P2716476	Pex1	peroxisomal biogenesis factor 1	71382		A_55_P2743857	Kif26b	kinesin family member 26B	269152
A_55_P2066578	Ifi204	interferon activated gene 204	15951		A_52_P1147453	Fmo5	flavin containing monooxygenase 5	14263
A_66_P136960	Gm20257	caspase 8 pseudogene	100504501		A_55_P2734862	Casz1	castor zinc finger 1	69743
A_55_P2080130	Aim2	absent in melanoma 2	383619		A_52_P257638	Myhas	myosin heavy chain gene antisense RNA	102633540
A_55_P1952091	Car10	carbonic anhydrase 10	72605		A_52_P149577	Rab25	RAB25, member RAS oncogene family	53868
A_55_P2731231	Swap70	SWA-70 protein	20947		A_51_P262757	Plin5	perilipin 5	66968
A_52_P1115389	2310041K03Rik	RIKEN cDNA 2310041K03 gene	75681		A_66_P132423	Nr4a3	nuclear receptor subfamily 4, group A, member 3	18124
A_55_P2103641	Arid1b	AT rich interactive domain 1B (SWI-like)	239985		A_51_P237865	Il4	interleukin 4	16189
A_55_P2718313	Tom1l1	target of myb1-like 1 (chicken)	71943		A_55_P2850114	Gm35688	predicted gene, 35688	102639355
A_52_P534235	Srms	src-related kinase lacking C-terminal regulatory tyrosine and N-terminal myristylation sites	20811		A_55_P2736335	Ssh3	slingshot homolog 3 (Drosophila)	245857
A_55_P1956798	Smpx	small muscle protein, X-linked	66106		A_66_P100420	Olfr1000	olfactory receptor 1000	257899
A_55_P2121142	Tbc1d22b	TBC1 domain family, member 22B	381085		A_55_P1975310	Tgif2lx2	TGFB-induced factor homeobox 2-like, X-linked 2	100039551
A_51_P309084	Zmynd12	zinc finger, MYND domain containing 12	332934		A_55_P2915747	1700003E16Rik	RIKEN cDNA 1700003E16 gene	71837
A_55_P2209273	1700064E03Rik	uncharacterized LOC74273	74273		A_52_P606944	C530042K13Rik	RIKEN cDNA C530042K13 gene	320698
A_52_P537438	Mapk10	mitogen-activated protein kinase 10	26414		A_52_P87703	Scgb1b27	secretoglobin, family 1B, member 27	11354
A_55_P2367878	Spaca6	sperm acrosome associated 6	75202		A_55_P2727004	Plac8l1	PLAC8-like 1	69401
A_51_P402805	Zswim8	zinc finger SWIM-type containing 8	268721		A_55_P2736460	P2rx4	purinergic receptor P2X, ligand-gated ion channel 4	18438
A_55_P2375194	P2rx3	purinergic receptor P2X, ligand-gated ion channel, 3	228139		A_55_P2017342	Olfr767	olfactory receptor 767	258315
A_55_P2189643	4933417C20Rik	RIKEN cDNA 4933417C20 gene	71128		A_55_P2743602	B3glct	beta-3-glucosyltransferase	381694
A_55_P2733592	Agk	acylglycerol kinase	69923		A_55_P2714091	Lgals3bp	lectin, galactoside-binding, soluble, 3 binding protein	19039
A_52_P78875	Phf12	PHD finger protein 12	268448		A_55_P2011814	Syna	syncytin a	214292
A_65_P11889	Mef2c	myocyte enhancer factor 2C	17260		A_51_P402443	Olfr836	olfactory receptor 836	258557
A_51_P327934	Rfx2	regulatory factor X, 2 (influences HLA class II expression)	19725		A_51_P390038	Cpa6	carboxypeptidase A6	329093
A_55_P2565971	Gm34596	predicted gene, 34596	102637900		A_55_P2024115	Gm10229	predicted gene 10229	100040201
A_55_P2016662	Gstm7	glutathione S-transferase, mu 7	68312		A_52_P617969	Micall1	microtubule associated monooxygenase, calponin and LIM domain containing -like 1	27008
A_52_P639540	Mff	mitochondrial fission factor	75734		A_55_P2331332	A930033C23Rik	RIKEN cDNA A930033C23 gene	77965
A_52_P327874	4930539J05Rik	RIKEN cDNA 4930539J05 gene	319587		A_55_P2149492	Oas1h	2'-5' oligoadenylate synthetase 1H	246729
A_51_P381821	Fst	follistatin	14313		A_55_P2123864	Wnk3	WNK lysine deficient protein kinase 3	279561
A_55_P2732863	Fbn1	fibrillin 1	14118		A_55_P2649417	Stard6	StAR-related lipid transfer (START) domain containing 6	170461
A_51_P217360	Smim17	small integral membrane protein 17	100042450		A_55_P2041935	LOC102636777	uncharacterized LOC102636777	102636777
A_55_P2720148	2019-09-06	septin 6	56526		A_66_P100197	Gm34403	predicted gene, 34403	102637643
A_55_P2211793	6720474J12Rik	RIKEN cDNA 6720474J12 gene	320927		A_55_P2121091	5730488B01Rik	RIKEN cDNA 5730488B01 gene	70602
A_52_P84674	Zscan10	zinc finger and SCAN domain containing 10	332221		A_55_P2145125	Btnl9	butyrophilin-like 9	237754
A_51_P270558	2210409D07Rik	RIKEN cDNA 2210409D07 gene	70157		A_55_P2045521	Rbms3	RNA binding motif, single stranded interacting protein	207181
A_55_P2745057	Vegfc	vascular endothelial growth factor C	22341		A_55_P2721633	Kat6b	K(lysine) acetyltransferase 6B	54169
A_51_P455681	Cd3e	CD3 antigen, epsilon polypeptide	12501		A_52_P456296	Zfp943	zinc finger prtoein 943	74670
A_55_P2027920	Kir3dl2	killer cell immunoglobulin-like receptor, three domains, long cytoplasmic tail, 2	245615		A_51_P402044	Tssk2	testis-specific serine kinase 2	22115
A_66_P114102	Zfp36l2	zinc finger protein 36, C3H type-like 2	12193		A_51_P318140	Olfr347	olfactory receptor 347	258945
A_55_P2725906	Gm38480	predicted gene, 38480	102635572		A_55_P2108820	Adamts3	a disintegrin-like and metallopeptidase (reprolysin type) with thrombospondin type 1 motif, 3	330119
A_52_P408736	Slc16a7	solute carrier family 16 (monocarboxylic acid transporters), member 7	20503		A_52_P619219	Nudt12	nudix (nucleoside diphosphate linked moiety X)-type motif 12	67993
A_65_P18937	Nbeal1	neurobeachin like 1	269198		A_55_P2069197	Tas2r125	taste receptor, type 2, member 125	387352
A_55_P2081452	Fgd1	FYVE, RhoGEF and PH domain containing 1	14163		A_52_P524010	Atg2b	autophagy related 2B	76559
A_55_P2199917	AU043392	expressed sequence AU043392	100329		A_55_P2829222	Gm34882	predicted gene, 34882	102638281
A_66_P112682	Casp12	caspase 12	12364		A_51_P295034	Klk1b4	kallikrein 1-related pepidase b4	18048
A_65_P08295	Susd6	sushi domain containing 6	217684		A_51_P376711	Gm15498	predicted gene 15498	100134986
A_55_P2128656	Gm10855	predicted gene 10855	100038708		A_52_P1004304	Tbx3os2	T-box 3, opposite strand 2	433944
A_66_P111659	Arfgef2	ADP-ribosylation factor guanine nucleotide-exchange factor 2 (brefeldin A-inhibited)	99371		A_66_P132970	BC049987	cDNA sequence BC049987	407815
A_52_P367017	Grin2b	glutamate receptor, ionotropic, NMDA2B (epsilon 2)	14812		A_52_P364645	Gabra3	gamma-aminobutyric acid (GABA) A receptor, subunit alpha 3	14396
A_55_P1992413	Gm3414	predicted gene 3414	100041576		A_55_P1963419	Gm40787	predicted gene, 40787	105245312
A_55_P2197777	3110001N23Rik	RIKEN cDNA 3110001N23 gene	76918		A_51_P243393	Olfr1163	olfactory receptor 1163	258638
A_55_P2246905	5430434I15Rik	RIKEN cDNA 5430434I15 gene	71342		A_55_P2058433	Cyp2c68	cytochrome P450, family 2, subfamily c, polypeptide 68	433247
A_55_P2713635	Zmpste24	zinc metallopeptidase, STE24	230709		A_55_P2719115	Cib1	calcium and integrin binding 1 (calmyrin)	23991
A_55_P2236382	D8Ertd158e	DNA segment, Chr 8, ERATO Doi 158, expressed	52186		A_55_P2142738	Drc3	dynein regulatory complex subunit 3	74665
A_52_P553264	Kdm5a	lysine (K)-specific demethylase 5A	214899		A_51_P411926	Bmp8b	bone morphogenetic protein 8b	12164
A_51_P128267	Cyld	CYLD lysine 63 deubiquitinase	74256		A_52_P482814	Tmco2	transmembrane and coiled-coil domains 2	69469
A_52_P508750	Grn	granulin	14824		A_51_P393671	Tm6sf2	transmembrane 6 superfamily member 2	107770
A_66_P119811	1700047G03Rik	RIKEN cDNA 1700047G03 gene	73339		A_55_P2107178	Gm12886	predicted gene 12886	666921
A_55_P2253651	9330198I05Rik	RIKEN cDNA 9330198I05 gene	77560		A_55_P2167123	Cyp4b1-ps2	cytochrome P450, family 4, subfamily b, polypeptide 1, pseudogene 2	631037
A_51_P285217	Marf1	meiosis arrest female 1	223989		A_52_P503849	Prickle1	prickle planar cell polarity protein 1	106042
A_52_P561886	Med13	mediator complex subunit 13	327987		A_55_P2934936	Usp25	ubiquitin specific peptidase 25	30940
A_66_P128982	Synpo	synaptopodin	104027		A_55_P2500861	Milr1	mast cell immunoglobulin like receptor 1	380732
A_55_P2729303	Ptpn21	protein tyrosine phosphatase, non-receptor type 21	24000		A_55_P1963234	Olfr1396	olfactory receptor 1396	258334
A_55_P2283551	2810455B08Rik	RIKEN cDNA 2810455B08 gene	72777		A_55_P2167491	Scgb1b24	secretoglobin, family 1B, member 24	100043860
A_66_P118095	Gm9484	predicted gene 9484	670358		A_52_P254825	Spata4	spermatogenesis associated 4	69281
A_55_P2736370	Fbxo10	F-box protein 10	269529		A_55_P2170394	Gm2518	interferon induced transmembrane protein 2 pseudogene	100039957
A_55_P2733502	E430014B02Rik	RIKEN cDNA E430014B02 gene	320908		A_55_P2372198	4833441D16Rik	RIKEN cDNA 4833441D16 gene	108962
A_55_P2722393	Slc9a8	solute carrier family 9 (sodium/hydrogen exchanger), member 8	77031		A_52_P23900	Fscb	fibrous sheath CABYR binding protein	623046
A_66_P116688	LOC434348	uncharacterized LOC434348	434348		A_55_P2727709	Kcnmb2	potassium large conductance calcium-activated channel, subfamily M, beta member 2	72413
A_66_P113681	Gm19689	predicted gene, 19689	100503434		A_66_P101429	1110025L11Rik	RIKEN cDNA 1110025L11 gene	68637
A_66_P119717	Lag3	lymphocyte-activation gene 3	16768		A_55_P2181306	Myo16	myosin XVI	244281
A_55_P2508998	2610016A17Rik	RIKEN cDNA 2610016A17 gene	100503074		A_55_P2727803	4930447F24Rik	RIKEN cDNA 4930447F24 gene	76873
A_52_P27774	Ints7	integrator complex subunit 7	77065		A_55_P2722062	Pramef8	PRAME family member 8	242736
A_55_P2025490	Tnfrsf18	tumor necrosis factor receptor superfamily, member 18	21936		A_55_P2934886	Galnt6os	UDP-N-acetyl-alpha-D-galactosamine:polypeptide N-acetylgalactosaminyltransferase 6, opposite strand	69031
A_55_P2155727	Mafa	v-maf musculoaponeurotic fibrosarcoma oncogene family, protein A (avian)	378435		A_55_P1980796	Il2ra	interleukin 2 receptor, alpha chain	16184
A_66_P106740	Tmem217	transmembrane protein 217	71138		A_55_P2714797	Trp53i13	transformation related protein 53 inducible protein 13	216964
A_55_P2924198	Nupr1	nuclear protein transcription regulator 1	56312		A_55_P2026492	Stab2	stabilin 2	192188
A_52_P76104	1700016D18Rik	RIKEN cDNA 1700016D18 gene	100310787		A_55_P2057826	Olfr543	olfactory receptor 543	257947
A_52_P381484	Spon2	spondin 2, extracellular matrix protein	100689		A_55_P2713500	Lsm8	LSM8 homolog, U6 small nuclear RNA associated	76522
A_51_P480020	4931408D14Rik	RIKEN cDNA 4931408D14 gene	77059		A_66_P103879	LOC108167629	uncharacterized LOC108167629	108167629
A_55_P1963868	Plekho2	pleckstrin homology domain containing, family O member 2	102595		A_55_P2495663	Espnl	espin-like	227357
A_55_P2722175	Slc15a4	solute carrier family 15, member 4	100561		A_55_P2427175	4921525O09Rik	RIKEN cDNA 4921525O09 gene	74050
A_66_P111854	4930439A04Rik	RIKEN cDNA 4930439A04 gene	78119		A_55_P2827311	Prokr1	prokineticin receptor 1	58182
A_55_P2005080	Gm5621	predicted gene 5621	434434		A_55_P2721354	Macf1	microtubule-actin crosslinking factor 1	11426
A_55_P2147457	Gm6410	predicted gene 6410	623223		A_66_P108216	Klhl40	kelch-like 40	72330
A_51_P508088	Zfp142	zinc finger protein 142	77264		A_51_P189115	Gm15674	predicted gene 15674	102640368
A_52_P229972	Slc22a1	solute carrier family 22 (organic cation transporter), member 1	20517		A_55_P1954990	Trpv1	transient receptor potential cation channel, subfamily V, member 1	193034
A_52_P549184	Adgrg2	adhesion G protein-coupled receptor G2	237175		A_52_P472319	Plxnd1	plexin D1	67784
A_65_P11890	Ctr9	CTR9 homolog, Paf1/RNA polymerase II complex component	22083		A_55_P2731791	Tnfsf13b	tumor necrosis factor (ligand) superfamily, member 13b	24099
A_55_P2730028	Arhgap4	Rho GTPase activating protein 4	171207		A_55_P2715663	Mylk	myosin, light polypeptide kinase	107589
A_66_P136149	Gm32755	predicted gene, 32755	102635405		A_66_P108811	Gm28516	predicted gene 28516	105243253
A_55_P2207593	8430437O03Rik	RIKEN cDNA 8430437O03 gene	71536		A_51_P388048	Pcdha4	protocadherin alpha 4	12936
A_66_P126658	Pax9	paired box 9	18511		A_51_P334804	Pnpla5	patatin-like phospholipase domain containing 5	75772
A_52_P213036	Cul9	cullin 9	78309		A_52_P231893	Ift140	intraflagellar transport 140	106633
A_55_P2410626	A430061O12Rik	RIKEN cDNA A430061O12 gene	319285		A_66_P107225	Nfkbid	nuclear factor of kappa light polypeptide gene enhancer in B cells inhibitor, delta	243910
A_55_P2741699	Lingo1	leucine rich repeat and Ig domain containing 1	235402		A_51_P275053	Spaca7	sperm acrosome associated 7	78634
A_55_P2032425	C030044M21Rik	RIKEN cDNA C030044M21 gene	77614		A_55_P2555923	Gm34639	predicted gene, 34639	102637956
A_51_P246653	Clec7a	C-type lectin domain family 7, member a	56644		A_55_P2718810	Psat1	phosphoserine aminotransferase 1	107272
A_55_P2930664	Nova1	neuro-oncological ventral antigen 1	664883		A_66_P108686	LOC105244659	uncharacterized LOC105244659	105244659
A_55_P2718783	Odf2	outer dense fiber of sperm tails 2	18286		A_51_P157462	Rgn	regucalcin	19733
A_55_P2173634	Samd3	sterile alpha motif domain containing 3	268288		A_66_P138258	Sun1	Sad1 and UNC84 domain containing 1	77053
A_66_P109391	Stk33	serine/threonine kinase 33	117229		A_66_P135800	Gm9966	predicted gene 9966	791297
A_51_P471126	Cyp2c66	cytochrome P450, family 2, subfamily c, polypeptide 66	69888		A_55_P2155876	H2al2b	H2A histone family member L2B	100042840
A_55_P2403325	AI451458	expressed sequence AI451458	102916		A_55_P2508918	AI197445	expressed sequence AI197445	105120
A_55_P2072499	Gm8777	predicted gene 8777	667712		A_51_P391432	Ifi27l2b	interferon, alpha-inducible protein 27 like 2B	217845
A_55_P2737109	Vps13c	vacuolar protein sorting 13C	320528		A_55_P2028783	Slc39a11	solute carrier family 39 (metal ion transporter), member 11	69806
A_55_P2020896	Parp16	poly (ADP-ribose) polymerase family, member 16	214424		A_51_P310676	Galr2	galanin receptor 2	14428
A_66_P133153	Gm3227	predicted gene 3227	100041241		A_55_P2073602	Gm10650	predicted gene 10650	100038383
A_55_P2022748	Tenm3	teneurin transmembrane protein 3	23965		A_55_P2566933	Gm36360	predicted gene, 36360	102640246
A_55_P2921210	Gm20236	predicted gene, 20236	100504453		A_55_P1965101	Xlr3b	X-linked lymphocyte-regulated 3B	574437
A_55_P2047135	Unc13a	unc-13 homolog A (C. elegans)	382018		A_55_P2240813	Gm20740	predicted gene, 20740	432958
A_65_P15422	Gldc	glycine decarboxylase	104174		A_51_P328039	Tlx3	T cell leukemia, homeobox 3	27140
A_55_P1998827	Prim2	DNA primase, p58 subunit	19076		A_55_P2934822	Atp10d	ATPase, class V, type 10D	231287
A_55_P2251181	2900076A13Rik	RIKEN cDNA 2900076A13 gene	73002		A_66_P128471	Platr9	pluripotency associated transcript 9	73696
A_55_P2642571	Mitf	microphthalmia-associated transcription factor	17342		A_55_P2030667	Eda	ectodysplasin-A	13607
A_51_P382347	Nphp3	nephronophthisis 3 (adolescent)	74025		A_51_P347169	Actl11	actin-like 11	67722
A_55_P2594671	Alkbh3	alkB homolog 3, alpha-ketoglutarate-dependent dioxygenase	69113		A_51_P445532	Glra1	glycine receptor, alpha 1 subunit	14654
A_52_P472523	Sacs	sacsin	50720		A_55_P2018116	Pabpc4l	poly(A) binding protein, cytoplasmic 4-like	241989
A_52_P503796	Col5a3	collagen, type V, alpha 3	53867		A_55_P1986823	Gm8075	predicted gene 8075	666385
A_55_P2716346	Rc3h2	ring finger and CCCH-type zinc finger domains 2	319817		A_55_P2743507	Rhbdl2	rhomboid, veinlet-like 2 (Drosophila)	230726
A_55_P2934703	4932702P03Rik	RIKEN cDNA 4932702P03 gene	73326		A_52_P5579	4930455C13Rik	RIKEN cDNA 4930455C13 gene	73990
A_55_P2019577	1500011B03Rik	RIKEN cDNA 1500011B03 gene	66236		A_55_P2175579	Olfr1466	olfactory receptor 1466	258689
A_65_P17700	Apobec3	apolipoprotein B mRNA editing enzyme, catalytic polypeptide 3	80287		A_55_P2158314	7330403C04Rik	RIKEN cDNA 7330403C04 gene	100303735
A_55_P2103837	Gbp4	guanylate binding protein 4	17472		A_51_P248484	Nipsnap3a	nipsnap homolog 3A	73398
A_55_P2721085	Baz1b	bromodomain adjacent to zinc finger domain, 1B	22385		A_51_P137926	Tpbpa	trophoblast specific protein alpha	21984
A_55_P2247608	4931428A05Rik	RIKEN cDNA 4931428A05 gene	67540		A_55_P2719827	Sympk	symplekin	68188
A_55_P2729363	Cnot3	CCR4-NOT transcription complex, subunit 3	232791		A_55_P2091496	Dppa3	developmental pluripotency-associated 3	73708
A_55_P2731836	Slc25a40	solute carrier family 25, member 40	319653		A_51_P193211	Rbm46os	RNA binding motif protein 46, opposite strand	78212
A_65_P07827	Gm2701	predicted gene 2701	100040305		A_55_P2139201	Hmgcll1	3-hydroxymethyl-3-methylglutaryl-Coenzyme A lyase-like 1	208982
A_55_P2732818	Zkscan2	zinc finger with KRAB and SCAN domains 2	210162		A_55_P2105563	1700104L18Rik	RIKEN cDNA 1700104L18 gene	73592
A_55_P2379719	D130050E23Rik	RIKEN cDNA D130050E23 gene	100038413		A_55_P1965793	D3Ertd751e	DNA segment, Chr 3, ERATO Doi 751, expressed	73852
A_55_P1955736	Ptpn5	protein tyrosine phosphatase, non-receptor type 5	19259		A_52_P657505	Gsdmcl1	gasdermin C-like 1	74236
A_55_P2160871	Vmn2r90	vomeronasal 2, receptor 90	626942		A_51_P155909	1700113H08Rik	RIKEN cDNA 1700113H08 gene	76640
A_55_P1975170	Agtr1b	angiotensin II receptor, type 1b	11608		A_55_P2139538	Gm7444	ring finger protein 19A pseudogene	665005
A_55_P2736250	Ctnnd1	catenin (cadherin associated protein), delta 1	12388		A_55_P2744052	Rgr	retinal G protein coupled receptor	57811
A_66_P124449	Rasd1	RAS, dexamethasone-induced 1	19416		A_55_P2843836	Gm31987	predicted gene, 31987	102634395
A_55_P2074811	Zfp609	zinc finger protein 609	214812		A_55_P2728892	4930570G05Rik	RIKEN cDNA 4930570G05 gene	78054
A_66_P134539	A430110L20Rik	RIKEN cDNA A430110L20 gene	329307		A_52_P171014	Tnn	tenascin N	329278
A_55_P1989149	Olfr394	olfactory receptor 394	259009		A_55_P2362391	E130112N10Rik	RIKEN cDNA E130112N10 gene	78668
A_55_P1969876	Morf4l2	mortality factor 4 like 2	56397		A_55_P2839632	Cdhr3	cadherin-related family member 3	68764
A_55_P2715241	Map1lc3b	microtubule-associated protein 1 light chain 3 beta	67443		A_55_P2745307	Nlrp6	NLR family, pyrin domain containing 6	101613
A_66_P132493	Siglece	sialic acid binding Ig-like lectin E	83382		A_55_P2312741	AU046084	expressed sequence AU046084	101280
A_51_P498670	Mycbp2	MYC binding protein 2	105689		A_55_P2092354	BC053393	cDNA sequence BC053393	407814
A_51_P459894	Sprr2b	small proline-rich protein 2B	20756		A_66_P113548	Stc1	stanniocalcin 1	20855
A_66_P125883	Hrh1	histamine receptor H1	15465		A_52_P168659	Synrg	synergin, gamma	217030
A_52_P181679	Olfr136	olfactory receptor 136	258803		A_51_P248008	Olfr1109	olfactory receptor 1109	258762
A_66_P102765	Col4a4	collagen, type IV, alpha 4	12829		A_52_P132165	Hsd17b11	hydroxysteroid (17-beta) dehydrogenase 11	114664
A_51_P441135	Gm16488	predicted gene 16488	791267		A_55_P2735985	Zbtb8b	zinc finger and BTB domain containing 8b	215627
A_55_P2941758	Zcrb1	zinc finger CCHC-type and RNA binding motif 1	67197		A_55_P2088440	Arrdc2	arrestin domain containing 2	70807
A_55_P2728981	A930001M01Rik	RIKEN cDNA A930001M01 gene	77941		A_51_P421559	Bspry	B-box and SPRY domain containing	192120
A_52_P357162	Ccdc88a	coiled coil domain containing 88A	108686		A_55_P2739939	Prc1	protein regulator of cytokinesis 1	233406
A_55_P2745482	Olfr1388	olfactory receptor 1388	258459		A_66_P106125	1700003G13Rik	RIKEN cDNA 1700003G13 gene	72229
A_51_P445211	Piwil1	piwi-like RNA-mediated gene silencing 1	57749		A_55_P2777340	Gm13001	predicted gene 13001	102634021
A_55_P2738442	Slc12a7	solute carrier family 12, member 7	20499		A_55_P2117187	Olfr1243	olfactory receptor 1243	258971
A_55_P2373987	A730009E18Rik	RIKEN cDNA A730009E18 gene	319603		A_55_P2041868	Ptafr	platelet-activating factor receptor	19204
A_51_P308227	Mpp7	membrane protein, palmitoylated 7 (MAGUK p55 subfamily member 7)	75739		A_55_P2250164	Pcdhgc5	protocadherin gamma subfamily C, 5	93708
A_55_P2004960	9130017K11Rik	RIKEN cDNA 9130017K11 gene	72804		A_66_P113937	Gm33677	predicted gene, 33677	102636674
A_55_P2720088	Lima1	LIM domain and actin binding 1	65970		A_55_P2173952	Myh6	myosin, heavy polypeptide 6, cardiac muscle, alpha	17888
A_55_P2144586	Stard7	START domain containing 7	99138		A_66_P128763	LOC102636989	actin-like	102636989
A_55_P2322064	F830005D05Rik	RIKEN cDNA F830005D05 gene	320797		A_55_P2179974	Spsb1	splA/ryanodine receptor domain and SOCS box containing 1	74646
A_55_P2727983	Cherp	calcium homeostasis endoplasmic reticulum protein	27967		A_52_P506461	Arhgap27	Rho GTPase activating protein 27	544817
A_55_P2025483	Rfesd	Rieske (Fe-S) domain containing	218341		A_55_P2112605	Vmn2r71	vomeronasal 2, receptor 71	233445
A_55_P2715206	Copz2	coatomer protein complex, subunit zeta 2	56358		A_51_P392385	Smcp	sperm mitochondria-associated cysteine-rich protein	17235
A_55_P2927516	Cxcl14	chemokine (C-X-C motif) ligand 14	57266		A_55_P2008830	Gm34466	predicted gene, 34466	102637730
A_55_P2013251	2410125D13Rik	RIKEN cDNA 2410125D13 gene	73709		A_52_P59124	Ms4a7	membrane-spanning 4-domains, subfamily A, member 7	109225
A_51_P463003	Tslp	thymic stromal lymphopoietin	53603		A_51_P214302	Evx2	even-skipped homeobox 2	14029
A_52_P151528	Catsperg1	cation channel sperm associated auxiliary subunit gamma 1	320225		A_55_P2720068	Dsn1	DSN1 homolog, MIS12 kinetochore complex component	66934
A_55_P2025419	C230004F18Rik	RIKEN cDNA C230004F18 gene	331424		A_66_P106542	Hsd3b1	hydroxy-delta-5-steroid dehydrogenase, 3 beta- and steroid delta-isomerase 1	15492
A_52_P386627	Irak3	interleukin-1 receptor-associated kinase 3	73914		A_55_P2718484	Tmbim4	transmembrane BAX inhibitor motif containing 4	68212
A_55_P2006630	Pcdhac1	protocadherin alpha subfamily C, 1	353236		A_55_P2161101	Gm2511	predicted gene 2511	100039946
A_52_P341219	Tbccd1	TBCC domain containing 1	70573		A_55_P2544228	Gm20714	predicted gene 20714	102637299
A_55_P2719729	Suclg1	succinate-CoA ligase, GDP-forming, alpha subunit	56451		A_55_P2345314	1700003P14Rik	RIKEN cDNA 1700003P14 gene	75890
A_55_P1992368	AY358078	cDNA sequence AY358078	278676		A_51_P100991	Gucy2c	guanylate cyclase 2c	14917
A_51_P203675	Trem3	triggering receptor expressed on myeloid cells 3	58218		A_51_P401501	Tmem213	transmembrane protein 213	77522
A_55_P2721008	Strada	STE20-related kinase adaptor alpha	72149		A_51_P252859	Cyr61	cysteine rich protein 61	16007
A_51_P502859	Dgkh	diacylglycerol kinase, eta	380921		A_55_P2934748	Abcg2	ATP-binding cassette, sub-family G (WHITE), member 2	26357
A_55_P2721648	Ncbp3	nuclear cap binding subunit 3	66874		A_66_P123020	Gm40918	predicted gene, 40918	105245469
A_51_P283698	Erbb4	erb-b2 receptor tyrosine kinase 4	13869		A_55_P1955300	Gm4969	predicted gene 4969	243866
A_51_P136870	Tanc1	tetratricopeptide repeat, ankyrin repeat and coiled-coil containing 1	66860		A_55_P2186282	Agxt2	alanine-glyoxylate aminotransferase 2	268782
A_55_P2038262	Phf11b	PHD finger protein 11B	236451		A_52_P14856	D16Ertd519e	DNA segment, Chr 16, ERATO Doi 519, expressed	52645
A_55_P2929144	LOC102638761	uncharacterized LOC102638761	102638761		A_55_P2084470	Trim65	tripartite motif-containing 65	338364
A_51_P436469	Mfsd4b1	major facilitator superfamily domain containing 4B1	215929		A_55_P2720083	Coro2b	coronin, actin binding protein, 2B	235431
A_55_P2402134	Hnrnpr	heterogeneous nuclear ribonucleoprotein R	74326		A_55_P2758403	Slc10a4	solute carrier family 10 (sodium/bile acid cotransporter family), member 4	231290
A_55_P2716082	Ccdc174	coiled-coil domain containing 174	232236		A_52_P652059	Cyp2c65	cytochrome P450, family 2, subfamily c, polypeptide 65	72303
A_52_P1164643	Cep126	centrosomal protein 126	234915		A_55_P2105958	Trpa1	transient receptor potential cation channel, subfamily A, member 1	277328
A_55_P1952512	Sult2a2	sulfotransferase family 2A, dehydroepiandrosterone (DHEA)-preferring, member 2	100043194		A_51_P179828	Ppm1f	protein phosphatase 1F (PP2C domain containing)	68606
A_55_P2359436	A930026B05Rik	RIKEN cDNA A930026B05 gene	77956		A_52_P129401	Pitx2	paired-like homeodomain transcription factor 2	18741
A_55_P2009767	Mapkapk3	mitogen-activated protein kinase-activated protein kinase 3	102626		A_55_P2500178	Clic1	chloride intracellular channel 1	114584
A_55_P2381921	4930406D14Rik	RIKEN cDNA 4930406D14 gene	73805		A_51_P261494	Birc7	baculoviral IAP repeat-containing 7 (livin)	329581
A_55_P2625026	Ago1	argonaute RISC catalytic subunit 1	236511		A_52_P1194572	Fbxw22	F-box and WD-40 domain protein 22	382156
A_52_P198949	Esrra	estrogen related receptor, alpha	26379		A_55_P2715830	Supt3	suppressor of Ty 3	109115
A_52_P900300	Gm6213	predicted gene 6213	621335		A_55_P2319468	Creb5	cAMP responsive element binding protein 5	231991
A_66_P135216	Xkr9	X-linked Kx blood group related 9	381246		A_51_P335969	Des	desmin	13346
A_55_P2739845	Dclk2	doublecortin-like kinase 2	70762		A_55_P2720725	Asnsd1	asparagine synthetase domain containing 1	70396
A_65_P04333	Ube3c	ubiquitin protein ligase E3C	100763		A_55_P2249963	Gm13205	predicted gene 13205	100504569
A_65_P19953	Atp6v0a2	ATPase, H+ transporting, lysosomal V0 subunit A2	21871		A_51_P429572	4833420G17Rik	RIKEN cDNA 4833420G17 gene	67392
A_55_P2724014	Sirpb1a	signal-regulatory protein beta 1A	320832		A_51_P218095	Zscan5b	zinc finger and SCAN domain containing 5B	170734
A_65_P19889	Telo2	telomere maintenance 2	71718		A_51_P226711	Ptf1a	pancreas specific transcription factor, 1a	19213
A_55_P2184606	Itgal	integrin alpha L	16408		A_55_P2880103	Cry1	cryptochrome 1 (photolyase-like)	12952
A_55_P1953656	Vmn2r33	vomeronasal 2, receptor 33	624512		A_52_P267465	Olfr32	olfactory receptor 32	18331
A_51_P374198	Cxcl16	chemokine (C-X-C motif) ligand 16	66102		A_51_P245324	4931402G19Rik	RIKEN cDNA 4931402G19 gene	70933
A_66_P131631	Trip4	thyroid hormone receptor interactor 4	56404		A_55_P2138956	Tpk1	thiamine pyrophosphokinase	29807
A_55_P2738262	Tctn2	tectonic family member 2	67978		A_52_P378613	Slco5a1	solute carrier organic anion transporter family, member 5A1	240726
A_55_P2713585	Ddit3	DNA-damage inducible transcript 3	13198		A_55_P2039537	1700003M07Rik	RIKEN cDNA 1700003M07 gene	72225
A_66_P106262	Mir124a-1hg	Mir124-1 host gene (non-protein coding)	268755		A_51_P210270	Olfr502	olfactory receptor 502	258734
A_52_P602098	Otud7b	OTU domain containing 7B	229603		A_55_P2753470	Gm30340	predicted gene, 30340	102632200
A_66_P105132	Oas1g	2'-5' oligoadenylate synthetase 1G	23960		A_66_P130612	2810408A11Rik	RIKEN cDNA 2810408A11 gene	70419
A_66_P124283	Gm36693	predicted gene, 36693	102640681		A_52_P241619	Pbld2	phenazine biosynthesis-like protein domain containing 2	67307
A_52_P182520	Timm9	translocase of inner mitochondrial membrane 9	30056		A_51_P147024	Ccdc184	coiled-coil domain containing 184	239650
A_55_P2733952	1700028P15Rik	RIKEN cDNA 1700028P15 gene	75655		A_55_P1992715	Igfbp3	insulin-like growth factor binding protein 3	16009
A_51_P123494	Ttll5	tubulin tyrosine ligase-like family, member 5	320244		A_55_P2305045	4921515L22Rik	RIKEN cDNA 4921515L22 gene	70868
A_55_P2068312	Gm17019	predicted gene 17019	66773		A_55_P2892040	Gm32549	predicted gene, 32549	102635131
A_55_P1995055	Prr7	proline rich 7 (synaptic)	432763		A_55_P2563116	Gm32022	predicted gene, 32022	102634441
A_55_P2105165	Ercc8	excision repaiross-complementing rodent repair deficiency, complementation group 8	71991		A_52_P362917	Pfkfb3	6-phosphofructo-2-kinase/fructose-2,6-biphosphatase 3	170768
A_52_P199633	Trim30d	tripartite motif-containing 30D	209387		A_55_P2509904	Gm19424	predicted gene, 19424	100502871
A_52_P646912	Invs	inversin	16348		A_55_P2472735	A530032D15Rik	RIKEN cDNA A530032D15Rik gene	381287
A_55_P1984878	Gmcl1	germ cell-less, spermatogenesis associated 1	23885		A_66_P111387	4930593C16Rik	RIKEN cDNA 4930593C16 gene	78060
A_55_P2738372	Map1b	microtubule-associated protein 1B	17755		A_51_P467349	Trim62	tripartite motif-containing 62	67525
A_55_P2738197	Cpeb2	cytoplasmic polyadenylation element binding protein 2	231207		A_55_P2019359	Gm17026	predicted gene 17026	101056136
A_55_P2307080	D130051D11Rik	RIKEN cDNA D130051D11 gene	319737		A_55_P2717648	Saxo2	stabilizer of axonemal microtubules 2	330577
A_55_P2720233	Sptan1	spectrin alpha, non-erythrocytic 1	20740		A_55_P2095424	1700028K03Rik	RIKEN cDNA 1700028K03 gene	76421
A_55_P2718368	Brwd1	bromodomain and WD repeat domain containing 1	93871		A_51_P295192	Nfkbia	nuclear factor of kappa light polypeptide gene enhancer in B cells inhibitor, alpha	18035
A_55_P2132987	Cypt10	cysteine-rich perinuclear theca 10	664726		A_55_P1981681	Syt8	synaptotagmin VIII	55925
A_52_P431139	Foxn2	forkhead box N2	14236		A_55_P2045936	Csmd2os	CUB and Sushi multiple domains 2, opposite strand	74989
A_55_P2939407	LOC102634132	uncharacterized LOC102634132	102634132		A_52_P747599	Gm11412	predicted gene 11412	100040144
A_52_P335166	Slc2a9	solute carrier family 2 (facilitated glucose transporter), member 9	117591		A_66_P126420	Gm20655	predicted gene 20655	102635429
A_55_P2718279	Smchd1	SMC hinge domain containing 1	74355		A_51_P273556	Fam83d	family with sequence similarity 83, member D	71878
A_55_P2184945	Mageb16	melanoma antigen family B, 16	71967		A_65_P04508	Itga6	integrin alpha 6	16403
A_55_P2510059	2810454H06Rik	RIKEN cDNA 2810454H06 gene	72813		A_51_P468020	Dnaaf1	dynein, axonemal assembly factor 1	68270
A_52_P440445	Polr1a	polymerase (RNA) I polypeptide A	20019		A_52_P387467	Mup6	major urinary protein 6	620807
A_55_P2718855	Pbx3	pre B cell leukemia homeobox 3	18516		A_52_P463295	Olfr1141	olfactory receptor 1141	258630
A_55_P2349198	D330022H12Rik	RIKEN cDNA D330022H12 gene	77095		A_52_P663704	Podnl1	podocan-like 1	244550
A_55_P2720078	Gtf2h3	general transcription factor IIH, polypeptide 3	209357		A_55_P2575496	Gm34846	predicted gene, 34846	102638237
A_52_P210059	Rfx7	regulatory factor X, 7	319758		A_55_P2085370	Traf7	TNF receptor-associated factor 7	224619
A_55_P2722105	Actr3	ARP3 actin-related protein 3	74117		A_55_P1964325	Klrb1b	killer cell lectin-like receptor subfamily B member 1B	80782
A_52_P472923	Mfsd4b5	major facilitator superfamily domain containing 4B5	215928		A_55_P2508843	Gm45916	predicted gene, 45916	100503496
A_55_P2892665	Rbpj	recombination signal binding protein for immunoglobulin kappa J region	19664		A_55_P2061036	Fam83e	family with sequence similarity 83, member E	73813
A_66_P120811	Gm16086	predicted gene 16086	102635826		A_55_P2158821	Prob1	proline rich basic protein 1	381148
A_55_P2007981	Fmn2	formin 2	54418		A_51_P508838	Kcne4	potassium voltage-gated channel, Isk-related subfamily, gene 4	57814
A_55_P2492268	C9	complement component 9	12279		A_55_P2727070	Gm5563	predicted gene 5563	433945
A_52_P589568	Foxo6	forkhead box O6	329934		A_55_P1985950	Xpnpep2	X-prolyl aminopeptidase (aminopeptidase P) 2, membrane-bound	170745
A_55_P2282336	4933425M03Rik	RIKEN cDNA 4933425M03 gene	71190		A_66_P130796	Ptprtos	protein tyrosine phosphatase, receptor type T, opposite strand	77645
A_55_P2724479	Hs3st2	heparan sulfate (glucosamine) 3-O-sulfotransferase 2	195646		A_66_P104085	Tbc1d14	TBC1 domain family, member 14	100855
A_52_P102260	Ccdc151	coiled-coil domain containing 151	77609		A_55_P1955087	Gm38423	predicted gene, 38423	100502924
A_66_P121951	Opn1mw	opsin 1 (cone pigments), medium-wave-sensitive (color blindness, deutan)	14539		A_55_P2537508	Gm35029	predicted gene, 35029	102638476
A_55_P1990839	LOC108168642	Y-linked testis-specific protein 1-like	108168642		A_52_P451024	Ccdc150	coiled-coil domain containing 150	78016
A_52_P232637	Dhh	desert hedgehog	13363		A_55_P2721444	Zfp280d	zinc finger protein 280D	235469
A_55_P2713455	Snx1	sorting nexin 1	56440		A_51_P477540	Lyzl4	lysozyme-like 4	69032
A_52_P788229	Chchd7	coiled-coil-helix-coiled-coil-helix domain containing 7	66433		A_55_P2720283	Col5a2	collagen, type V, alpha 2	12832
A_66_P113676	Rlf	rearranged L-myc fusion sequence	109263		A_66_P135833	1700016P03Rik	RIKEN cDNA 1700016P03 gene	668604
A_55_P2717653	Wsb2	WD repeat and SOCS box-containing 2	59043		A_55_P2741997	Pax6os1	paired box 6 opposite strand 1	402728
A_55_P2138326	Cnr1	cannabinoid receptor 1 (brain)	12801		A_66_P125035	Duxbl2	double homeobox B-like 2	100039227
A_55_P2717274	Ndufa10	NADH dehydrogenase (ubiquinone) 1 alpha subcomplex 10	67273		A_52_P624434	Clec1a	C-type lectin domain family 1, member a	243653
A_55_P2419299	1110006E14Rik	RIKEN cDNA 1110006E14 gene	76286		A_55_P2185890	Cfh	complement component factor h	12628
A_55_P2004562	Klra2	killer cell lectin-like receptor, subfamily A, member 2	16633		A_66_P140847	Slamf6	SLAM family member 6	30925
A_51_P470258	Caskin1	CASK interacting protein 1	268932		A_55_P2727335	2010109N18Rik	RIKEN cDNA 2010109N18 gene	66550
A_55_P2717697	Hs6st2	heparan sulfate 6-O-sulfotransferase 2	50786		A_51_P367901	Strc	stereocilin	140476
A_52_P403333	Svep1	sushi, von Willebrand factor type A, EGF and pentraxin domain containing 1	64817		A_52_P441340	Map3k1	mitogen-activated protein kinase kinase kinase 1	26401
A_51_P297878	Naa35	N(alpha)-acetyltransferase 35, NatC auxiliary subunit	78689		A_51_P312780	Prl2c3	prolactin family 2, subfamily c, member 3	18812
A_55_P2719534	Ftsj1	FtsJ RNA methyltransferase homolog 1 (E. coli)	54632		A_52_P166393	Art1	ADP-ribosyltransferase 1	11870
A_52_P244034	Diablo	diablo, IAP-binding mitochondrial protein	66593		A_55_P2067366	Zfp827	zinc finger protein 827	622675
A_55_P2035282	Elf4	E74-like factor 4 (ets domain transcription factor)	56501		A_55_P2745553	Epha3	Eph receptor A3	13837
A_55_P2871343	E130308A19Rik	RIKEN cDNA E130308A19 gene	230259		A_52_P450528	Fgf2os	fibroblast growth factor 2, opposite strand	329626
A_52_P27576	Stxbp3	syntaxin binding protein 3	20912		A_55_P2091373	4933402D24Rik	RIKEN cDNA 4933402D24 gene	74426
A_52_P51854	Nemp2	nuclear envelope integral membrane protein 2	227094		A_52_P91658	A930001C03Rik	RIKEN cDNA A930001C03 gene	319314
A_55_P2191675	6330418B08Rik	RIKEN cDNA 6330418B08 gene	70745		A_55_P2119552	4933409K07Rik	RIKEN cDNA 4933409K07 gene	108816
A_65_P12779	Meis1	Meis homeobox 1	17268		A_55_P1971009	Gzme	granzyme E	14942
A_55_P2212498	C030005K06Rik	RIKEN cDNA C030005K06 gene	78695		A_66_P122151	Etnppl	ethanolamine phosphate phospholyase	71760
A_51_P261569	Fbxw26	F-box and WD-40 domain protein 26	382109		A_55_P1999110	Defa1	defensin, alpha 1	13216
A_51_P402974	Gm16489	predicted gene 16489	628926		A_51_P376347	Hebp1	heme binding protein 1	15199
A_55_P2278531	C920008N22Rik	RIKEN cDNA C920008N22 gene	319366		A_51_P340747	Hspa1l	heat shock protein 1-like	15482
A_66_P111254	LOC108167736	uncharacterized LOC108167736	108167736		A_55_P2730198	Gm32639	predicted gene, 32639	102635253
A_55_P1968320	Agbl3	ATP/GTP binding protein-like 3	76223		A_66_P135873	4930583P06Rik	RIKEN cDNA 4930583P06 gene	75946
A_55_P2729928	Rictor	RPTOR independent companion of MTOR, complex 2	78757		A_55_P2736490	Abr	active BCR-related gene	109934
A_51_P508259	Ppm1n	protein phosphatase, Mg2+/Mn2+ dependent, 1N (putative)	232941		A_51_P264785	Ribc2	RIB43A domain with coiled-coils 2	67747
A_55_P2351779	9030203C11Rik	RIKEN cDNA 9030203C11 gene	320854		A_52_P682352	Tmem44	transmembrane protein 44	224090
A_52_P787678	LOC102641840	uncharacterized LOC102641840	102641840		A_52_P398998	Gfra1	glial cell line derived neurotrophic factor family receptor alpha 1	14585
A_55_P2423518	B230369F24Rik	RIKEN cDNA B230369F24 gene	320110		A_55_P2736989	Tns2	tensin 2	209039
A_55_P2736190	Tbc1d2b	TBC1 domain family, member 2B	67016		A_55_P2715026	Adh5	alcohol dehydrogenase 5 (class III), chi polypeptide	11532
A_55_P2402307	Mad2l2	MAD2 mitotic arrest deficient-like 2	71890		A_52_P473734	Dmrtc1b	DMRT-like family C1b	632708
A_52_P246992	4930558C23Rik	RIKEN cDNA 4930558C23 gene	67654		A_52_P546676	Csnka2ip	casein kinase 2, alpha prime interacting protein	224291
A_52_P653932	Thap2	THAP domain containing, apoptosis associated protein 2	66816		A_55_P2494328	Net1	neuroepithelial cell transforming gene 1	56349
A_55_P2271742	C230037L09	uncharacterized protein C230037L09	328156		A_55_P2173516	Arsi	arylsulfatase i	545260
A_55_P2329180	Ccdc148	coiled-coil domain containing 148	227933		A_51_P207028	Vmn1r227	vomeronasal 1 receptor 227	171229
A_66_P121320	Gm46603	predicted gene, 46603	108168349		A_55_P2233818	AI662168	expressed sequence AI662168	102573
A_55_P1972182	Siah1b	seven in absentia 1B	20438		A_52_P389658	Socs6	suppressor of cytokine signaling 6	54607
A_51_P208490	Gm40824	predicted gene, 40824	105245353		A_55_P2181134	Olfr1157	olfactory receptor 1157	258846
A_51_P149267	4930533K18Rik	RIKEN cDNA 4930533K18 gene	75189		A_66_P106360	Btnl2	butyrophilin-like 2	547431
A_55_P2717882	Gle1	GLE1 RNA export mediator (yeast)	74412		A_52_P648146	Vmn2r29	vomeronasal 2, receptor 29	76229
A_66_P120112	Gm35082	predicted gene, 35082	102638545		A_55_P2171764	Spag11b	sperm associated antigen 11B	546038
A_55_P2799571	Gm14321	predicted gene 14321	100048985		A_51_P447229	Adra1a	adrenergic receptor, alpha 1a	11549
A_52_P811196	Amn1	antagonist of mitotic exit network 1	232566		A_55_P2112404	Fndc11	fibronectin type III domain containing 11	332713
A_52_P398018	Golga7	golgi autoantigen, golgin subfamily a, 7	57437		A_52_P171458	Olfr152	olfactory receptor 152	258640
A_51_P447509	Olfr919	olfactory receptor 919	258432		A_55_P2011096	Gsdma2	gasdermin A2	76758
A_52_P384134	Anapc7	anaphase promoting complex subunit 7	56317		A_66_P126981	2700070H01Rik	RIKEN cDNA 2700070H01 gene	72609
A_55_P2082539	Vmn1r234	vomeronasal 1 receptor 234	171232		A_55_P2180685	Olfr649	olfactory receptor 649	259057
A_55_P2042783	2310075C17Rik	RIKEN cDNA 2310075C17 gene	70194		A_51_P368394	Dnajb8	DnaJ heat shock protein family (Hsp40) member B8	56691
A_52_P590868	Timm23	translocase of inner mitochondrial membrane 23	53600		A_55_P2777540	Kcnn2	potassium intermediate/small conductance calcium-activated channel, subfamily N, member 2	140492
A_52_P668157	Ncam1	neural cell adhesion molecule 1	17967		A_66_P121108	Gm15622	predicted gene 15622	100379608
A_55_P2856510	Notch3	notch 3	18131		A_52_P168319	Mia2	melanoma inhibitory activity 2	338320
A_55_P1974053	Gm7715	predicted gene 7715	665618		A_66_P140859	Lyg2	lysozyme G-like 2	332427
A_55_P2040753	Gm3234	predicted gene 3234	100041251		A_55_P2581670	Gm34360	predicted gene, 34360	102637590
A_55_P2105346	Tmed5	transmembrane p24 trafficking protein 5	73130		A_55_P2176600	Gm10683	predicted gene 10683	100038521
A_55_P2104769	Utf1	undifferentiated embryonic cell transcription factor 1	22286		A_55_P2048460	Fam166b	family with sequence similarity 166, member B	329831
A_55_P2106345	Arid4b	AT rich interactive domain 4B (RBP1-like)	94246		A_55_P2581580	Gm32645	predicted gene, 32645	102635259
A_55_P2169989	Cep128	centrosomal protein 128	75216		A_51_P125714	Dcun1d2	DCN1, defective in cullin neddylation 1, domain containing 2 (S. cerevisiae)	102323
A_66_P115541	Sox12	SRY (sex determining region Y)-box 12	20667		A_52_P491718	Mbtps2	membrane-bound transcription factor peptidase, site 2	270669
A_66_P119584	Scnn1a	sodium channel, nonvoltage-gated 1 alpha	20276		A_55_P2730088	Vipas39	VPS33B interacting protein, apical-basolateral polarity regulator, spe-39 homolog	104799
A_55_P2277620	Gm16523	mitochondrial ribosomal protein L40 pseudogene	100042584		A_55_P1952256	Ccnb1	cyclin B1	268697
A_66_P138083	Dxo	decapping exoribonuclease	112403		A_66_P101192	Dppa4	developmental pluripotency associated 4	73693
A_51_P389135	Cfap74	cilia and flagella associated protein 74	544678		A_66_P110382	4930578E11Rik	RIKEN cDNA 4930578E11 gene	78058
A_55_P2185143	Fkbp6	FK506 binding protein 6	94244		A_52_P356419	Tmem95	transmembrane protein 95	100503361
A_52_P409601	Cd40	CD40 antigen	21939		A_55_P2150238	Olfr126	olfactory receptor 126	258892
A_55_P2230968	D930050J11	uncharacterized D930050J11	414326		A_66_P119218	Crx	cone-rod homeobox	12951
A_65_P17813	Gpc6	glypican 6	23888		A_55_P2087533	Gm10498	predicted gene 10498	100038705
A_51_P318510	Ptprn	protein tyrosine phosphatase, receptor type, N	19275		A_66_P109793	Rnase11	ribonuclease, RNase A family, 11 (non-active)	497113
A_52_P310002	Bcl9	B cell CLL/lymphoma 9	77578		A_55_P2052325	Hyal6	hyaluronoglucosaminidase 6	74409
A_55_P1970831	Nubpl	nucleotide binding protein-like	76826		A_51_P312673	Galnt5	UDP-N-acetyl-alpha-D-galactosamine:polypeptide N-acetylgalactosaminyltransferase 5	241391
A_55_P2319035	AW011956	expressed sequence AW011956	105332		A_66_P123864	Tmprss9	transmembrane protease, serine 9	432478
A_51_P192179	Dido1	death inducer-obliterator 1	23856		A_66_P109537	Gm35676	predicted gene, 35676	102639342
A_66_P114768	Bach2	BTB and CNC homology, basic leucine zipper transcription factor 2	12014		A_51_P484559	1700011I03Rik	RIKEN cDNA 1700011I03 gene	75444
A_55_P2718698	Nsd2	nuclear receptor binding SET domain protein 2	107823		A_55_P2020271	Wdr76	WD repeat domain 76	241627
A_55_P2249379	Gm16982	predicted gene, 16982	100036523		A_55_P2719822	Ahr	aryl-hydrocarbon receptor	11622
A_55_P2902293	Gm36393	predicted gene, 36393	102640284		A_55_P2089015	Tmem52	transmembrane protein 52	69671
A_52_P149776	Rxfp4	relaxin family peptide receptor 4	242093		A_55_P2384636	4930518C09Rik	RIKEN cDNA 4930518C09 gene	75080
A_55_P2789997	Fgf7	fibroblast growth factor 7	14178		A_55_P2792958	Trib1	tribbles pseudokinase 1	211770
A_55_P2318016	BB236558	expressed sequence BB236558	102836		A_52_P468023	Aldob	aldolase B, fructose-bisphosphate	230163
A_55_P2731641	Zfp410	zinc finger protein 410	52708		A_51_P368160	Flna	filamin, alpha	192176
A_52_P568968	1700029F12Rik	RIKEN cDNA 1700029F12 gene	66479		A_51_P258829	Tmod4	tropomodulin 4	50874
A_55_P2395179	AA408954	expressed sequence AA408954	102391		A_55_P2740818	Sorbs1	sorbin and SH3 domain containing 1	20411
A_66_P128544	Olfr1031	olfactory receptor 1031	257916		A_52_P13109	Aldh2	aldehyde dehydrogenase 2, mitochondrial	11669
A_55_P2719445	Camk2d	calcium/calmodulin-dependent protein kinase II, delta	108058		A_51_P484880	Bcl2l11	BCL2-like 11 (apoptosis facilitator)	12125
A_55_P2279700	AW125646	expressed sequence AW125646	100931		A_55_P2724192	Tbl1xr1	transducin (beta)-like 1X-linked receptor 1	81004
A_55_P2238406	6330407A03Rik	RIKEN cDNA 6330407A03 gene	70720		A_55_P2133375	Gm46609	predicted gene, 46609	108168359
A_55_P2038347	Acot3	acyl-CoA thioesterase 3	171281		A_52_P523683	Tceal3	transcription elongation factor A (SII)-like 3	594844
A_55_P2713805	Spata7	spermatogenesis associated 7	104871		A_55_P2114724	Mospd4	motile sperm domain containing 4	72076
A_55_P2718906	Ppil4	peptidylprolyl isomerase (cyclophilin)-like 4	67418		A_66_P134557	Gm38829	predicted gene, 38829	105242678
A_55_P2713835	Blzf1	basic leucine zipper nuclear factor 1	66352		A_52_P527924	Slc16a10	solute carrier family 16 (monocarboxylic acid transporters), member 10	72472
A_55_P2026950	C530030P08Rik	RIKEN cDNA C530030P08 gene	97730		A_55_P2069602	C1ql4	complement component 1, q subcomponent-like 4	239659
A_52_P488437	Plek2	pleckstrin 2	27260		A_55_P2497498	Fer1l5	fer-1-like 5 (C. elegans)	100534273
A_55_P2719424	Tango2	transport and golgi organization 2	27883		A_55_P2076777	Mdfi	MyoD family inhibitor	17240
A_52_P424484	Apool	apolipoprotein O-like	68117		A_52_P616425	Scn10a	sodium channel, voltage-gated, type X, alpha	20264
A_55_P2155751	Clec3a	C-type lectin domain family 3, member a	403395		A_51_P458130	Tph1	tryptophan hydroxylase 1	21990
A_66_P105874	4930562C15Rik	RIKEN cDNA 4930562C15 gene	78809		A_66_P104648	Slc34a3	solute carrier family 34 (sodium phosphate), member 3	142681
A_55_P2637561	Slco3a1	solute carrier organic anion transporter family, member 3a1	108116		A_66_P101257	Gm5817	predicted gene 5817	545228
A_55_P2510383	Hikeshi	heat shock protein nuclear import factor	67669		A_55_P2907723	Fnbp1l	formin binding protein 1-like	214459
A_52_P859879	Mier1	MEIR1 treanscription regulator	71148		A_55_P2095004	Gm9905	predicted gene 9905	791343
A_55_P2062617	BC030499	cDNA sequence BC030499	216976		A_66_P140098	C030037F17Rik	RIKEN cDNA C030037F17 gene	77475
A_55_P2007673	Lrsam1	leucine rich repeat and sterile alpha motif containing 1	227738		A_52_P249733	Tcap	titin-cap	21393
A_55_P2217598	D10Ertd755e	DNA segment, Chr 10, ERATO Doi 755, expressed	52038		A_55_P2038106	Cst8	cystatin 8 (cystatin-related epididymal spermatogenic)	13012
A_55_P2932651	Tmem209	transmembrane protein 209	72649		A_51_P145132	Mcpt4	mast cell protease 4	17227
A_51_P227662	Dnah7a	dynein, axonemal, heavy chain 7A	627872		A_55_P2068969	Vmn2r52	vomeronasal 2, receptor 52	384534
A_66_P139264	1700081B01Rik	RIKEN cDNA 1700081B01 gene	73500		A_52_P334796	Taar4	trace amine-associated receptor 4	209513
A_55_P2935440	9630033C03Rik	RIKEN cDNA 9630033C03 gene	320324		A_66_P132496	Asic3	acid-sensing (proton-gated) ion channel 3	171209
A_55_P2298019	4930566D17Rik	RIKEN cDNA 4930566D17 gene	75900		A_66_P100639	Disp1	dispatched RND transporter family member 1	68897
A_52_P939838	Copg2os2	coatomer protein complex, subunit gamma 2, opposite strand 2	100044236		A_66_P115051	Gm30123	predicted gene, 30123	102631907
A_55_P2735770	4930519P11Rik	RIKEN cDNA 4930519P11 gene	74721		A_51_P152444	4930465K10Rik	RIKEN cDNA 4930465K10 gene	67640
A_55_P2716811	Ube2e1	ubiquitin-conjugating enzyme E2E 1	22194		A_51_P128575	Scgb1a1	secretoglobin, family 1A, member 1 (uteroglobin)	22287
A_55_P2243828	LOC552901	uncharacterized LOC552901	552901		A_55_P2538852	Gm30063	predicted gene, 30063	102631823
A_66_P103971	Olfr198	olfactory receptor 198	258036		A_55_P2605497	Itga4	integrin alpha 4	16401
A_55_P2716027	Bmpr2	bone morphogenetic protein receptor, type II (serine/threonine kinase)	12168		A_55_P2021251	Nxnl1	nucleoredoxin-like 1	234404
A_65_P19092	Pex2	peroxisomal biogenesis factor 2	19302		A_55_P2614900	Il33	interleukin 33	77125
A_66_P116019	B130055M24Rik	RIKEN cDNA B130055M24 gene	654803		A_52_P1140173	Gm30759	predicted gene, 30759	102632772
A_51_P349888	Ang2	angiogenin, ribonuclease A family, member 2	11731		A_55_P1971259	1700022I11Rik	RIKEN cDNA 1700022I11 gene	67317
A_55_P2012107	Vmn2r10	vomeronasal 2, receptor 10	22307		A_55_P2288983	Ceacam2	carcinoembryonic antigen-related cell adhesion molecule 2	26367
A_55_P2107140	Olfr323	olfactory receptor 323	258373		A_52_P477573	Crtac1	cartilage acidic protein 1	72832
A_55_P2636073	Exosc8	exosome component 8	69639		A_52_P67270	4930515G01Rik	RIKEN cDNA 4930515G01 gene	67642
A_55_P2734672	Ilvbl	ilvB (bacterial acetolactate synthase)-like	216136		A_55_P2510182	Gm20759	predicted gene, 20759	629393
A_66_P113615	Ube4bos1	ubiquitination factor E4B, opposite strand 1	77822		A_55_P2394624	4930488N15Rik	RIKEN cDNA 4930488N15 gene	75032
A_55_P2145845	Maged2	melanoma antigen, family D, 2	80884		A_52_P479262	Col6a3	collagen, type VI, alpha 3	12835
A_52_P305654	Epb41l2	erythrocyte membrane protein band 4.1 like 2	13822		A_51_P493730	Fam58b	family with sequence similarity 58, member B	69109
A_55_P2733392	Mtdh	metadherin	67154		A_51_P442894	Aldh3b2	aldehyde dehydrogenase 3 family, member B2	621603
A_65_P04827	Cwc25	CWC25 spliceosome-associated protein	67480		A_51_P245038	Krt88	keratin 88	66322
A_55_P2714931	Mrpl13	mitochondrial ribosomal protein L13	68537		A_55_P2149975	Ssty1	spermiogenesis specific transcript on the Y 1	20611
A_55_P2716251	Usp14	ubiquitin specific peptidase 14	59025		A_55_P2790380	Dcp1b	decapping mRNA 1B	319618
A_66_P120388	A230103J11Rik	RIKEN cDNA A230103J11 gene	320466		A_55_P2752088	Per3	period circadian clock 3	18628
A_55_P2008101	Gm12863	predicted gene 12863	100038571		A_55_P2227178	AI317158	expressed sequence AI317158	106549
A_55_P2739419	Xylb	xylulokinase homolog (H. influenzae)	102448		A_55_P1960659	Fer1l6	fer-1-like 6 (C. elegans)	631797
A_51_P168632	Prim1	DNA primase, p49 subunit	19075		A_51_P298802	Bfsp2	beaded filament structural protein 2, phakinin	107993
A_55_P2721274	Gcnt1	glucosaminyl (N-acetyl) transferase 1, core 2	14537		A_55_P2725635	Fktn	fukutin	246179
A_51_P470475	Gsdmcl-ps	gasdermin C-like, pseudogene	74460		A_55_P2726192	Gm15320	predicted gene 15320	102633711
A_55_P2077483	Adarb2	adenosine deaminase, RNA-specific, B2	94191		A_55_P2115906	Dsg1c	desmoglein 1 gamma	211924
A_55_P2544549	Gm33046	predicted gene, 33046	102635798		A_66_P112346	Myo1e	myosin IE	71602
A_55_P2113021	Npy6r	neuropeptide Y receptor Y6	18169		A_66_P132901	4933412O06Rik	RIKEN cDNA 4933412O06 gene	71071
A_66_P127942	A930007I19Rik	RIKEN cDNA A930007I19 gene	77779		A_55_P2287611	4930519N06Rik	RIKEN cDNA 4930519N06 gene	75082
A_51_P115655	Iqcd	IQ motif containing D	75732		A_55_P2004208	Defa-rs2	defensin, alpha, related sequence 2	13222
A_55_P2110327	Slc6a21	solute carrier family 6 member 21	76713		A_55_P2123593	Vmn2r16	vomeronasal 2, receptor 16	384220
A_55_P2786892	Gm16104	predicted gene 16104	102634174		A_55_P2021699	A630077J23Rik	RIKEN cDNA A630077J23 gene	319973
A_66_P129493	4933417A18Rik	RIKEN cDNA 4933417A18 gene	66761		A_55_P2039816	Olfr678	olfactory receptor 678	258753
A_55_P2193419	4731420N21	uncharacterized protein 4731420N21	328606		A_55_P2154914	Acap1	ArfGAP with coiled-coil, ankyrin repeat and PH domains 1	216859
A_55_P2732982	Igdcc4	immunoglobulin superfamily, DCC subclass, member 4	56741		A_55_P2126951	Zfp467	zinc finger protein 467	68910
A_55_P2481939	Cnot2	CCR4-NOT transcription complex, subunit 2	72068		A_66_P123249	Gm30103	predicted gene, 30103	102631881
A_55_P2061084	Wfikkn2	WAP, follistatin/kazal, immunoglobulin, kunitz and netrin domain containing 2	278507		A_51_P128834	Vsig4	V-set and immunoglobulin domain containing 4	278180
A_52_P635015	Gpr39	G protein-coupled receptor 39	71111		A_51_P247412	3200001D21Rik	RIKEN cDNA 3200001D21 gene	71818
A_52_P533930	Angptl2	angiopoietin-like 2	26360		A_66_P135081	Tex21	testis expressed gene 21	80384
A_66_P108854	5330413P13Rik	RIKEN cDNA 5330413P13 gene	414081		A_55_P2737372	Bbs1	Bardet-Biedl syndrome 1 (human)	52028
A_55_P2718603	2410089E03Rik	RIKEN cDNA 2410089E03 gene	73692		A_51_P292736	Cd72	CD72 antigen	12517
A_51_P313397	1700121C10Rik	RIKEN cDNA 1700121C10 gene	67364		A_55_P2845093	Fnd3c2	fibronectin type III domain containing 3C2	331491
A_55_P2718618	Cdk14	cyclin-dependent kinase 14	18647		A_55_P1981150	Trub2	TruB pseudouridine (psi) synthase family member 2	227682
A_55_P2074174	Cpt2	carnitine palmitoyltransferase 2	12896		A_55_P2245467	4930452A19Rik	RIKEN cDNA 4930452A19 gene	71092
A_55_P2116788	Odf4	outer dense fiber of sperm tails 4	252868		A_55_P2071191	Prss8	protease, serine 8 (prostasin)	76560
A_52_P354844	Eda2r	ectodysplasin A2 receptor	245527		A_55_P1977014	1700034J04Rik	RIKEN cDNA 1700034J04 gene	73304
A_51_P310333	Papolb	poly (A) polymerase beta (testis specific)	56522		A_66_P140130	4833418N17Rik	RIKEN cDNA 4833418N17 gene	73907
A_66_P121502	Gm5485	predicted gene 5485	433023		A_52_P156372	Agtpbp1	ATP/GTP binding protein 1	67269
A_55_P2721832	Sorbs2	sorbin and SH3 domain containing 2	234214		A_52_P677159	Gm26891	predicted gene, 26891	105247244
A_51_P102090	Tex10	testis expressed gene 10	269536		A_66_P129958	A430048G15Rik	RIKEN cDNA A430048G15 gene	381426
A_55_P2734537	Gad2	glutamic acid decarboxylase 2	14417		A_55_P2509113	BC024386	cDNA sequence BC023486	212965
A_65_P16345	B330018G23Rik	RIKEN cDNA B330018G23 gene	320540		A_55_P2196447	9430069I07Rik	RIKEN cDNA 9430069I07 gene	77358
A_51_P488333	A130022F02Rik	RIKEN cDNA A130022F02 gene	320441		A_55_P2738402	Rtn2	reticulon 2 (Z-band associated protein)	20167
A_65_P00591	Frg1	FSHD region gene 1	14300		A_55_P2715126	Zfp536	zinc finger protein 536	243937
A_66_P120622	Tcf12	transcription factor 12	21406		A_51_P167527	Lum	lumican	17022
A_55_P2715041	Wbp2	WW domain binding protein 2	22378		A_52_P121753	4930504O13Rik	RIKEN cDNA 4930504O13 gene	403200
A_66_P134532	G630071F17Rik	RIKEN cDNA G630071F17 gene	328963		A_55_P2879270	Gad1	glutamate decarboxylase 1	14415
A_66_P107779	LOC102633312	uncharacterized LOC102633312	102633312		A_52_P127239	Mms22l	MMS22-like, DNA repair protein	212377
A_66_P140849	1700097N02Rik	RIKEN cDNA 1700097N02 gene	67522		A_55_P1976475	Tgm4	transglutaminase 4 (prostate)	331046
A_51_P416695	Lsamp	limbic system-associated membrane protein	268890		A_55_P2496490	Pnma5	paraneoplastic antigen family 5	385377
A_52_P352362	Gm7265	predicted gene 7265	639396		A_55_P2735365	Gm34289	predicted gene, 34289	102637497
A_55_P2719479	Zfr2	zinc finger RNA binding protein 2	103406		A_66_P109142	1810063I02Rik	RIKEN cDNA 1810063I02 gene	69854
A_52_P579668	Erich6b	glutamate rich 6B	75272		A_55_P2101382	Gm10403	predicted gene 10403	100038737
A_55_P2066116	Bcl3	B cell leukemia/lymphoma 3	12051		A_66_P131679	Tvp23a	trans-golgi network vesicle protein 23A	383103
A_66_P138257	Selenoo	selenoprotein O	223776		A_55_P2177278	DXBay18	DNA segment, Chr X, Baylor 18	574405
A_55_P2178496	Fam53b	family with sequence similarity 53, member B	77938		A_52_P56549	1700010H22Rik	RIKEN cDNA 1700010H22 gene	75500
A_55_P2732793	Wdr33	WD repeat domain 33	74320		A_52_P671399	B3galt2	UDP-Gal:betaGlcNAc beta 1,3-galactosyltransferase, polypeptide 2	26878
A_66_P139829	Gm15478	predicted gene 15478	100042458		A_52_P612322	Abhd16b	abhydrolase domain containing 16B	241850
A_55_P2728063	Top3b	topoisomerase (DNA) III beta	21976		A_66_P115492	A530021J07Rik	Riken cDNA A530021J07 gene	330578
A_52_P1084809	Gm39334	predicted gene, 39334	105243402		A_52_P448230	Rpgrip1	retinitis pigmentosa GTPase regulator interacting protein 1	77945
[truncated: 1,113 more rows]
